# Supplementary material for: Deciphering the Heterogeneity of Pancreatic Cancer: DNA Methylation-Based Cell Type Deconvolution Unveils Distinct Subgroups and Immune Landscapes
Source: Epigenomes. 2025 Sep 5;9(3):34. doi: 10.3390/epigenomes9030034 (PMC12452622; doi:10.3390/epigenomes9030034)
Supplement: Supplementary file 1 [file epigenomes-09-00034-s001.zip]

Archive with 3 entries (3 files):
- Supplementary Figures.pdf
- Supplementary_Table S1.xlsx
- Supplementary_Table S2.xlsx
