# Supplementary material for: Deciphering the Heterogeneity of Pancreatic Cancer: DNA Methylation-Based Cell Type Deconvolution Unveils Distinct Subgroups and Immune Landscapes
Source: Epigenomes. 2025 Sep 5;9(3):34. doi: 10.3390/epigenomes9030034 (PMC12452622; doi:10.3390/epigenomes9030034)
Supplement: Supplementary file 1 [file epigenomes-09-00034-s001.zip › Supplementary_Table S1.xlsx]

## Sheet: Supplementary Table S1a
Supplementary Table S1a. List of 4,327 hypomethylated probes (FDR < 5%; ∆β <-0.2) in tumor samples of The Cancer Genome Atlas (TCGA) Pancreatic Cancer (PAAD) cohort.
Probe	DMP Analysis					Annotation (IlluminaHumanMethylation450kmanifest)
	Mean Beta (Normal)	Mean Beta (Cancer)	Delta Beta	p-value	FDR	Chromosome	Position	Strand	CpG context	UCSC RefGene Name	UCSC RefGene Accession	UCSC RefGene Genomic Distribution
cg20928945	0.791932	0.346846	-0.445086	6.66425e-10	1.45632e-07	chr7	960411	+	S_Shore	ADAP1	NM_006869	Body
cg20852851	0.869071	0.464174	-0.404897	9.16593e-10	1.84117e-07	chr2	240168848	-	OpenSea	HDAC4	NM_006037	Body
cg15187223	0.915686	0.525769	-0.389916	2.10755e-06	4.65185e-05	chr13	114770074	+	N_Shelf	RASA3	NM_007368	Body
cg11006453	0.614334	0.238144	-0.37619	1.36652e-11	9.14055e-09	chr8	141599185	-	OpenSea	EIF2C2	NM_001164623; NM_012154	Body
cg09077096	0.882623	0.507276	-0.375347	3.35424e-08	2.44195e-06	chr7	3033798	-	OpenSea	CARD11	NM_032415	5'UTR
cg24036791	0.843012	0.46931	-0.373702	3.90927e-07	1.39572e-05	chr11	11606082	+	OpenSea	GALNTL4	NM_198516	Body
cg20151476	0.87676	0.503663	-0.373098	2.58513e-06	5.39253e-05	chr7	1607408	+	N_Shelf	PSMG3	NM_001134340; NM_032302	Body
cg04786142	0.551498	0.17864	-0.372857	2.58934e-09	3.93997e-07	chr1	234908381	+	OpenSea			intergenic
cg02772121	0.831546	0.464393	-0.367153	5.32803e-08	3.39639e-06	chr6	30130881	+	OpenSea	TRIM15	NM_033229	TSS200
cg13860281	0.647017	0.280161	-0.366856	9.15954e-11	3.66859e-08	chr7	55638724	-	N_Shore	VOPP1	NM_030796	Body
cg19163395	0.64644	0.280249	-0.366191	4.50681e-13	8.86371e-10	chr17	42164433	-	OpenSea	HDAC5	NM_001015053; NM_005474	Body
cg22177308	0.733305	0.36877	-0.364535	5.04985e-10	1.20325e-07	chr17	63624698	+	OpenSea			intergenic
cg13446584	0.813046	0.449092	-0.363954	1.57999e-07	7.37244e-06	chr7	74024953	+	S_Shelf			intergenic
cg20970886	0.780784	0.417243	-0.363541	3.46246e-08	2.49511e-06	chr3	192568714	+	OpenSea	C3orf59	NM_178496	Body
cg06936290	0.507666	0.145409	-0.362257	1.543e-12	1.99336e-09	chr7	13889871	+	OpenSea			intergenic
cg26400954	0.770139	0.409457	-0.360681	4.22758e-07	1.48593e-05	chr13	76291075	+	OpenSea	LMO7	NM_005358	Body
cg19991916	0.915474	0.555054	-0.360421	1.6957e-05	0.000203557	chr15	55610624	-	N_Shore	PIGB	NM_004855	TSS1500
cg11972534	0.703372	0.344462	-0.35891	1.58715e-08	1.43641e-06	chr2	11515164	+	OpenSea			intergenic
cg07563611	0.772975	0.41517	-0.357804	4.35269e-08	2.93832e-06	chr16	70794856	-	N_Shore	VAC14	NM_018052	Body
cg20518446	0.723926	0.367324	-0.356602	9.30517e-06	0.000133889	chr11	62315034	+	Island	AHNAK	NM_001620; NM_024060	TSS1500
cg14302214	0.819338	0.463166	-0.356172	6.75493e-09	7.80111e-07	chr10	3805273	-	OpenSea			intergenic
cg10574006	0.733462	0.377528	-0.355934	1.09894e-08	1.10795e-06	chr5	123965051	+	OpenSea			intergenic
cg01973676	0.529452	0.174391	-0.355061	1.82408e-08	1.57821e-06	chr7	101596404	-	OpenSea	CUX1	NM_001913; NM_181500; NM_181552	Body
cg27341866	0.898713	0.546871	-0.351841	7.88444e-05	0.000586241	chr19	2278618	-	Island	C19orf35	NM_198532	Body
cg24923516	0.806256	0.455584	-0.350673	5.19603e-07	1.7066e-05	chr2	127955156	+	OpenSea	CYP27C1	NM_001001665	Body
cg24956391	0.773862	0.423517	-0.350345	5.1458e-08	3.32713e-06	chr20	36011999	+	N_Shore	SRC	NM_005417; NM_198291	5'UTR
cg12592365	0.698087	0.34783	-0.350257	8.53293e-09	9.26956e-07	chr17	78765948	+	OpenSea	RPTOR	NM_001163034; NM_020761	Body
cg18442362	0.615789	0.265591	-0.350198	3.42132e-08	2.47302e-06	chr7	44677772	+	OpenSea	OGDH	NM_001003941; NM_001165036; NM_002541	Body
cg09159452	0.774424	0.424255	-0.350169	2.24254e-07	9.41992e-06	chr7	2609861	-	OpenSea	IQCE	NM_001100390; NM_152558	Body
cg07805542	0.659841	0.310449	-0.349393	2.49339e-07	1.01626e-05	chr1	9779309	-	S_Shelf	PIK3CD	NM_005026	Body
cg27411547	0.862247	0.513095	-0.349152	2.99307e-07	1.15932e-05	chr8	142287226	+	OpenSea			intergenic
cg16596317	0.725012	0.376139	-0.348873	9.93944e-08	5.31834e-06	chr1	85755348	+	OpenSea			intergenic
cg05626536	0.83361	0.48477	-0.34884	2.40968e-09	3.74442e-07	chr8	144801088	+	Island	MAPK15	NM_139021	Body
cg20765408	0.624425	0.276118	-0.348307	5.15088e-07	1.69431e-05	chr13	25085669	+	N_Shore	PARP4	NM_006437	5'UTR
cg07388969	0.648988	0.300952	-0.348036	6.75507e-07	2.04952e-05	chr15	38509709	+	OpenSea			intergenic
cg18577239	0.798949	0.450949	-0.348	2.35165e-07	9.76789e-06	chr12	53955664	-	OpenSea	ATF7	NM_001130059; NM_001130060; NM_006856	Body
cg21197336	0.701293	0.353338	-0.347955	3.75946e-08	2.63803e-06	chr3	193587490	-	Island			intergenic
cg04495354	0.687859	0.341758	-0.346101	4.29709e-08	2.90973e-06	chr16	57294356	+	OpenSea	PLLP	NM_015993	Body
cg04111789	0.474263	0.128168	-0.346095	3.28024e-11	1.70174e-08	chr6	41908262	-	N_Shore	CCND3	NM_001136017; NM_001136125; NM_001136126; NM_001760	5'UTR; Body
cg27144670	0.70982	0.364005	-0.345815	4.95458e-09	6.20173e-07	chr15	52161438	+	OpenSea	TMOD3	NM_014547	Body
cg23391288	0.760051	0.414425	-0.345626	9.33171e-08	5.08541e-06	chr13	49366203	-	OpenSea			intergenic
cg17441401	0.509105	0.163656	-0.34545	3.13146e-10	8.47303e-08	chr1	53794150	-	S_Shore	LRP8	NM_001018054; NM_004631; NM_017522; NM_033300	TSS1500
cg17943323	0.718614	0.373759	-0.344854	4.32545e-07	1.50866e-05	chr1	203876248	+	OpenSea			intergenic
cg07600623	0.880532	0.536017	-0.344515	7.35949e-07	2.17682e-05	chr7	158533890	+	OpenSea	ESYT2	NM_020728	Body
cg03921696	0.622582	0.279103	-0.343478	6.06622e-12	5.12407e-09	chr3	156848137	-	OpenSea			intergenic
cg17583957	0.847141	0.503799	-0.343342	5.18825e-07	1.70501e-05	chr17	67536299	-	OpenSea	MAP2K6	NM_002758	Body
cg02578087	0.706711	0.36349	-0.343221	1.9457e-08	1.65144e-06	chr3	8671361	+	OpenSea	C3orf32	NM_015931	Body
cg22254463	0.78389	0.441276	-0.342614	2.33766e-06	5.0079e-05	chr11	108422663	+	OpenSea	EXPH5	NM_001144763; NM_015065	5'UTR; Body
cg06834177	0.905387	0.563558	-0.341828	7.64183e-07	2.23767e-05	chr1	6333843	+	OpenSea	ACOT7	NM_007274; NM_181864; NM_181865; NM_181866	Body
cg13541713	0.705744	0.364233	-0.341511	3.95406e-08	2.73221e-06	chr4	119947251	-	OpenSea	SYNPO2	NM_001128933; NM_001128934; NM_133477	Body
cg04961042	0.813838	0.47241	-0.341427	5.64465e-07	1.81371e-05	chr14	30218600	-	OpenSea	PRKD1	NM_002742	Body
cg00685614	0.899818	0.558664	-0.341153	1.49802e-08	1.37559e-06	chr16	89118838	+	Island			intergenic
cg12492380	0.805069	0.463977	-0.341092	6.32682e-09	7.43706e-07	chr7	98872169	+	OpenSea	MYH16	NR_002147	Body
cg10213658	0.769561	0.429631	-0.339931	1.49645e-07	7.10082e-06	chr7	26183581	+	OpenSea			intergenic
cg05810177	0.714864	0.375107	-0.339757	1.93896e-08	1.64752e-06	chr7	134050402	-	OpenSea			intergenic
cg01238435	0.686208	0.346877	-0.339331	6.36174e-07	1.97135e-05	chr5	141595696	-	OpenSea			intergenic
cg09129067	0.584852	0.246435	-0.338417	4.78557e-08	3.14433e-06	chr8	103750904	-	Island			intergenic
cg00446123	0.770285	0.432695	-0.33759	2.34038e-07	9.73469e-06	chr20	62367888	-	N_Shore	LIME1	NM_017806	TSS200
cg16233797	0.780069	0.442839	-0.337231	3.44768e-06	6.61866e-05	chr2	20001490	+	OpenSea			intergenic
cg21422164	0.85606	0.519385	-0.336675	4.60093e-05	0.000407467	chr13	114770148	+	N_Shelf	RASA3	NM_007368	Body
cg14050824	0.918018	0.581762	-0.336256	6.49724e-07	1.99411e-05	chr9	140683797	-	S_Shore	EHMT1	NM_024757	Body
cg11201447	0.7196	0.383956	-0.335644	9.18987e-07	2.55711e-05	chr8	128808063	+	S_Shore	MIR1204; PVT1	NR_003367; NR_031609	Body; TSS200
cg01862311	0.679633	0.344608	-0.335025	1.51719e-07	7.16309e-06	chr8	26308815	-	S_Shore			intergenic
cg06913345	0.932436	0.598076	-0.33436	1.2164e-06	3.13857e-05	chr2	161253423	-	OpenSea	RBMS1	NM_002897; NM_016836	Body
cg00602295	0.638761	0.304427	-0.334334	2.9917e-08	2.25914e-06	chr16	81328089	-	OpenSea			intergenic
cg02505956	0.834283	0.500217	-0.334066	2.10934e-08	1.74373e-06	chr7	157348266	+	S_Shore	PTPRN2	NM_002847; NM_130842; NM_130843	Body
cg16476991	0.60765	0.273823	-0.333827	1.14904e-07	5.90528e-06	chr13	114831404	-	OpenSea	RASA3	NM_007368	Body
cg08305942	0.694816	0.361334	-0.333482	3.38851e-09	4.77549e-07	chr16	79692354	-	OpenSea			intergenic
cg23408558	0.641128	0.307723	-0.333404	8.93956e-12	6.80912e-09	chr5	56679194	-	OpenSea			intergenic
cg16389901	0.552904	0.219866	-0.333038	8.89504e-06	0.000129601	chr14	54423807	+	S_Shore	BMP4	NM_001202; NM_130850	TSS1500
cg02395396	0.827281	0.494605	-0.332677	4.80995e-07	1.6177e-05	chr1	52435307	-	OpenSea	RAB3B	NM_002867	Body
cg11539857	0.873779	0.541212	-0.332567	1.47303e-07	7.01745e-06	chr6	436594	+	OpenSea			intergenic
cg01553231	0.766797	0.435139	-0.331659	6.39187e-08	3.87587e-06	chr5	141072866	+	S_Shore			intergenic
cg26203572	0.838071	0.506566	-0.331504	4.95405e-06	8.56696e-05	chr7	47797675	+	OpenSea			intergenic
cg14072016	0.787151	0.45568	-0.331471	1.44987e-06	3.5525e-05	chr10	384652	+	N_Shelf	DIP2C	NM_014974	Body
cg21708130	0.522187	0.190739	-0.331448	3.49701e-09	4.86083e-07	chr2	238596537	-	N_Shelf	LRRFIP1	NM_001137550	Body
cg21201401	0.72298	0.391868	-0.331113	3.16691e-07	1.20574e-05	chr20	62367884	-	N_Shore	LIME1	NM_017806	TSS200
cg06613738	0.755612	0.424579	-0.331033	2.06917e-07	8.86634e-06	chr16	15596423	-	OpenSea	C16orf45	NM_001142469; NM_033201	Body
cg25632577	0.84836	0.517396	-0.330964	1.47031e-07	7.00705e-06	chr8	128048403	+	OpenSea			intergenic
cg20042662	0.796661	0.465737	-0.330924	1.09334e-07	5.69903e-06	chr8	143535580	+	Island			intergenic
cg23250795	0.866886	0.536132	-0.330754	3.92163e-06	7.26405e-05	chr11	130059791	-	S_Shore	ST14	NM_021978	Body
cg08490529	0.851488	0.520825	-0.330662	2.0147e-09	3.28971e-07	chr7	157347704	+	S_Shore	PTPRN2	NM_002847; NM_130842; NM_130843	Body
cg08900316	0.801889	0.47151	-0.330379	3.82199e-08	2.66557e-06	chr2	46301083	+	OpenSea	PRKCE	NM_005400	Body
cg00004700	0.854717	0.524465	-0.330252	5.65395e-07	1.81486e-05	chr2	106013885	-	N_Shore	FHL2	NM_001039492; NM_001450; NM_201555; NM_201557	5'UTR
cg07551060	0.72442	0.394386	-0.330033	3.27707e-07	1.23308e-05	chr10	121075316	+	OpenSea	GRK5	NM_005308	Body
cg05088820	0.7972	0.46774	-0.32946	5.50467e-07	1.78221e-05	chr2	9375605	-	OpenSea	ASAP2	NM_001135191; NM_003887	Body
cg11303839	0.667296	0.337891	-0.329405	8.50973e-06	0.00012588	chr7	75405967	+	OpenSea	CCL26	NM_006072	5'UTR
cg24067911	0.675991	0.346863	-0.329128	4.29517e-09	5.64851e-07	chr6	16729610	+	OpenSea	ATXN1	NM_000332; NM_001128164	5'UTR
cg15326755	0.96212	0.633027	-0.329092	8.95586e-06	0.000130214	chr17	25620596	-	N_Shore	WSB1	NM_015626; NM_134265	TSS1500
cg06457736	0.735331	0.406338	-0.328994	1.03389e-05	0.000144045	chr3	11178683	+	OpenSea	HRH1	NM_001098213	TSS200
cg14140118	0.770206	0.441615	-0.32859	7.834e-08	4.46951e-06	chr11	108423031	+	OpenSea	EXPH5	NM_001144763; NM_015065	Body; TSS200
cg07248223	0.656481	0.327973	-0.328508	2.06933e-05	0.000234381	chr17	38717275	+	OpenSea	CCR7	NM_001838	Body
cg08382534	0.794417	0.466918	-0.327499	6.63244e-06	0.000105604	chr16	84058601	+	OpenSea	SLC38A8	NM_001080442	Body
cg10378521	0.895092	0.567753	-0.327339	6.80318e-08	4.05044e-06	chr12	133101612	-	N_Shore	FBRSL1	NM_001142641	Body
cg23230478	0.901271	0.574857	-0.326413	5.16588e-05	0.000440597	chr1	6360620	+	OpenSea	ACOT7	NM_007274; NM_181864; NM_181865; NM_181866	Body
cg08782022	0.637907	0.311691	-0.326216	7.82845e-06	0.000118694	chr16	4730136	+	N_Shore	MGRN1	NM_001142289; NM_001142290; NM_001142291; NM_015246	Body
cg14255824	0.753472	0.427652	-0.32582	4.02477e-06	7.39488e-05	chr9	71795999	+	OpenSea	TJP2	NM_001170414; NM_001170630; NM_004817; NM_201629	5'UTR; Body
cg23072161	0.580965	0.255183	-0.325782	4.09288e-07	1.44668e-05	chr1	16489115	+	OpenSea			intergenic
cg02854902	0.802527	0.476766	-0.325761	3.00309e-07	1.16124e-05	chr11	111312361	+	OpenSea			intergenic
cg15978561	0.535686	0.210108	-0.325578	1.55138e-10	5.18851e-08	chr2	240196996	+	Island	HDAC4	NM_006037	Body
cg05143530	0.485481	0.160522	-0.32496	6.71612e-11	2.90161e-08	chr3	197439242	+	OpenSea	KIAA0226	NM_001145642; NM_014687	Body
cg15983585	0.737956	0.413143	-0.324812	5.37218e-10	1.24193e-07	chr14	105215644	+	N_Shelf			intergenic
cg02789515	0.814715	0.489921	-0.324794	6.86763e-06	0.000108184	chr17	25620677	+	N_Shore	WSB1	NM_015626; NM_134265	TSS1500
cg16734433	0.910541	0.585785	-0.324756	2.76621e-06	5.67416e-05	chr10	115860297	-	N_Shore			intergenic
cg12060422	0.598381	0.273803	-0.324579	7.08538e-06	0.000110374	chr10	102821684	-	Island	KAZALD1	NM_030929	1stExon; 5'UTR
cg23066280	0.676929	0.352374	-0.324554	7.99616e-06	0.000120433	chr7	158032496	+	OpenSea	PTPRN2	NM_002847; NM_130842; NM_130843	Body
cg03315407	0.5117	0.187152	-0.324548	4.93586e-09	6.20024e-07	chr5	14810180	+	OpenSea	ANKH	NM_054027	Body
cg01077100	0.659739	0.335364	-0.324375	1.04931e-07	5.54505e-06	chr10	124067280	-	OpenSea	BTBD16	NM_144587	Body
cg20457051	0.835718	0.511432	-0.324286	2.99912e-07	1.16064e-05	chr6	47668044	-	OpenSea	GPR115	NM_153838	5'UTR
cg10575547	0.736117	0.411952	-0.324165	9.60904e-08	5.19572e-06	chr6	42283846	-	OpenSea	TRERF1	NM_033502	5'UTR
cg25568114	0.898763	0.574665	-0.324097	5.05183e-08	3.27924e-06	chr2	128158438	+	Island			intergenic
cg09988805	0.677933	0.353864	-0.324069	3.57311e-09	4.94054e-07	chr2	43278552	+	OpenSea			intergenic
cg01288184	0.586188	0.262253	-0.323935	3.02637e-06	6.02777e-05	chr18	20811408	-	OpenSea	CABLES1	NM_001100619; NM_138375; NR_023359	Body
cg00733978	0.694325	0.370439	-0.323886	3.79442e-08	2.65454e-06	chr7	80352237	-	OpenSea			intergenic
cg04987122	0.867778	0.544304	-0.323474	2.23212e-09	3.53946e-07	chr16	2213440	-	N_Shore	TRAF7	NM_032271	5'UTR
cg14115597	0.661023	0.33757	-0.323453	6.8371e-10	1.48195e-07	chr5	80922537	+	OpenSea	SSBP2	NM_012446	Body
cg08443563	0.560226	0.236834	-0.323392	1.86129e-10	5.85563e-08	chr2	112456811	+	OpenSea			intergenic
cg06976598	0.530635	0.207368	-0.323267	1.29942e-08	1.24983e-06	chr10	53639124	-	OpenSea	PRKG1	NM_001098512; NM_006258	Body
cg21912556	0.49596	0.172781	-0.323179	1.76306e-10	5.66637e-08	chr8	18605482	+	OpenSea	PSD3	NM_015310; NM_206909	Body
cg23731089	0.593341	0.270421	-0.32292	1.59173e-10	5.26997e-08	chr8	141599208	-	OpenSea	EIF2C2	NM_001164623; NM_012154	Body
cg13905238	0.619914	0.297166	-0.322748	1.10717e-07	5.7597e-06	chr3	197155273	+	OpenSea			intergenic
cg03301058	0.542873	0.220241	-0.322632	4.30761e-08	2.91386e-06	chr6	90007856	-	OpenSea	GABRR2	NM_002043	Body
cg15321306	0.729933	0.407397	-0.322535	3.06892e-10	8.32091e-08	chr12	46918065	+	OpenSea			intergenic
cg08752433	0.694518	0.372144	-0.322375	1.26807e-08	1.22864e-06	chr12	111016566	-	N_Shelf	PPTC7	NM_139283	Body
cg12273284	0.582574	0.260303	-0.322271	3.75839e-06	7.04379e-05	chr10	12490844	+	OpenSea	CAMK1D	NM_020397; NM_153498	Body
cg09287864	0.65019	0.327975	-0.322215	4.14459e-07	1.46065e-05	chr7	17274056	+	OpenSea			intergenic
cg02349468	0.805471	0.48335	-0.32212	9.8006e-11	3.79835e-08	chr5	1093661	-	Island	SLC12A7	NM_006598	Body
cg23172086	0.930082	0.608037	-0.322045	1.68891e-07	7.75707e-06	chr10	98129751	-	OpenSea	TLL2	NM_012465	Body
cg14815361	0.719008	0.397323	-0.321685	5.57728e-08	3.51976e-06	chr5	131589552	+	N_Shelf			intergenic
cg24659037	0.897825	0.576344	-0.321481	1.26415e-05	0.000166229	chr6	168064901	-	S_Shore			intergenic
cg19955173	0.884808	0.563722	-0.321086	1.77863e-08	1.55291e-06	chr3	195603697	+	S_Shore	TNK2	NM_001010938; NM_005781	Body
cg15391590	0.64997	0.329061	-0.320909	2.2885e-06	4.93067e-05	chr6	52913427	+	OpenSea	ICK	NM_014920; NM_016513	5'UTR
cg23305899	0.661613	0.340825	-0.320788	1.18716e-07	6.03058e-06	chr14	101539489	+	OpenSea			intergenic
cg10316899	0.685983	0.36537	-0.320612	5.11487e-09	6.34645e-07	chr1	39658128	-	OpenSea	MACF1	NM_012090	Body
cg07588216	0.830277	0.509703	-0.320573	4.46334e-08	2.99004e-06	chr20	25204045	-	OpenSea	ENTPD6	NM_001114089; NM_001247	Body
cg26852712	0.555328	0.234758	-0.32057	4.26508e-08	2.89103e-06	chr21	46890907	-	Island	COL18A1	NM_030582; NM_130444; NM_130445	Body
cg17765387	0.751675	0.431299	-0.320376	3.47408e-11	1.76751e-08	chr12	117354824	+	OpenSea	FBXW8	NM_012174; NM_153348	Body
cg15985132	0.758656	0.438486	-0.32017	6.1963e-08	3.79942e-06	chr11	130642799	-	OpenSea			intergenic
cg25969122	0.572081	0.252122	-0.319959	1.32117e-09	2.40128e-07	chr11	119630362	+	OpenSea			intergenic
cg13197560	0.744402	0.424562	-0.31984	1.2473e-06	3.19452e-05	chr13	113649953	-	S_Shore	MCF2L	NM_001112732; NM_024979	Body
cg04914221	0.76089	0.441432	-0.319458	1.76911e-07	8.0027e-06	chr15	63116514	+	OpenSea	TLN2	NM_015059	Body
cg11970797	0.724963	0.405662	-0.319301	2.29522e-07	9.61668e-06	chr13	20994066	+	OpenSea	CRYL1	NM_015974	Body
cg06828335	0.749907	0.430648	-0.319259	6.09964e-09	7.23431e-07	chr10	79238225	+	OpenSea	KCNMA1	NM_001014797; NM_001161352; NM_001161353; NM_002247	Body
cg16209064	0.807374	0.48824	-0.319134	1.92668e-07	8.4374e-06	chr4	187766591	-	OpenSea			intergenic
cg14106234	0.873556	0.554472	-0.319084	9.73661e-08	5.24104e-06	chr10	3805326	+	OpenSea			intergenic
cg25340711	0.908013	0.588939	-0.319075	2.90504e-05	0.000296011	chr1	1080611	+	OpenSea			intergenic
cg22047295	0.535823	0.216761	-0.319063	6.15998e-08	3.78067e-06	chr2	175462522	-	OpenSea	WIPF1	NM_001077269; NM_003387	5'UTR
cg09884146	0.632673	0.313887	-0.318785	2.39383e-07	9.89197e-06	chr2	65593908	-	OpenSea	SPRED2	NM_001128210; NM_181784	1stExon; 5'UTR; Body
cg08071719	0.880396	0.561634	-0.318762	3.30207e-08	2.41702e-06	chr13	113650155	+	S_Shore	MCF2L	NM_001112732; NM_024979	Body
cg14189116	0.769313	0.450781	-0.318532	1.92429e-06	4.35383e-05	chr12	30878975	-	OpenSea	CAPRIN2	NM_001002259; NM_023925; NM_032156	Body
cg24968629	0.928572	0.610751	-0.317821	2.21475e-05	0.000245224	chr22	46770644	+	Island	CELSR1	NM_014246	Body
cg23005797	0.890857	0.57314	-0.317717	8.56971e-09	9.28654e-07	chr2	10302462	-	OpenSea	C2orf48	NM_182626	Body
cg15972148	0.740519	0.422887	-0.317632	5.74532e-07	1.83354e-05	chr13	114880889	-	S_Shore	RASA3	NM_007368	Body
cg03518729	0.591332	0.273712	-0.31762	1.57674e-07	7.3677e-06	chr1	235147744	-	OpenSea			intergenic
cg08202226	0.707103	0.390197	-0.316906	5.31301e-08	3.39033e-06	chr1	153896590	+	S_Shore	GATAD2B	NM_020699	TSS1500
cg07635227	0.617871	0.301216	-0.316655	8.70881e-09	9.36507e-07	chr16	4714815	-	OpenSea	MGRN1	NM_001142289; NM_001142290; NM_001142291; NM_015246	Body
cg10009968	0.937449	0.620825	-0.316624	1.07234e-05	0.000147956	chr7	3033408	-	OpenSea	CARD11	NM_032415	5'UTR
cg08123444	0.67447	0.358397	-0.316073	4.94904e-06	8.56045e-05	chr2	9833101	+	OpenSea			intergenic
cg10094886	0.835837	0.519907	-0.315931	9.65605e-08	5.20904e-06	chr1	204301278	+	OpenSea	PLEKHA6	NM_014935	5'UTR
cg05695106	0.7593	0.44342	-0.31588	1.87078e-08	1.60283e-06	chr13	114780992	-	Island	RASA3	NM_007368	Body
cg15934095	0.711851	0.396105	-0.315746	3.05713e-07	1.1755e-05	chr1	156630343	+	S_Shelf			intergenic
cg08549335	0.599199	0.283717	-0.315482	3.28604e-08	2.41229e-06	chr7	30387954	-	OpenSea	ZNRF2	NM_147128	Body
cg03787603	0.887861	0.572535	-0.315325	3.12167e-06	6.16804e-05	chr7	101768610	+	OpenSea	CUX1	NM_001913; NM_181500; NM_181552	Body
cg06679087	0.54958	0.234437	-0.315143	1.97621e-06	4.43211e-05	chr10	99473206	-	Island	MARVELD1	NM_031484; NR_026753	TSS1500
cg03663556	0.496672	0.18181	-0.314862	1.23373e-12	1.69344e-09	chr7	50900556	-	OpenSea			intergenic
cg00044372	0.777726	0.462925	-0.314801	7.44774e-08	4.33098e-06	chr16	85070825	+	OpenSea	KIAA0513	NM_014732	5'UTR
cg14731462	0.676937	0.362195	-0.314742	5.62136e-06	9.37271e-05	chr10	129789429	+	OpenSea	PTPRE	NM_006504	5'UTR
cg03577157	0.589214	0.274785	-0.31443	2.63513e-07	1.05318e-05	chr5	80716263	+	OpenSea	RNU5D; RNU5E; SSBP2	NM_012446; NR_002754; NR_002755	3'UTR; Body
cg19543867	0.777657	0.463351	-0.314307	1.2872e-06	3.27095e-05	chr7	112124979	-	OpenSea	C7orf53	NM_001134468; NM_182597	Body
cg18693822	0.651867	0.33762	-0.314247	1.75948e-09	2.9916e-07	chr7	55620604	+	OpenSea	VOPP1	NM_030796	Body
cg27005749	0.641228	0.327046	-0.314182	6.5871e-07	2.01404e-05	chr8	141608646	+	OpenSea	EIF2C2	NM_001164623; NM_012154	Body
cg07786675	0.847118	0.532976	-0.314142	4.40942e-11	2.0976e-08	chr1	27189985	+	Island	SFN	NM_006142	1stExon
cg24894531	0.858503	0.544747	-0.313756	1.38817e-07	6.73991e-06	chr3	137717665	-	OpenSea	CLDN18	NM_001002026	1stExon; 5'UTR
cg20216309	0.864332	0.550988	-0.313345	4.70321e-06	8.25231e-05	chr3	16024540	-	OpenSea			intergenic
cg03354616	0.812967	0.499723	-0.313244	1.79669e-06	4.14411e-05	chr6	80838251	-	OpenSea	BCKDHB	NM_000056; NM_183050	Body
cg14356919	0.631601	0.318363	-0.313238	5.2086e-12	4.73341e-09	chr21	46890997	-	Island	COL18A1	NM_030582; NM_130444; NM_130445	Body
cg15026265	0.745982	0.433152	-0.31283	1.52728e-05	0.000189324	chr12	28283812	+	OpenSea			intergenic
cg04659689	0.414178	0.101351	-0.312827	4.14811e-11	1.9949e-08	chr7	2903377	+	OpenSea			intergenic
cg01291854	0.87377	0.560958	-0.312812	5.11885e-07	1.6872e-05	chr12	96613911	-	OpenSea	ELK3	NM_005230	5'UTR
cg06280807	0.722772	0.409961	-0.312811	8.39621e-07	2.38959e-05	chr2	201831749	+	S_Shelf			intergenic
cg18582260	0.683246	0.370525	-0.312721	3.50297e-07	1.29189e-05	chr13	25085301	-	N_Shore	PARP4	NM_006437	5'UTR
cg09776772	0.838559	0.526104	-0.312455	2.57398e-05	0.000273001	chr7	2150534	+	OpenSea	MAD1L1	NM_001013836; NM_001013837; NM_003550	Body
cg00092383	0.92799	0.615638	-0.312352	1.67135e-08	1.48799e-06	chr7	157075207	+	S_Shelf			intergenic
cg25388800	0.55199	0.239671	-0.312319	4.64211e-07	1.58225e-05	chr5	137990243	+	OpenSea			intergenic
cg27298940	0.835596	0.523303	-0.312294	1.06837e-07	5.60879e-06	chr7	73392815	+	OpenSea			intergenic
cg19050555	0.773064	0.460989	-0.312076	2.83596e-05	0.000291269	chr12	49662405	-	S_Shelf	TUBA1C	NM_032704	Body
cg14972576	0.518358	0.20641	-0.311949	1.31149e-10	4.69611e-08	chr5	97645526	-	OpenSea			intergenic
cg08998657	0.761936	0.450227	-0.311708	4.10447e-07	1.44962e-05	chr16	46893929	-	OpenSea			intergenic
cg27109748	0.754919	0.443235	-0.311684	4.5539e-07	1.56147e-05	chr7	2150016	+	OpenSea	MAD1L1	NM_001013836; NM_001013837; NM_003550	Body
cg08923594	0.665083	0.353485	-0.311598	3.10801e-07	1.18799e-05	chr1	7462176	-	OpenSea	CAMTA1	NM_015215	Body
cg07303577	0.869582	0.558284	-0.311298	9.59038e-07	2.63718e-05	chr12	3280014	-	OpenSea	TSPAN9	NM_001168320; NM_006675	5'UTR
cg04466840	0.50723	0.196117	-0.311113	6.63254e-09	7.68671e-07	chr5	176784719	-	OpenSea	RGS14	NM_006480	TSS200
cg22274117	0.522773	0.211689	-0.311084	8.41876e-08	4.72065e-06	chr6	16713613	+	OpenSea	ATXN1	NM_000332; NM_001128164	5'UTR
cg16474725	0.580871	0.269919	-0.310952	3.37466e-08	2.45411e-06	chr6	45979349	-	N_Shelf	CLIC5	NM_001114086; NM_016929	Body
cg17349632	0.828681	0.517966	-0.310715	2.75409e-08	2.11363e-06	chr7	131830544	-	OpenSea	PLXNA4	NM_020911	Body
cg08550523	0.818936	0.508694	-0.310242	6.64527e-06	0.000105705	chr1	219047954	+	OpenSea			intergenic
cg01649611	0.518676	0.208583	-0.310094	7.18155e-08	4.21901e-06	chr2	43521066	-	OpenSea	THADA	NM_001083953; NM_022065	Body
cg04362790	0.896662	0.586923	-0.309739	0.000212287	0.00112338	chr14	100223811	-	OpenSea			intergenic
cg17988310	0.577241	0.267545	-0.309697	4.14804e-08	2.82443e-06	chr22	40355732	+	OpenSea	GRAP2	NM_004810	Body
cg02225720	0.63066	0.321141	-0.309519	9.51966e-06	0.000136039	chr17	3623472	-	N_Shelf	ITGAE	NM_002208	Body
cg15564619	0.544871	0.235675	-0.309196	3.6703e-07	1.33683e-05	chr1	2163437	-	S_Shelf	SKI	NM_003036	Body
cg02579140	0.903924	0.594799	-0.309125	0.000153701	0.00090725	chr10	3160982	-	Island	PFKP	NM_002627	Body
cg04635642	0.512245	0.203172	-0.309073	1.45745e-07	6.95583e-06	chr16	12183938	-	OpenSea	SNX29	NM_001080530	Body
cg23437479	0.853938	0.545191	-0.308747	4.62809e-09	5.93453e-07	chr3	49940353	-	Island	MST1R	NM_002447	1stExon
cg01606773	0.780985	0.472408	-0.308577	7.98787e-08	4.53653e-06	chr6	74414015	+	OpenSea	CD109	NM_001159587; NM_001159588; NM_133493	Body
cg01281040	0.910372	0.602108	-0.308264	3.28006e-10	8.73168e-08	chr5	6349545	-	OpenSea			intergenic
cg23172671	0.680913	0.372755	-0.308157	4.36364e-08	2.94202e-06	chr1	203482523	-	OpenSea			intergenic
cg12406559	0.56652	0.258402	-0.308118	5.68002e-07	1.82108e-05	chr18	56530302	+	N_Shore	ZNF532	NM_018181	1stExon; 5'UTR
cg06545761	0.730486	0.422587	-0.307899	3.94558e-07	1.4048e-05	chr16	87441441	+	Island	ZCCHC14	NM_015144	3'UTR
cg20311002	0.763151	0.455504	-0.307648	1.77304e-07	8.01547e-06	chr1	244763541	+	OpenSea	C1orf101	NM_001130957; NM_173807	Body
cg25467833	0.713711	0.406083	-0.307628	7.66309e-07	2.24256e-05	chr1	212335061	-	OpenSea			intergenic
cg00779056	0.83592	0.528341	-0.307578	3.13815e-08	2.33971e-06	chr16	1052756	-	OpenSea			intergenic
cg25212701	0.86047	0.553022	-0.307448	1.73731e-08	1.53231e-06	chr1	162351664	+	OpenSea	C1orf226	NM_001085375; NM_001135240	1stExon; 5'UTR; Body
cg16711332	0.860674	0.553226	-0.307448	2.20676e-06	4.80642e-05	chr1	6531727	+	Island	PLEKHG5	NM_001042663; NM_001042664; NM_001042665; NM_020631; NM_198681	Body
cg17951878	0.603927	0.296493	-0.307434	3.00747e-07	1.16251e-05	chr6	7698374	-	OpenSea			intergenic
cg14284257	0.828752	0.521319	-0.307433	8.20336e-08	4.62942e-06	chr7	95060347	-	N_Shelf	PON2	NM_000305; NM_001018161	Body
cg17942750	0.869101	0.561732	-0.307368	4.72395e-06	8.27799e-05	chr9	140683527	-	Island	EHMT1	NM_024757	Body
cg16421411	0.901736	0.594818	-0.306918	4.95495e-08	3.23235e-06	chr2	10302391	+	OpenSea	C2orf48	NM_182626	Body
cg26717066	0.865367	0.558537	-0.30683	3.51573e-07	1.29478e-05	chr5	132581310	+	OpenSea	FSTL4	NM_015082	Body
cg21208682	0.545832	0.239003	-0.306829	3.24461e-10	8.67235e-08	chr8	141608434	+	OpenSea	EIF2C2	NM_001164623; NM_012154	Body
cg12526997	0.634507	0.327795	-0.306712	2.90932e-06	5.86904e-05	chr2	242974096	+	OpenSea			intergenic
cg00466116	0.474691	0.168087	-0.306603	2.22989e-07	9.39053e-06	chr1	59221344	+	OpenSea			intergenic
cg11048797	0.873579	0.567001	-0.306579	2.53487e-06	5.31376e-05	chr17	80450903	-	N_Shelf			intergenic
cg12126243	0.796858	0.490431	-0.306427	3.84404e-06	7.168e-05	chr14	59742285	+	OpenSea	DAAM1	NM_014992	Body
cg14931884	0.543737	0.23749	-0.306246	2.50527e-07	1.01884e-05	chr10	369977	+	S_Shore	DIP2C	NM_014974	Body
cg18031663	0.81444	0.508273	-0.306168	5.38149e-07	1.7505e-05	chr12	77456902	+	N_Shelf	E2F7	NM_203394	Body
cg03440556	0.554723	0.248558	-0.306165	1.41651e-08	1.32099e-06	chr10	102107757	-	S_Shore	SCD	NM_005063	Body
cg05447023	0.809389	0.503298	-0.306091	2.14493e-05	0.000239851	chr15	40531952	-	S_Shore	PAK6	NM_001128628; NM_001128629; NM_020168	5'UTR; TSS200
cg25247520	0.765998	0.459932	-0.306065	1.21544e-06	3.13732e-05	chr8	128808017	+	S_Shore	MIR1204; PVT1	NR_003367; NR_031609	Body; TSS200
cg00223245	0.628985	0.323277	-0.305708	1.45171e-09	2.57462e-07	chr3	64307530	+	OpenSea			intergenic
cg01303372	0.661732	0.356217	-0.305515	4.9819e-05	0.000429937	chr10	121415189	-	S_Shelf	BAG3	NM_004281	Body
cg04990202	0.663463	0.358086	-0.305378	1.44127e-05	0.000181966	chr1	153581750	+	OpenSea	S100A16	NM_080388	5'UTR
cg27083087	0.812894	0.507629	-0.305265	2.42748e-06	5.15591e-05	chr3	11610239	+	Island	VGLL4	NM_001128219; NM_001128220; NM_001128221; NM_014667	1stExon; 5'UTR; Body
cg01484075	0.749803	0.444603	-0.3052	7.59897e-08	4.39179e-06	chr2	121670634	+	OpenSea	GLI2	NM_005270	Body
cg20000220	0.90792	0.60273	-0.30519	2.62954e-09	3.98274e-07	chr8	144800997	-	Island	MAPK15	NM_139021	Body
cg21435684	0.532316	0.227182	-0.305135	3.17564e-07	1.20686e-05	chr17	80255457	-	S_Shelf			intergenic
cg03537386	0.797239	0.492139	-0.3051	3.44896e-06	6.61921e-05	chr1	32155667	+	OpenSea	COL16A1	NM_001856	Body
cg09769113	0.943413	0.638359	-0.305054	2.94475e-09	4.33557e-07	chr6	30131719	+	OpenSea	TRIM15	NM_033229	1stExon
cg13780718	0.608699	0.303712	-0.304987	1.3545e-06	3.38843e-05	chr20	44513768	-	OpenSea	ZSWIM1	NM_080603	3'UTR
cg06354695	0.748824	0.44394	-0.304884	2.00889e-08	1.69146e-06	chr1	212643521	+	OpenSea			intergenic
cg02661728	0.813512	0.508823	-0.304689	3.75051e-06	7.03201e-05	chr7	17018326	+	OpenSea			intergenic
cg06665622	0.658189	0.353555	-0.304634	6.34717e-12	5.26023e-09	chr6	46293571	+	OpenSea	RCAN2	NM_005822	TSS200
cg19090437	0.545214	0.240667	-0.304547	6.32392e-10	1.40762e-07	chr4	38080799	+	OpenSea	TBC1D1	NM_015173	Body
cg01413054	0.527035	0.2225	-0.304535	2.67661e-07	1.06621e-05	chr2	231658979	-	OpenSea	CAB39	NM_001130849; NM_001130850; NM_016289	Body
cg24722577	0.630305	0.3261	-0.304204	8.46298e-07	2.40392e-05	chr5	76034887	-	OpenSea			intergenic
cg05696969	0.747645	0.443456	-0.304189	5.79031e-06	9.57457e-05	chr5	145326228	-	OpenSea	SH3RF2	NM_152550	Body
cg04462662	0.824904	0.520736	-0.304168	1.82954e-07	8.18552e-06	chr16	85019773	+	OpenSea	ZDHHC7	NM_001145548; NM_017740	Body
cg25773259	0.738487	0.434434	-0.304053	4.33892e-07	1.51176e-05	chr12	94019073	-	OpenSea			intergenic
cg20445727	0.760759	0.456753	-0.304006	1.49716e-07	7.10161e-06	chr11	110728789	+	OpenSea			intergenic
cg21526750	0.494262	0.190601	-0.303661	5.07709e-07	1.68052e-05	chr14	23291749	+	Island			intergenic
cg05514299	0.649623	0.346095	-0.303529	5.8977e-07	1.87084e-05	chr17	74868670	-	S_Shelf	MGAT5B	NM_144677; NM_198955	Body; TSS200
cg23271915	0.601247	0.297725	-0.303523	4.62104e-09	5.93453e-07	chr11	82689648	+	OpenSea			intergenic
cg23560676	0.844173	0.540799	-0.303374	4.5847e-06	8.11488e-05	chr8	126272469	+	OpenSea	NSMCE2	NM_173685	Body
cg11228682	0.475925	0.172578	-0.303347	1.38797e-10	4.89023e-08	chr6	16320530	+	OpenSea	ATXN1	NM_000332; NM_001128164	Body
cg00108282	0.720645	0.41739	-0.303255	6.15384e-08	3.77866e-06	chr7	845047	+	OpenSea			intergenic
cg01708377	0.807424	0.504442	-0.302982	2.0113e-06	4.48899e-05	chr6	1686746	-	OpenSea	GMDS	NM_001500	Body
cg05649391	0.913759	0.610944	-0.302814	4.17425e-07	1.47032e-05	chr11	47359115	-	N_Shore	MYBPC3	NM_000256	Body
cg03140412	0.577141	0.274489	-0.302652	4.58817e-05	0.000406595	chr11	415111	-	N_Shore	SIGIRR	NM_001135053; NM_001135054; NM_021805	5'UTR; TSS200
cg11724602	0.723266	0.42064	-0.302626	4.01404e-06	7.38221e-05	chr3	197099072	+	OpenSea			intergenic
cg16067628	0.800829	0.498308	-0.302522	2.61188e-08	2.03509e-06	chr17	79109808	+	Island	AATK	NM_001080395	Body
cg06218079	0.813987	0.511518	-0.302469	4.19353e-05	0.000382123	chr17	80834228	-	OpenSea	TBCD	NM_005993	Body
cg03265268	0.820202	0.517914	-0.302289	1.24999e-07	6.26172e-06	chr8	11839764	-	OpenSea	DEFB135	NM_001033017	TSS200
cg19858214	0.556476	0.254267	-0.302209	1.8925e-06	4.29148e-05	chr7	134298937	+	OpenSea			intergenic
cg15033552	0.764358	0.462152	-0.302205	1.04624e-06	2.80954e-05	chr1	223889141	+	OpenSea	CAPN2	NM_001146068	TSS200
cg07064544	0.920266	0.618077	-0.302189	4.83127e-07	1.62321e-05	chr20	43029994	-	OpenSea	HNF4A	NM_000457; NM_001030003; NM_001030004; NM_175914; NM_178849; NM_178850	1stExon; 5'UTR; Body
cg17571559	0.715076	0.412927	-0.302149	1.30143e-06	3.29728e-05	chr3	11267525	+	OpenSea	HRH1	NM_001098211; NM_001098212; NM_001098213	5'UTR; TSS200
cg26182253	0.830799	0.528696	-0.302103	1.43599e-06	3.52565e-05	chr13	112236782	-	N_Shore			intergenic
cg13306815	0.758302	0.456451	-0.301851	1.39939e-07	6.76033e-06	chr6	140364611	+	OpenSea			intergenic
cg11818555	0.864139	0.562317	-0.301822	7.05108e-06	0.000110085	chr13	30700159	+	OpenSea			intergenic
cg00912277	0.848287	0.546646	-0.30164	3.96099e-08	2.73525e-06	chr7	55313376	-	OpenSea			intergenic
cg06674117	0.823389	0.521818	-0.301571	1.36938e-06	3.41688e-05	chr17	30488883	-	OpenSea	RHOT1	NM_001033566; NM_001033568; NM_018307	Body
cg08467103	0.592162	0.290662	-0.3015	2.27984e-06	4.91683e-05	chr2	65593933	-	OpenSea	SPRED2	NM_001128210; NM_181784	Body; TSS200
cg13052638	0.619715	0.318255	-0.30146	1.53128e-06	3.68996e-05	chr1	206677719	+	N_Shelf			intergenic
cg12253931	0.833664	0.532224	-0.30144	4.49384e-06	7.99676e-05	chr4	4475538	+	OpenSea	STX18	NM_016930	Body
cg07006935	0.727519	0.42623	-0.301289	2.6435e-08	2.05388e-06	chr7	55620641	+	OpenSea	VOPP1	NM_030796	Body
cg05394294	0.831214	0.530056	-0.301159	2.08222e-05	0.000235374	chr10	3160926	+	Island	PFKP	NM_002627	Body
cg00131261	0.840507	0.539436	-0.301071	5.08286e-06	8.72785e-05	chr8	142287264	+	OpenSea			intergenic
cg14241836	0.746805	0.44574	-0.301065	5.34654e-06	9.03519e-05	chr7	48124921	-	N_Shelf			intergenic
cg26082814	0.696942	0.396011	-0.300931	4.39646e-09	5.753e-07	chr13	114065777	-	N_Shore			intergenic
cg16291048	0.789222	0.488501	-0.300721	1.15867e-08	1.14796e-06	chr1	153507498	-	N_Shore	S100A6	NM_014624	Body
cg06150195	0.5295	0.22887	-0.30063	4.06992e-07	1.44166e-05	chr16	11275874	+	S_Shelf	CLEC16A	NM_015226	3'UTR
cg20834178	0.488386	0.188098	-0.300288	4.59035e-08	3.05184e-06	chr4	6944071	+	OpenSea	TBC1D14	NM_001113361; NM_020773	Body
cg26035201	0.818413	0.518132	-0.300281	3.30938e-08	2.41865e-06	chr7	1607146	+	N_Shelf	PSMG3	NM_001134340; NM_032302	3'UTR
cg16215913	0.485912	0.185773	-0.300138	3.13816e-09	4.54418e-07	chr4	101942275	+	OpenSea			intergenic
cg26451345	0.804013	0.503876	-0.300137	1.1486e-06	3.00662e-05	chr6	47666248	+	OpenSea	GPR115	NM_153838	TSS200
cg08141959	0.849777	0.549779	-0.299997	3.4439e-06	6.6143e-05	chr13	106809125	+	OpenSea			intergenic
cg09035995	0.793729	0.493765	-0.299964	1.54914e-06	3.72164e-05	chr8	6323131	-	OpenSea	MCPH1	NM_024596	Body
cg01963702	0.896582	0.596723	-0.29986	3.164e-06	6.21787e-05	chr11	12188996	-	OpenSea	MICAL2	NM_014632	Body
cg17654419	0.712944	0.413157	-0.299787	4.02972e-09	5.40735e-07	chr2	102012904	-	OpenSea			intergenic
cg01476222	0.735213	0.435674	-0.299539	2.75834e-07	1.09085e-05	chr11	36522143	-	OpenSea	TRAF6	NM_004620; NM_145803	Body
cg11906021	0.604237	0.30475	-0.299487	4.92712e-10	1.18261e-07	chr17	47467221	+	OpenSea			intergenic
cg11542165	0.872467	0.573019	-0.299449	6.81453e-09	7.8356e-07	chr20	43029992	-	OpenSea	HNF4A	NM_000457; NM_001030003; NM_001030004; NM_175914; NM_178849; NM_178850	1stExon; 5'UTR; Body
cg08428188	0.788879	0.489521	-0.299357	3.01172e-08	2.26906e-06	chr16	85363174	-	Island			intergenic
cg05255994	0.811557	0.51224	-0.299317	1.66309e-05	0.000200685	chr3	139029435	-	OpenSea			intergenic
cg20175702	0.525575	0.226393	-0.299183	2.33752e-06	5.0079e-05	chr15	70053398	-	OpenSea			intergenic
cg19291696	0.709786	0.410641	-0.299145	2.7883e-06	5.70349e-05	chr13	27769437	-	OpenSea			intergenic
cg06853894	0.59317	0.294128	-0.299042	1.66591e-07	7.68089e-06	chr1	12204096	-	OpenSea	TNFRSF8	NM_001243; NM_152942	3'UTR
cg16407699	0.599823	0.300894	-0.29893	8.99869e-08	4.9668e-06	chr10	74020428	-	N_Shore			intergenic
cg01156249	0.570236	0.271396	-0.298839	2.72119e-07	1.07999e-05	chr16	4714794	-	OpenSea	MGRN1	NM_001142289; NM_001142290; NM_001142291; NM_015246	Body
cg16100355	0.916852	0.618108	-0.298744	2.0275e-05	0.000231153	chr13	113648607	-	Island	MCF2L	NM_001112732; NM_024979	Body
cg21562208	0.820118	0.521385	-0.298733	6.10481e-07	1.9126e-05	chr3	9920698	+	OpenSea	CIDEC	NM_022094	1stExon; 5'UTR
cg03364486	0.640724	0.342016	-0.298708	2.2534e-06	4.87735e-05	chr8	29172968	-	OpenSea			intergenic
cg04618171	0.849257	0.550641	-0.298616	1.93076e-05	0.000223174	chr2	10470465	-	OpenSea	HPCAL1	NM_002149; NM_134421	5'UTR
cg15867307	0.715126	0.416536	-0.29859	2.97916e-08	2.25226e-06	chr2	238110829	+	OpenSea			intergenic
cg08976687	0.822087	0.52358	-0.298508	6.52985e-09	7.61182e-07	chr2	85515537	+	OpenSea	TCF7L1	NM_031283	Body
cg06677367	0.777581	0.479119	-0.298462	1.51607e-07	7.16293e-06	chr11	75977514	-	OpenSea			intergenic
cg18082788	0.553559	0.255141	-0.298418	2.18775e-06	4.77688e-05	chr6	149806339	-	OpenSea	ZC3H12D	NM_207360	TSS200
cg17552357	0.863569	0.565158	-0.298412	6.8776e-07	2.0748e-05	chr17	76932332	-	OpenSea			intergenic
cg04456219	0.531529	0.233335	-0.298194	6.76906e-09	7.80375e-07	chr7	17274337	+	OpenSea			intergenic
cg26402417	0.685882	0.387702	-0.29818	8.79185e-05	0.000630103	chr11	94841384	+	OpenSea	ENDOD1	NM_015036	Body
cg03978041	0.878735	0.580592	-0.298143	4.20834e-07	1.48074e-05	chr1	200862726	-	S_Shelf	C1orf106	NM_001142569; NM_018265	Body; TSS1500
cg04468741	0.756654	0.458621	-0.298033	1.95734e-07	8.53198e-06	chr11	12181467	-	OpenSea	MICAL2	NM_014632	5'UTR
cg02853152	0.456946	0.158994	-0.297953	4.71241e-07	1.59817e-05	chr4	6690702	+	OpenSea			intergenic
cg02920600	0.707352	0.409435	-0.297917	1.25996e-07	6.29039e-06	chr7	137367341	-	OpenSea	DGKI	NM_004717	Body
cg02954562	0.479706	0.181951	-0.297755	1.04366e-10	3.97468e-08	chr12	6649806	-	Island	IFFO1	NM_001039670; NM_080730; NM_080731	Body
cg17486314	0.6143	0.316659	-0.29764	3.27367e-08	2.40589e-06	chr6	90778227	-	OpenSea	BACH2	NM_001170794; NM_021813	5'UTR
cg23654401	0.648467	0.35084	-0.297628	1.47522e-05	0.000184788	chr7	55606442	+	OpenSea	VOPP1	NM_030796	Body
cg06752054	0.463783	0.166244	-0.297539	5.18993e-07	1.70502e-05	chr21	42733747	+	OpenSea	MX2	NM_002463	TSS1500
cg00952054	0.768313	0.47096	-0.297354	8.71958e-05	0.000626832	chr1	9437047	-	OpenSea			intergenic
cg25856090	0.691764	0.394525	-0.29724	2.74652e-07	1.08715e-05	chr7	143028708	+	OpenSea	CLCN1	NM_000083	Body
cg10416784	0.644283	0.347164	-0.297118	3.94892e-08	2.73221e-06	chr2	58797233	-	OpenSea			intergenic
cg12048965	0.650871	0.353775	-0.297097	1.8591e-06	4.23982e-05	chr10	3848384	+	OpenSea			intergenic
cg27143703	0.914495	0.617575	-0.29692	1.1276e-07	5.82689e-06	chr17	77961719	+	OpenSea	TBC1D16	NM_019020	Body
cg13883671	0.915838	0.61892	-0.296918	6.31279e-07	1.96127e-05	chr8	144965812	-	N_Shore			intergenic
cg07373723	0.805348	0.508466	-0.296882	1.15051e-05	0.000155567	chr7	110838461	-	OpenSea	IMMP2L	NM_032549	Body
cg27116114	0.729808	0.433037	-0.296771	4.65393e-07	1.58505e-05	chr11	130450543	-	OpenSea			intergenic
cg20389635	0.546745	0.249995	-0.29675	2.08404e-09	3.36586e-07	chr12	28120054	-	N_Shelf	PTHLH	NM_002820; NM_198964; NM_198965; NM_198966	Body
cg14901243	0.630133	0.333479	-0.296654	6.89987e-07	2.07866e-05	chr19	13951845	+	N_Shore			intergenic
cg25349729	0.919221	0.622648	-0.296573	2.88672e-06	5.83614e-05	chr1	214560352	+	S_Shelf	PTPN14	NM_005401	Body
cg24884140	0.775574	0.47901	-0.296563	8.79662e-07	2.47892e-05	chr17	19250190	+	S_Shelf	B9D1	NM_015681	Body
cg06250720	0.766886	0.470477	-0.296409	1.23722e-07	6.2154e-06	chr10	5593949	+	OpenSea			intergenic
cg16461134	0.832142	0.53582	-0.296322	8.37609e-08	4.70272e-06	chr11	133804886	+	S_Shelf	IGSF9B	NM_014987	Body
cg18263166	0.569312	0.273019	-0.296292	7.33844e-06	0.000113086	chr7	92533866	-	OpenSea			intergenic
cg12491643	0.763338	0.467087	-0.296251	1.08639e-06	2.88327e-05	chr15	63753697	-	OpenSea			intergenic
cg12534147	0.495192	0.198941	-0.296251	1.56664e-06	3.75494e-05	chr5	54040362	+	OpenSea			intergenic
cg24527751	0.838612	0.542405	-0.296207	2.97412e-06	5.95599e-05	chr2	171877888	-	OpenSea	TLK1	NM_001136554; NM_001136555; NM_012290	Body
cg04810745	0.761959	0.465815	-0.296144	5.40176e-06	9.10347e-05	chr2	189064557	-	OpenSea			intergenic
cg06112171	0.663996	0.367964	-0.296033	8.15451e-08	4.61352e-06	chr6	40324498	-	OpenSea			intergenic
cg17330303	0.900245	0.604314	-0.295931	8.27798e-08	4.65955e-06	chr1	27189648	+	N_Shore	SFN	NM_006142	1stExon; 5'UTR
cg12686441	0.625423	0.329581	-0.295842	4.27474e-07	1.49577e-05	chr8	436693	+	OpenSea			intergenic
cg27505627	0.934558	0.638886	-0.295672	1.10431e-06	2.92201e-05	chr22	38506589	-	OpenSea	BAIAP2L2	NM_025045	1stExon; 5'UTR
cg02585906	0.484602	0.188941	-0.295661	1.64046e-06	3.88928e-05	chr11	415088	+	N_Shore	SIGIRR	NM_001135053; NM_001135054; NM_021805	5'UTR; TSS200
cg08288818	0.743825	0.448184	-0.295641	2.13622e-06	4.69625e-05	chr15	55920079	+	OpenSea	PRTG	NM_173814	Body
cg19945931	0.740435	0.44513	-0.295305	8.24081e-06	0.00012316	chr12	133022760	+	Island			intergenic
cg26165146	0.75456	0.459361	-0.295199	1.22741e-06	3.15584e-05	chr12	27484656	+	N_Shore	ARNTL2	NM_020183	TSS1500
cg23021584	0.664984	0.369835	-0.29515	5.75307e-07	1.83468e-05	chr12	124876101	+	S_Shelf	NCOR2	NM_001077261; NM_006312	Body
cg08380379	0.836212	0.541314	-0.294898	3.87399e-06	7.20306e-05	chr2	201652352	-	OpenSea	AOX2P	NR_001557	Body
cg21151432	0.516121	0.221231	-0.29489	1.89878e-07	8.34296e-06	chr2	25142229	+	N_Shore	ADCY3	NM_004036	TSS200
cg23807071	0.539441	0.244565	-0.294876	2.23423e-05	0.000246821	chr7	1980222	+	S_Shore	MAD1L1	NM_001013836; NM_001013837; NM_003550	Body
cg18282388	0.636832	0.341968	-0.294864	1.51095e-09	2.65466e-07	chr11	129716470	-	OpenSea	TMEM45B	NM_138788	5'UTR
cg08415592	0.570991	0.276234	-0.294757	8.35302e-08	4.69377e-06	chr22	36648973	-	OpenSea	APOL1	NM_001136540; NM_001136541; NM_003661; NM_145343	TSS200
cg19229692	0.815447	0.520863	-0.294584	5.9637e-07	1.88317e-05	chr7	131830279	+	OpenSea	PLXNA4	NM_020911	Body
cg23834013	0.553414	0.258843	-0.294572	1.0364e-09	2.01427e-07	chr7	138729073	-	OpenSea	ZC3HAV1	NM_020119	3'UTR
cg06788267	0.569461	0.275009	-0.294452	2.98277e-07	1.15669e-05	chr1	95258162	-	OpenSea			intergenic
cg05277122	0.890642	0.596191	-0.294451	9.19902e-09	9.74247e-07	chr14	103538143	-	N_Shelf			intergenic
cg18092351	0.936368	0.641936	-0.294432	7.43181e-06	0.000114138	chr7	960115	+	Island	ADAP1	NM_006869	Body
cg24629380	0.922159	0.627792	-0.294367	2.16644e-06	4.74527e-05	chr1	116214059	-	OpenSea	VANGL1	NM_138959	Body
cg04910082	0.833585	0.53936	-0.294225	5.20972e-07	1.70959e-05	chr22	43463123	+	OpenSea	TTLL1	NM_012263; NR_027779	Body
cg11798406	0.698466	0.40425	-0.294216	2.71281e-08	2.0917e-06	chr21	40145361	-	OpenSea	NCRNA00114	NR_027065	Body
cg02607544	0.478023	0.183891	-0.294132	1.5243e-10	5.16348e-08	chr12	6649994	-	S_Shore	IFFO1	NM_001039670; NM_080730; NM_080731	Body
cg02591564	0.857262	0.563228	-0.294034	1.21157e-06	3.12979e-05	chr12	125578355	-	Island	AACS	NM_023928	Body
cg01306183	0.792504	0.498472	-0.294032	6.32041e-06	0.000102178	chr11	63057478	+	OpenSea	SLC22A10	NM_001039752	1stExon; 5'UTR
cg06821992	0.591037	0.29705	-0.293987	2.61623e-07	1.04875e-05	chr5	56790874	-	OpenSea			intergenic
cg27183818	0.692883	0.398906	-0.293976	2.33196e-07	9.71829e-06	chr1	85764021	-	OpenSea			intergenic
cg11918450	0.746712	0.453015	-0.293697	1.02209e-06	2.76553e-05	chr2	33359198	-	OpenSea	LTBP1	NM_000627; NM_001166264; NM_001166265; NM_001166266; NM_206943	Body; TSS1500
cg26177041	0.665137	0.37149	-0.293647	1.32913e-08	1.26639e-06	chr4	114389632	+	OpenSea	CAMK2D	NM_001221; NM_172114; NM_172115; NM_172127; NM_172128; NM_172129	Body
cg02766259	0.886016	0.592415	-0.293601	6.09664e-05	0.000493406	chr12	125626809	-	OpenSea	AACS	NM_023928	3'UTR
cg03597159	0.821026	0.527436	-0.29359	1.65816e-08	1.48134e-06	chr4	140910561	-	OpenSea	MAML3	NM_018717	Body
cg03367387	0.457015	0.163491	-0.293524	3.45936e-09	4.83399e-07	chr3	197439334	+	OpenSea	KIAA0226	NM_001145642; NM_014687	Body
cg04064032	0.878397	0.585025	-0.293372	2.9319e-06	5.90194e-05	chr10	114846876	+	OpenSea	TCF7L2	NM_001146274; NM_001146283; NM_001146284; NM_001146285; NM_001146286; NM_030756	Body
cg17922998	0.605953	0.312692	-0.29326	2.43752e-06	5.17306e-05	chr8	61863697	-	OpenSea			intergenic
cg24143287	0.847404	0.554415	-0.292989	1.43323e-06	3.51956e-05	chr10	128209980	+	OpenSea	C10orf90	NM_001004298	1stExon; 5'UTR
cg08169794	0.818919	0.525971	-0.292948	1.92778e-06	4.35873e-05	chr6	118709682	-	OpenSea			intergenic
cg18020065	0.478783	0.185879	-0.292904	3.00909e-07	1.16279e-05	chr13	114829733	+	OpenSea	RASA3	NM_007368	Body
cg09026722	0.820357	0.527528	-0.292828	2.91033e-07	1.13677e-05	chr1	156867080	+	S_Shelf	PEAR1	NM_001080471	5'UTR
cg08622198	0.716414	0.423628	-0.292786	1.33998e-06	3.36518e-05	chr1	239979505	+	OpenSea	CHRM3	NM_000740	5'UTR
cg06712013	0.723352	0.430606	-0.292746	4.57165e-05	0.000405474	chr12	49759545	-	N_Shore	SPATS2	NM_023071	TSS1500
cg14552947	0.591771	0.299028	-0.292743	1.07928e-06	2.87019e-05	chr10	28657329	+	OpenSea			intergenic
cg05655953	0.936149	0.643494	-0.292655	2.59781e-05	0.000274689	chr10	123810032	+	OpenSea	TACC2	NM_206861; NM_206862	Body
cg05418947	0.72806	0.435436	-0.292624	1.86674e-06	4.25136e-05	chr13	106803653	-	OpenSea			intergenic
cg26250989	0.762746	0.470306	-0.29244	1.23191e-09	2.27866e-07	chr1	6333502	-	OpenSea	ACOT7	NM_007274; NM_181864; NM_181865; NM_181866	Body
cg18292904	0.92574	0.633316	-0.292425	2.62925e-05	0.000276792	chr3	49939703	+	N_Shore	MST1R	NM_002447	Body
cg10255237	0.604791	0.312569	-0.292222	2.48787e-05	0.000266941	chr12	90150622	+	OpenSea			intergenic
cg27093944	0.544024	0.251838	-0.292186	1.71945e-06	4.02657e-05	chr2	242908218	-	OpenSea			intergenic
cg18178715	0.467966	0.175795	-0.292171	1.44514e-08	1.34105e-06	chr1	43795999	+	OpenSea			intergenic
cg03851835	0.507303	0.215252	-0.292051	1.26329e-07	6.29836e-06	chr11	107711742	-	OpenSea	SLC35F2	NM_017515	Body
cg24796998	0.686842	0.394923	-0.291919	7.09144e-07	2.11653e-05	chr17	70383845	+	OpenSea			intergenic
cg02816525	0.776929	0.48506	-0.291869	2.47324e-05	0.000265869	chr15	59024033	+	OpenSea	ADAM10	NM_001110	Body
cg25714865	0.839016	0.547164	-0.291852	4.35213e-05	0.000392074	chr7	5648122	+	S_Shore			intergenic
cg05372727	0.846126	0.55436	-0.291766	2.95285e-07	1.14844e-05	chr13	107029018	+	OpenSea			intergenic
cg23679344	0.668769	0.37703	-0.291739	1.36592e-06	3.41147e-05	chr17	37560925	+	S_Shore	MED1	NM_004774	3'UTR
cg12494529	0.785306	0.493648	-0.291657	5.87166e-09	7.05268e-07	chr10	1082432	+	OpenSea	C10orf110	NR_024628; NR_024629; NR_027708; NR_027709	Body
cg17130457	0.457792	0.166136	-0.291656	5.27526e-08	3.38293e-06	chr12	76414729	-	OpenSea			intergenic
cg08548284	0.728377	0.436727	-0.29165	8.91898e-08	4.93894e-06	chr1	14382172	-	OpenSea			intergenic
cg22937172	0.900626	0.609051	-0.291574	8.98234e-06	0.000130541	chr2	240168862	+	OpenSea	HDAC4	NM_006037	Body
cg09657114	0.820197	0.528632	-0.291565	1.74227e-06	4.06123e-05	chr15	62853598	-	OpenSea			intergenic
cg21559943	0.790665	0.499112	-0.291554	2.9111e-06	5.87037e-05	chr19	55721290	+	OpenSea	PTPRH	NM_001161440; NM_002842	TSS1500
cg03417788	0.908188	0.616637	-0.291551	4.67087e-06	8.21636e-05	chr3	14605870	+	OpenSea			intergenic
cg10166664	0.690948	0.399435	-0.291514	1.38734e-05	0.00017704	chr5	60624229	-	N_Shelf			intergenic
cg22453826	0.851381	0.559891	-0.29149	1.36862e-06	3.41676e-05	chr6	169399683	+	OpenSea			intergenic
cg04760448	0.659238	0.367761	-0.291476	1.90865e-10	5.91776e-08	chr21	46890849	-	Island	COL18A1	NM_030582; NM_130444; NM_130445	Body
cg10087036	0.483621	0.192149	-0.291472	4.35652e-06	7.8136e-05	chr16	19130461	-	S_Shelf	ITPRIPL2	NM_001034841; NR_028028	1stExon; 3'UTR; Body
cg02922879	0.775827	0.484358	-0.291469	5.82802e-06	9.61718e-05	chr1	94270127	+	OpenSea			intergenic
cg09516200	0.633608	0.342159	-0.291449	1.51326e-07	7.15781e-06	chr17	78735324	+	OpenSea	RPTOR	NM_001163034; NM_020761	Body
cg07982740	0.722987	0.431573	-0.291414	5.67513e-07	1.81996e-05	chr20	44410114	-	OpenSea	WFDC3	NM_080614	Body
cg26192309	0.727134	0.435749	-0.291386	9.54475e-07	2.62738e-05	chr1	211765568	+	OpenSea			intergenic
cg04029159	0.538593	0.247333	-0.29126	1.64511e-05	0.000199268	chr11	415080	+	N_Shore	SIGIRR	NM_001135053; NM_001135054; NM_021805	5'UTR; TSS200
cg13100118	0.790614	0.499393	-0.291221	7.3932e-06	0.000113757	chr1	19795369	+	OpenSea	CAPZB	NM_004930	Body
cg20513418	0.719523	0.428325	-0.291198	2.68906e-06	5.55221e-05	chr8	131457460	+	S_Shore			intergenic
cg09043518	0.765745	0.474713	-0.291032	9.3786e-09	9.87875e-07	chr17	80290106	-	N_Shore	SECTM1	NM_003004	5'UTR
cg21323106	0.82174	0.530741	-0.290999	1.76332e-07	7.99158e-06	chr7	157348237	-	S_Shore	PTPRN2	NM_002847; NM_130842; NM_130843	Body
cg23019886	0.522567	0.231605	-0.290962	2.57049e-07	1.0371e-05	chr12	6277045	-	OpenSea			intergenic
cg03807842	0.817828	0.527003	-0.290824	6.7226e-10	1.46421e-07	chr7	967038	+	S_Shore	ADAP1	NM_006869	Body
cg12251111	0.741589	0.451003	-0.290586	2.70177e-09	4.0734e-07	chr17	34328592	+	OpenSea	CCL14-CCL15; CCL15	NM_032965; NR_027921; NR_027922	1stExon; 5'UTR; Body
cg15653254	0.643969	0.353427	-0.290542	4.88579e-09	6.14906e-07	chr2	227448670	+	OpenSea			intergenic
cg16149927	0.879314	0.588838	-0.290477	3.27604e-06	6.37366e-05	chr21	45198592	-	S_Shore			intergenic
cg26579713	0.603905	0.313441	-0.290463	1.05156e-05	0.000145843	chr15	65701865	+	OpenSea	IGDCC4	NM_020962	Body
cg22688802	0.868486	0.578192	-0.290294	2.56371e-06	5.35379e-05	chr4	7980661	+	OpenSea	ABLIM2	NM_001130083; NM_001130084; NM_001130085; NM_001130086; NM_001130087; NM_032432	Body
cg15899738	0.855184	0.564972	-0.290212	3.6273e-06	6.87041e-05	chr7	3033579	+	OpenSea	CARD11	NM_032415	5'UTR
cg04921315	0.675116	0.384947	-0.290169	2.40003e-05	0.0002601	chr16	4000587	-	OpenSea			intergenic
cg23350385	0.721376	0.43131	-0.290066	3.32871e-06	6.44842e-05	chr3	46448134	+	OpenSea	CCRL2	NM_001130910; NM_003965	TSS1500
cg23512231	0.755468	0.465437	-0.290031	2.44867e-05	0.000264133	chr17	61538215	-	OpenSea			intergenic
cg17516247	0.640161	0.350207	-0.289955	8.91486e-07	2.50367e-05	chr1	174933574	-	OpenSea			intergenic
cg02276807	0.637907	0.347958	-0.289949	2.0343e-06	4.52885e-05	chr12	133022677	+	Island			intergenic
cg14091840	0.784607	0.494799	-0.289808	5.47338e-08	3.46248e-06	chr1	218759118	+	OpenSea			intergenic
cg01189072	0.843469	0.553769	-0.2897	0.00012845	0.000807078	chr1	1610660	+	S_Shelf	CDK11B; LOC728661	NM_001110781; NM_033486; NM_033487; NM_033488; NM_033489; NM_033492; NM_033493	5'UTR; Body
cg16047279	0.531051	0.241367	-0.289684	1.43228e-06	3.51852e-05	chr17	38717242	+	OpenSea	CCR7	NM_001838	Body
cg13427361	0.617795	0.328124	-0.289671	4.84597e-06	8.43317e-05	chr4	187650301	+	S_Shelf			intergenic
cg26998850	0.497446	0.207825	-0.289621	1.87943e-06	4.2714e-05	chr16	50300322	-	OpenSea			intergenic
cg23251790	0.8633	0.573887	-0.289413	4.6876e-07	1.59363e-05	chr1	223853949	-	OpenSea	CAPN8	NM_001143962	TSS1500
cg14518185	0.725734	0.436419	-0.289315	1.3497e-06	3.38378e-05	chr14	68648563	+	OpenSea	RAD51L1	NM_002877; NM_133509; NM_133510	Body
cg06061086	0.496391	0.207092	-0.289299	4.54584e-07	1.56101e-05	chr6	41499640	+	OpenSea			intergenic
cg02793828	0.628623	0.339349	-0.289274	9.2612e-08	5.06589e-06	chr16	85196116	+	N_Shore			intergenic
cg01221209	0.922278	0.633015	-0.289263	4.87992e-05	0.000423551	chr5	554886	-	OpenSea			intergenic
cg24450239	0.718099	0.42887	-0.289229	1.03348e-06	2.78492e-05	chr8	101348501	+	OpenSea			intergenic
cg20446334	0.877769	0.588567	-0.289202	0.000290119	0.00137793	chr17	79010458	-	S_Shore	BAIAP2	NM_001144888; NM_006340; NM_017450; NM_017451	Body
cg02659568	0.781027	0.491826	-0.289202	2.72665e-07	1.08138e-05	chr1	116221763	-	OpenSea	VANGL1	NM_138959	Body
cg09610311	0.910567	0.621415	-0.289151	0.000272171	0.0013214	chr15	58839555	-	OpenSea	LIPC	NM_000236	Body
cg21593149	0.877409	0.588268	-0.289141	1.50829e-05	0.000187588	chr4	1300163	-	N_Shelf	MAEA	NM_001017405; NM_005882	Body
cg20513976	0.706518	0.417423	-0.289095	3.06641e-07	1.17769e-05	chr20	62367893	-	N_Shore	LIME1	NM_017806	TSS200
cg22450406	0.856638	0.56761	-0.289028	1.18403e-06	3.07431e-05	chr2	235422165	+	OpenSea			intergenic
cg02184226	0.794377	0.505622	-0.288755	7.02217e-07	2.10062e-05	chr17	37385773	-	S_Shelf			intergenic
cg10837404	0.88668	0.59795	-0.28873	3.30277e-05	0.000324397	chr5	112356289	+	OpenSea	DCP2	NM_152624	3'UTR
cg11235594	0.672504	0.383829	-0.288675	2.55058e-06	5.33526e-05	chr2	110907413	-	OpenSea	NPHP1	NM_000272; NM_001128178; NM_001128179; NM_207181	Body
cg22786472	0.80778	0.519365	-0.288416	5.51471e-06	9.24619e-05	chr4	26198975	+	OpenSea			intergenic
cg20266715	0.634683	0.346286	-0.288398	2.02845e-08	1.70358e-06	chr1	223888869	+	OpenSea	CAPN2	NM_001146068	TSS1500
cg26680608	0.695682	0.407349	-0.288333	2.82968e-05	0.000290873	chr6	136915556	-	OpenSea	MAP3K5	NM_005923	Body
cg22708150	0.780174	0.491861	-0.288312	5.01497e-05	0.000431971	chr6	31649619	+	N_Shore	LY6G5C	NM_025262	TSS1500
cg11093142	0.662428	0.374136	-0.288292	3.893e-06	7.22618e-05	chr13	49075016	+	OpenSea	RCBTB2	NM_001268	Body
cg08116711	0.897753	0.609632	-0.288121	1.1968e-06	3.09953e-05	chr7	101596218	-	OpenSea	CUX1	NM_001913; NM_181500; NM_181552	Body
cg09075968	0.671398	0.38352	-0.287878	2.83587e-07	1.11648e-05	chr13	113841799	+	OpenSea	PCID2	NM_001127202; NM_001127203; NM_018386	Body
cg19445335	0.874895	0.587031	-0.287864	7.80825e-07	2.27081e-05	chr7	960350	+	Island	ADAP1	NM_006869	Body
cg19773937	0.727289	0.439446	-0.287843	3.85221e-06	7.17609e-05	chr1	60216631	+	OpenSea	FGGY	NM_001113411; NM_018291	Body
cg14339466	0.652183	0.364445	-0.287738	4.14969e-08	2.82443e-06	chr13	27927490	-	OpenSea			intergenic
cg27359566	0.572454	0.284873	-0.287581	5.66097e-05	0.000468901	chr16	73098174	-	N_Shore			intergenic
cg15017278	0.547094	0.259752	-0.287342	4.76039e-07	1.60966e-05	chr16	127449	-	Island	MPG	NM_001015052; NM_001015054; NM_002434	5'UTR; TSS1500
cg19714737	0.68037	0.393054	-0.287317	3.67674e-06	6.93415e-05	chr11	94880976	+	N_Shelf			intergenic
cg20942867	0.457737	0.170426	-0.287311	2.34745e-09	3.67809e-07	chr1	27426144	+	OpenSea	SLC9A1	NM_003047	3'UTR
cg25202503	0.883469	0.5962	-0.287269	1.42289e-07	6.83542e-06	chr13	111468250	+	S_Shelf			intergenic
cg14487665	0.926584	0.639672	-0.286912	1.36554e-06	3.41117e-05	chr9	140408634	-	OpenSea	PNPLA7	NM_001098537; NM_152286	Body
cg07830472	0.722557	0.435756	-0.286801	3.95287e-06	7.30132e-05	chr7	97983916	+	OpenSea	BAIAP2L1	NM_018842	Body
cg13687274	0.862606	0.575854	-0.286753	1.10188e-06	2.91619e-05	chr7	960246	+	Island	ADAP1	NM_006869	Body
cg18758433	0.710091	0.423413	-0.286679	6.92904e-06	0.000108694	chr17	78623601	+	OpenSea	RPTOR	NM_001163034; NM_020761	Body
cg13257690	0.745782	0.459248	-0.286533	2.01275e-06	4.48997e-05	chr14	101908752	+	N_Shore			intergenic
cg12864389	0.443095	0.156567	-0.286528	1.40826e-10	4.93534e-08	chr8	145025178	+	Island	PLEC1	NM_000445; NM_201378; NM_201379; NM_201380	Body; TSS200
cg15132013	0.700365	0.413862	-0.286503	2.52567e-07	1.0237e-05	chr1	2163529	-	S_Shelf	SKI	NM_003036	Body
cg23920016	0.810182	0.523684	-0.286498	1.39058e-05	0.000177353	chr1	162106832	-	OpenSea	NOS1AP	NM_001164757; NM_014697	Body
cg00792251	0.750586	0.464107	-0.286479	1.12246e-08	1.12393e-06	chr1	223888905	+	OpenSea	CAPN2	NM_001146068	TSS1500
cg13447566	0.748735	0.462498	-0.286237	2.76325e-05	0.000286793	chr9	133801544	+	N_Shelf	FIBCD1	NM_001145106; NM_032843	Body
cg23958704	0.64582	0.359633	-0.286187	9.13763e-08	5.01282e-06	chr8	103750999	-	Island			intergenic
cg06709297	0.85297	0.566886	-0.286084	2.13306e-08	1.75479e-06	chr2	10302454	-	OpenSea	C2orf48	NM_182626	Body
cg00316800	0.735342	0.449326	-0.286016	1.85439e-07	8.25246e-06	chr2	10406539	+	OpenSea			intergenic
cg14454094	0.845509	0.559564	-0.285945	1.25986e-05	0.000165815	chr4	99352003	-	OpenSea	RAP1GDS1	NM_001100426; NM_001100427; NM_001100428; NM_001100429; NM_001100430; NM_021159	Body
cg06051311	0.621166	0.335262	-0.285904	6.51013e-07	1.99546e-05	chr6	30131001	+	OpenSea	TRIM15	NM_033229	1stExon; 5'UTR
cg21860675	0.744441	0.458544	-0.285897	6.35686e-09	7.46571e-07	chr3	71586357	+	OpenSea	FOXP1	NM_001012505; NM_032682	5'UTR
cg25336892	0.710468	0.424586	-0.285882	3.669e-07	1.33683e-05	chr2	30887962	-	OpenSea			intergenic
cg05212892	0.876232	0.59041	-0.285822	5.41424e-06	9.11864e-05	chr7	158533877	+	OpenSea	ESYT2	NM_020728	Body
cg04625338	0.549198	0.263407	-0.285791	6.74747e-08	4.02594e-06	chr7	55141971	-	OpenSea	EGFR	NM_005228; NM_201282; NM_201283; NM_201284	Body
cg09791621	0.57713	0.291469	-0.285661	2.79527e-07	1.10281e-05	chr16	1078722	-	Island			intergenic
cg22893605	0.840572	0.554932	-0.28564	2.53215e-07	1.0254e-05	chr5	171185324	+	OpenSea			intergenic
cg11606261	0.624008	0.338384	-0.285624	1.64252e-05	0.000199115	chr12	53775336	-	S_Shore	SP1	NM_003109; NM_138473	5'UTR; Body
cg24995678	0.730447	0.444856	-0.28559	6.55471e-05	0.000518277	chr2	235936394	-	OpenSea	SH3BP4	NM_014521	5'UTR
cg21672292	0.493133	0.207585	-0.285548	1.41152e-08	1.32008e-06	chr8	145025128	+	Island	PLEC1	NM_000445; NM_201378; NM_201379; NM_201380	Body; TSS200
cg13585930	0.559567	0.274036	-0.285532	1.32888e-06	3.34688e-05	chr10	72027357	-	OpenSea	NPFFR1	NM_022146	TSS1500
cg16210355	0.583115	0.297829	-0.285286	1.96096e-07	8.53928e-06	chr13	107028903	-	OpenSea			intergenic
cg01392656	0.784944	0.499697	-0.285247	2.28707e-08	1.8489e-06	chr12	125578483	-	Island	AACS	NM_023928	Body
cg05068848	0.49201	0.206814	-0.285196	7.14036e-09	8.12458e-07	chr4	23335733	-	OpenSea			intergenic
cg24965479	0.438439	0.15333	-0.285109	1.40004e-07	6.76033e-06	chr17	59216714	+	OpenSea	BCAS3	NM_001099432; NM_017679	Body
cg13226232	0.85592	0.570936	-0.284984	2.00857e-08	1.69146e-06	chr2	128158601	+	Island			intergenic
cg00355699	0.763442	0.4786	-0.284842	7.72575e-07	2.25542e-05	chr13	104667830	+	OpenSea			intergenic
cg14251009	0.575038	0.290254	-0.284784	1.48601e-05	0.000185694	chr9	90622205	+	S_Shore			intergenic
cg08482837	0.667811	0.38304	-0.284771	6.30421e-07	1.95969e-05	chr2	86038423	-	Island			intergenic
cg04926881	0.547998	0.263241	-0.284757	2.47965e-06	5.23466e-05	chr7	29024378	+	OpenSea			intergenic
cg19972648	0.651581	0.366887	-0.284693	2.13871e-07	9.10108e-06	chr10	79110632	-	OpenSea	KCNMA1	NM_001014797; NM_001161352; NM_001161353; NM_002247	Body
cg05573829	0.78633	0.501793	-0.284537	2.61764e-07	1.04875e-05	chr5	132175434	-	OpenSea			intergenic
cg02399371	0.65708	0.372716	-0.284364	3.51637e-09	4.87744e-07	chr17	79306875	+	OpenSea			intergenic
cg19249749	0.897669	0.613667	-0.284002	1.15473e-06	3.01725e-05	chr1	223853145	+	OpenSea	CAPN8	NM_001143962	1stExon
cg21937377	0.755693	0.471786	-0.283908	0.000607646	0.00221888	chr3	194868750	+	OpenSea	C3orf21	NM_152531	Body
cg24425972	0.731377	0.447519	-0.283858	3.31401e-08	2.42069e-06	chr13	20764859	-	N_Shore	GJB2	NM_004004	5'UTR
cg13323489	0.545467	0.261655	-0.283812	8.55342e-06	0.000126279	chr3	193587780	+	Island			intergenic
cg17758048	0.730787	0.447017	-0.28377	9.04387e-06	0.000131204	chr10	79352883	+	OpenSea	KCNMA1	NM_001014797; NM_001161352; NM_001161353; NM_002247	Body
cg15012027	0.739418	0.455686	-0.283733	9.41288e-07	2.59868e-05	chr2	99351550	-	S_Shelf			intergenic
cg26994377	0.515048	0.231406	-0.283642	7.7727e-07	2.26447e-05	chr4	140579069	+	OpenSea			intergenic
cg03957109	0.794206	0.510565	-0.283641	1.4016e-05	0.000178187	chr15	60654693	-	OpenSea	ANXA2	NM_001002857; NM_001002858; NM_001136015; NM_004039	Body
cg18706476	0.952525	0.668885	-0.28364	1.17273e-06	3.0534e-05	chr3	49940245	-	Island	MST1R	NM_002447	1stExon
cg09853702	0.587775	0.304263	-0.283512	5.24964e-06	8.92474e-05	chr12	47665230	-	OpenSea			intergenic
cg22207139	0.585051	0.301622	-0.28343	1.19866e-08	1.17581e-06	chr15	59467736	+	OpenSea	MYO1E	NM_004998	Body
cg16477879	0.753877	0.470556	-0.28332	1.84324e-06	4.21605e-05	chr2	239348171	-	S_Shelf	ASB1	NM_001040445	Body
cg22734058	0.668161	0.384885	-0.283276	1.70861e-07	7.81759e-06	chr2	238578491	-	OpenSea	LRRFIP1	NM_001137550	Body
cg06762332	0.75315	0.469894	-0.283256	4.77897e-07	1.61452e-05	chr17	59573001	+	OpenSea			intergenic
cg14753094	0.82273	0.539644	-0.283085	1.74377e-05	0.000207757	chr11	43852883	-	OpenSea	HSD17B12	NM_016142	Body
cg25508319	0.525133	0.242119	-0.283014	6.97096e-07	2.09114e-05	chr11	128778506	-	OpenSea	KCNJ5	NM_000890	5'UTR
cg16978398	0.835923	0.553115	-0.282809	5.87734e-08	3.65659e-06	chr7	98047885	+	OpenSea			intergenic
cg04894537	0.621397	0.338683	-0.282713	2.69705e-08	2.08565e-06	chr11	2763171	-	OpenSea	KCNQ1	NM_000218; NM_181798	Body
cg24935896	0.651783	0.369094	-0.282689	1.51736e-08	1.38578e-06	chr1	201431492	-	OpenSea			intergenic
cg19516340	0.463935	0.181279	-0.282656	1.35685e-10	4.82831e-08	chr2	10263696	-	S_Shore	RRM2	NM_001034; NM_001165931	Body
cg20413202	0.824347	0.541789	-0.282558	7.36687e-06	0.000113444	chr1	10056853	-	N_Shore	RBP7	NM_052960	TSS1500
cg24693436	0.8782	0.595678	-0.282522	1.00548e-06	2.73381e-05	chr7	3033636	+	OpenSea	CARD11	NM_032415	5'UTR
cg18668449	0.758902	0.476386	-0.282515	1.24681e-08	1.2125e-06	chr20	60925179	+	N_Shore	LAMA5	NM_005560	Body
cg21547763	0.828173	0.545664	-0.282509	2.42947e-08	1.92969e-06	chr1	162351976	-	OpenSea	C1orf226	NM_001085375; NM_001135240	1stExon; Body
cg02791973	0.509115	0.226812	-0.282303	9.53438e-05	0.00066555	chr19	1132256	+	OpenSea	SBNO2	NM_001100122; NM_014963	1stExon; 5'UTR; Body
cg13306478	0.802534	0.520308	-0.282226	4.54507e-06	8.06179e-05	chr13	31317745	-	OpenSea	ALOX5AP	NM_001629	Body
cg23309670	0.54316	0.260935	-0.282225	2.40256e-07	9.91481e-06	chr6	36756830	+	OpenSea	CPNE5	NM_020939	Body
cg09723635	0.800999	0.518839	-0.28216	3.56015e-06	6.77831e-05	chr6	17866039	+	OpenSea	KIF13A	NM_001105566; NM_001105567; NM_001105568; NM_022113	Body
cg01923775	0.752806	0.470699	-0.282106	8.84607e-06	0.000129102	chr4	169687969	+	OpenSea	PALLD	NM_001166108; NM_001166109; NM_016081	Body
cg23068558	0.821237	0.539139	-0.282098	0.000488582	0.0019299	chr15	63220652	+	OpenSea			intergenic
cg10949007	0.530245	0.248354	-0.281891	4.4085e-06	7.88108e-05	chr5	95159614	+	OpenSea	GLRX	NM_001118890; NM_002064	TSS1500
cg21527078	0.782624	0.500771	-0.281852	1.7389e-06	4.05768e-05	chr3	11610214	+	Island	VGLL4	NM_001128219; NM_001128220; NM_001128221; NM_014667	1stExon; 5'UTR; Body
cg17184704	0.463669	0.181885	-0.281784	8.34516e-09	9.11064e-07	chr10	11727286	+	OpenSea			intergenic
cg20533982	0.746228	0.464483	-0.281744	8.05338e-09	8.86399e-07	chr7	158533927	-	OpenSea	ESYT2	NM_020728	Body
cg05464291	0.800458	0.518729	-0.281729	1.6587e-07	7.65837e-06	chr6	82575534	-	OpenSea			intergenic
cg14660676	0.662954	0.381226	-0.281728	6.01845e-08	3.71805e-06	chr8	126012434	-	S_Shore	SQLE	NM_003129	Body
cg15514918	0.807531	0.526042	-0.281488	6.18527e-07	1.92909e-05	chr1	236087201	-	OpenSea			intergenic
cg25124300	0.699921	0.418454	-0.281467	1.47262e-06	3.58818e-05	chr2	31607761	-	OpenSea	XDH	NM_000379	Body
cg13759905	0.507388	0.225971	-0.281416	7.71599e-09	8.58014e-07	chr2	233741920	+	S_Shore			intergenic
cg02923485	0.571326	0.289972	-0.281353	8.10715e-13	1.2871e-09	chr1	223959609	+	OpenSea	CAPN2	NM_001146068; NM_001748	Body
cg06978117	0.77755	0.496219	-0.281331	5.69536e-06	9.45614e-05	chr11	111155014	+	OpenSea	C11orf53	NM_198498	Body
cg04762351	0.794488	0.513189	-0.2813	2.85088e-07	1.12072e-05	chr10	15110983	-	OpenSea	OLAH	NM_001039702; NM_018324	Body
cg06911744	0.940684	0.659435	-0.28125	2.37163e-05	0.000258072	chr1	3276507	+	S_Shore	PRDM16	NM_022114; NM_199454	Body
cg03078767	0.85639	0.575258	-0.281133	1.15418e-06	3.01702e-05	chr11	111154742	+	OpenSea	C11orf53	NM_198498	Body
cg16414691	0.846077	0.564959	-0.281118	7.72622e-07	2.25542e-05	chr3	98534089	+	OpenSea	DCBLD2	NM_080927	Body
cg02771117	0.627744	0.346637	-0.281107	5.98322e-08	3.70671e-06	chr8	11279352	+	OpenSea	C8orf12; FAM167A	NM_053279; NR_026814	3'UTR; Body
cg13656752	0.47123	0.190255	-0.280975	3.94107e-06	7.28667e-05	chr5	171538334	+	OpenSea	STK10	NM_005990	Body
cg08494738	0.719802	0.438834	-0.280968	4.62781e-10	1.12928e-07	chr16	4369512	-	S_Shelf			intergenic
cg01607932	0.790212	0.509247	-0.280965	4.96397e-06	8.58162e-05	chr3	5027597	-	N_Shore			intergenic
cg11278749	0.690848	0.409897	-0.280951	4.8318e-06	8.41509e-05	chr5	127563986	-	OpenSea			intergenic
cg23729407	0.864597	0.583668	-0.280929	1.01512e-05	0.000142165	chr2	235879320	+	OpenSea	SH3BP4	NM_014521	5'UTR
cg18270378	0.82067	0.539778	-0.280892	5.10548e-06	8.75151e-05	chr7	3284394	+	OpenSea			intergenic
cg00806644	0.654705	0.373813	-0.280891	4.2635e-05	0.000386574	chr10	126889815	+	OpenSea			intergenic
cg05870586	0.592164	0.311299	-0.280865	6.78236e-10	1.47479e-07	chr2	240196769	-	Island	HDAC4	NM_006037	Body
cg10863207	0.73797	0.457106	-0.280864	4.67531e-07	1.59068e-05	chr17	33412186	-	N_Shelf	RFFL	NM_057178	5'UTR
cg00206063	0.864427	0.583711	-0.280716	2.07214e-06	4.59199e-05	chr10	3805252	-	OpenSea			intergenic
cg09552548	0.595492	0.314793	-0.2807	3.53774e-08	2.53217e-06	chr2	232538286	+	OpenSea			intergenic
cg21058973	0.940113	0.659451	-0.280662	1.50865e-06	3.65101e-05	chr20	43029997	-	OpenSea	HNF4A	NM_000457; NM_001030003; NM_001030004; NM_175914; NM_178849; NM_178850	1stExon; 5'UTR; Body
cg26203328	0.475995	0.195352	-0.280642	3.68264e-07	1.3394e-05	chr15	45018905	+	OpenSea			intergenic
cg14205864	0.754694	0.474146	-0.280548	3.39051e-08	2.45749e-06	chr13	113841719	-	OpenSea	PCID2	NM_001127202; NM_001127203; NM_018386	Body
cg10005270	0.736238	0.45578	-0.280458	2.37768e-07	9.84151e-06	chr10	128210036	+	OpenSea	C10orf90	NM_001004298	TSS200
cg04937184	0.557199	0.276744	-0.280455	6.45025e-06	0.000103634	chr14	54423845	-	S_Shore	BMP4	NM_001202; NM_130850	TSS1500
cg16888658	0.67406	0.393642	-0.280418	5.71692e-06	9.48366e-05	chr2	25142117	+	N_Shore	ADCY3	NM_004036	TSS200
cg23670794	0.833747	0.553379	-0.280368	4.32899e-06	7.78222e-05	chr3	111313065	+	OpenSea	CD96; ZBED2	NM_005816; NM_024508; NM_198196	5'UTR; Body
cg07837078	0.748779	0.468413	-0.280366	1.71536e-06	4.02127e-05	chr2	12695813	+	OpenSea			intergenic
cg23537419	0.793557	0.51332	-0.280237	3.86837e-09	5.24167e-07	chr7	128533587	+	S_Shelf	KCP	NM_001135914; NM_199349	Body
cg02277850	0.78819	0.508062	-0.280128	0.000211321	0.00111994	chr1	7842393	+	N_Shore			intergenic
cg06858555	0.547955	0.267955	-0.28	2.56857e-07	1.03664e-05	chr14	105144735	+	S_Shore			intergenic
cg01425762	0.553304	0.273346	-0.279958	5.57143e-09	6.79774e-07	chr16	81666633	+	OpenSea	CMIP	NM_030629; NM_198390	Body
cg02849956	0.592179	0.312269	-0.27991	2.1409e-07	9.10618e-06	chr19	4634827	-	N_Shore			intergenic
cg01065161	0.945728	0.665871	-0.279856	8.51565e-06	0.00012593	chr10	98130127	+	OpenSea	TLL2	NM_012465	Body
cg07999953	0.814867	0.535051	-0.279816	2.88793e-07	1.12997e-05	chr1	35249327	+	N_Shore	GJB3	NM_001005752; NM_024009	5'UTR
cg07511317	0.887838	0.608077	-0.279761	5.58548e-06	9.33362e-05	chr14	104159997	-	OpenSea	KLC1	NM_001130107; NM_182923	Body
cg00458927	0.908222	0.628519	-0.279703	5.63804e-05	0.000467724	chr2	62116573	-	S_Shore	CCT4	NM_006430	TSS1500
cg13876325	0.625209	0.345513	-0.279695	4.39565e-07	1.52627e-05	chr17	16190098	-	OpenSea	PIGL	NM_004278	Body
cg08908131	0.827778	0.548186	-0.279593	3.19146e-05	0.000316698	chr10	118706938	-	OpenSea	KIAA1598	NM_001127211; NM_018330	Body
cg25568241	0.719725	0.440171	-0.279554	3.19045e-06	6.2589e-05	chr3	190104266	+	OpenSea			intergenic
cg23261443	0.675128	0.395592	-0.279536	5.16069e-06	8.81394e-05	chr7	101596340	-	OpenSea	CUX1	NM_001913; NM_181500; NM_181552	Body
cg21145248	0.679954	0.40042	-0.279535	3.47413e-07	1.28449e-05	chr5	176816679	+	OpenSea	SLC34A1	NM_001167579; NM_003052	Body
cg09442613	0.688537	0.409109	-0.279428	1.31476e-07	6.47897e-06	chr12	76054089	-	OpenSea			intergenic
cg03887721	0.585711	0.306351	-0.27936	8.34454e-07	2.37745e-05	chr13	106756690	+	OpenSea			intergenic
cg05903736	0.570223	0.2909	-0.279323	2.128e-10	6.4167e-08	chr2	240197131	-	S_Shore	HDAC4	NM_006037	Body
cg22449980	0.834813	0.555544	-0.279269	9.29715e-06	0.00013379	chr4	157701149	+	OpenSea	PDGFC	NM_016205	Body
cg27343917	0.713149	0.433914	-0.279234	1.07092e-07	5.61493e-06	chr2	75751211	-	OpenSea	FAM176A	NM_001135032; NM_032181	5'UTR
cg18291443	0.705699	0.426482	-0.279217	1.07335e-06	2.86077e-05	chr3	157178134	+	OpenSea	VEPH1	NM_001167911; NM_001167912; NM_001167915; NM_001167916; NM_001167917; NM_024621	Body
cg05582690	0.84616	0.566954	-0.279206	1.15483e-07	5.93267e-06	chr2	128158906	+	Island			intergenic
cg11001085	0.844025	0.56497	-0.279055	5.27425e-08	3.38293e-06	chr3	49940126	+	Island	MST1R	NM_002447	1stExon
cg13775050	0.489613	0.210575	-0.279039	3.7574e-05	0.000354307	chr11	104916075	-	OpenSea	CARD16; CASP1	NM_001017534; NM_001223; NM_033292; NM_033293; NM_033294; NM_033295; NM_052889	Body; TSS200
cg26376241	0.514224	0.235254	-0.27897	3.00966e-08	2.26881e-06	chr2	65594021	-	OpenSea	SPRED2	NM_001128210; NM_181784	Body; TSS200
cg10806811	0.895228	0.616325	-0.278903	3.8033e-06	7.10976e-05	chr14	25451658	-	OpenSea	STXBP6	NM_014178	5'UTR
cg07582825	0.734084	0.455296	-0.278787	3.47317e-06	6.65597e-05	chr3	152769889	-	OpenSea			intergenic
cg07078958	0.627544	0.348771	-0.278774	7.84946e-06	0.000118904	chr3	15311183	+	OpenSea	SH3BP5	NM_001018009; NM_004844	Body
cg00761125	0.705026	0.42633	-0.278696	1.10574e-05	0.000151054	chr12	96590115	-	S_Shore	ELK3	NM_005230	5'UTR
cg10576245	0.616308	0.337638	-0.27867	9.85671e-06	0.000139259	chr1	233249267	-	OpenSea	PCNXL2	NM_014801	Body
cg26389380	0.532319	0.253682	-0.278637	1.43568e-05	0.000181451	chr3	11330567	-	OpenSea	ATG7	NM_001136031; NM_001144912; NM_006395	5'UTR
cg16319142	0.847922	0.569323	-0.278598	9.85724e-06	0.000139259	chr8	118629000	-	OpenSea			intergenic
cg25946059	0.652608	0.374161	-0.278446	0.000106628	0.000715989	chr2	242973936	-	OpenSea			intergenic
cg23192683	0.755002	0.476576	-0.278425	0.000868001	0.0027823	chr3	194208907	+	S_Shore			intergenic
cg05792169	0.52418	0.245761	-0.278419	1.3017e-07	6.42661e-06	chr15	85874227	+	OpenSea			intergenic
cg22743884	0.800073	0.521657	-0.278416	2.53329e-05	0.00027023	chr8	11839844	-	OpenSea	DEFB135	NM_001033017	1stExon
cg13017929	0.706467	0.42808	-0.278387	5.29196e-07	1.72863e-05	chr7	116909621	+	OpenSea			intergenic
cg15819128	0.565308	0.286981	-0.278327	4.56234e-07	1.56387e-05	chr2	238604020	+	S_Shelf	LRRFIP1	NM_001137550; NM_001137551; NM_001137552; NM_001137553; NM_004735	Body
cg21911930	0.860933	0.582631	-0.278301	1.80842e-06	4.1617e-05	chr6	146009877	+	OpenSea	EPM2A	NM_001018041; NM_005670	Body
cg02319868	0.708121	0.429839	-0.278282	2.91068e-07	1.13677e-05	chr13	94885861	-	OpenSea	GPC6	NM_005708	Body
cg21560697	0.826716	0.54845	-0.278266	1.16231e-06	3.03105e-05	chr2	10054883	-	OpenSea	TAF1B	NM_005680	Body
cg16783186	0.581719	0.303458	-0.278261	5.2612e-07	1.72077e-05	chr2	30516374	-	OpenSea			intergenic
cg24608504	0.743286	0.465225	-0.278061	1.00263e-05	0.000140895	chr2	54760330	+	OpenSea	SPTBN1	NM_003128	Body
cg22760287	0.742699	0.464837	-0.277863	6.89434e-07	2.07802e-05	chr11	107575901	+	OpenSea			intergenic
cg09417692	0.449284	0.171553	-0.277731	2.2985e-08	1.85359e-06	chr3	30700056	+	OpenSea	TGFBR2	NM_001024847; NM_003242	Body
cg08426898	0.719473	0.441797	-0.277676	8.20554e-06	0.000122758	chr2	174916731	+	OpenSea			intergenic
cg07960624	0.620819	0.343159	-0.27766	5.24194e-07	1.71623e-05	chr8	119208486	-	OpenSea	SAMD12	NM_001101676	3'UTR
cg00838397	0.85093	0.573304	-0.277626	8.79136e-06	0.000128578	chr10	70992225	+	OpenSea	HKDC1	NM_025130	Body
cg07319315	0.877888	0.600296	-0.277593	9.9494e-06	0.000140114	chr2	135149599	-	OpenSea	MGAT5	NM_002410	Body
cg11152384	0.488428	0.210927	-0.277502	1.75447e-08	1.5399e-06	chr11	68934300	-	OpenSea			intergenic
cg26704293	0.512874	0.235615	-0.27726	6.26655e-08	3.82647e-06	chr12	125073750	-	OpenSea			intergenic
cg15403283	0.881599	0.604377	-0.277222	8.95992e-05	0.000638437	chr14	65233334	+	OpenSea	SPTB	NM_000347; NM_001024858	3'UTR; Body
cg21130374	0.56322	0.286049	-0.277171	5.42648e-05	0.000455478	chr21	42734266	-	OpenSea	MX2	NM_002463	5'UTR
cg17115419	0.799197	0.522203	-0.276994	2.60446e-06	5.41828e-05	chr10	5593926	+	OpenSea			intergenic
cg26605164	0.733214	0.456286	-0.276928	7.80172e-07	2.26991e-05	chr10	102821565	+	Island	KAZALD1	NM_030929	1stExon; 5'UTR
cg16783204	0.498822	0.222018	-0.276804	1.35894e-08	1.28641e-06	chr16	89119371	+	Island			intergenic
cg24661168	0.647068	0.37033	-0.276738	1.6702e-10	5.44764e-08	chr1	210013268	+	OpenSea	C1orf107	NM_014388	Body
cg03003434	0.641428	0.364755	-0.276673	3.88979e-05	0.000363114	chr6	159141722	-	OpenSea	SYTL3	NM_001009991	Body
cg09126279	0.517086	0.240443	-0.276643	5.73643e-06	9.50576e-05	chr4	40675171	+	OpenSea			intergenic
cg06048910	0.896328	0.61971	-0.276618	8.77654e-07	2.47516e-05	chr11	2925473	-	S_Shore	SLC22A18; SLC22A18AS	NM_002555; NM_007105; NM_183233	Body; TSS1500
cg21936552	0.645906	0.369389	-0.276517	1.35777e-07	6.63493e-06	chr17	79386428	-	N_Shelf	BAHCC1	NM_001080519	Body
cg20737909	0.647397	0.370892	-0.276505	3.42854e-06	6.59347e-05	chr11	1507020	+	OpenSea	HCCA2	NM_053005	Body
cg04031093	0.698214	0.421738	-0.276476	1.74851e-05	0.000208153	chr1	233027124	+	OpenSea			intergenic
cg03466587	0.529215	0.252749	-0.276466	1.36486e-05	0.000175241	chr3	187704482	+	OpenSea			intergenic
cg14757107	0.812873	0.536428	-0.276444	1.42637e-07	6.84717e-06	chr6	16277615	-	OpenSea	GMPR	NM_006877	Body
cg01513078	0.694681	0.418311	-0.276369	2.18251e-07	9.24736e-06	chr14	105437094	+	OpenSea	AHNAK2	NM_138420	Body
cg11385938	0.831901	0.555571	-0.27633	6.37664e-05	0.000508693	chr7	6432590	-	OpenSea	RAC1	NM_006908; NM_018890	Body
cg09410512	0.425923	0.149598	-0.276325	9.28123e-12	6.98858e-09	chr2	224564400	+	OpenSea			intergenic
cg11316517	0.712291	0.435977	-0.276313	3.16369e-06	6.21787e-05	chr5	72666838	-	OpenSea			intergenic
cg14528056	0.832325	0.556135	-0.27619	2.70786e-05	0.000282561	chr1	155194782	-	N_Shelf	GBAP1	NR_002188	Body
cg15835664	0.812171	0.536013	-0.276158	1.85027e-07	8.24604e-06	chr1	62787266	+	S_Shelf			intergenic
cg24083702	0.852723	0.576585	-0.276139	6.26339e-07	1.9493e-05	chr19	41281104	+	N_Shelf	MIA	NM_006533	TSS200
cg01612140	0.607091	0.331015	-0.276077	1.17566e-06	3.0592e-05	chr6	78166436	-	OpenSea			intergenic
cg05695699	0.866973	0.590932	-0.276041	7.52786e-07	2.21513e-05	chr1	33235324	-	N_Shore	KIAA1522	NM_020888	Body
cg14854503	0.698031	0.421993	-0.276038	4.18234e-05	0.000381364	chr8	19540272	+	OpenSea	CSGALNACT1	NM_018371; NR_024040	TSS200
cg08003402	0.625385	0.34938	-0.276005	1.85409e-06	4.23328e-05	chr3	15311021	+	OpenSea	SH3BP5	NM_001018009; NM_004844	Body
cg19061696	0.731928	0.455952	-0.275976	5.23726e-07	1.71544e-05	chr2	45581335	+	OpenSea			intergenic
cg13026629	0.717941	0.44217	-0.275771	1.21846e-06	3.14327e-05	chr14	36347703	-	OpenSea			intergenic
cg08754149	0.722166	0.446505	-0.275661	5.62578e-07	1.80941e-05	chr10	78204159	+	OpenSea	C10orf11	NM_032024	Body
cg22689909	0.513582	0.238069	-0.275512	4.45038e-06	7.93871e-05	chr5	95159365	-	OpenSea	GLRX	NM_001118890; NM_002064	TSS1500
cg04499701	0.642953	0.367481	-0.275472	1.85485e-06	4.23328e-05	chr11	111312453	-	OpenSea			intergenic
cg19263548	0.752305	0.476886	-0.275419	1.06768e-09	2.05686e-07	chr1	12609616	+	OpenSea			intergenic
cg24631526	0.459011	0.18361	-0.275401	1.20966e-08	1.18248e-06	chr20	62367961	-	N_Shore	LIME1	NM_017806	TSS200
cg00960147	0.773649	0.498287	-0.275362	4.02485e-06	7.39488e-05	chr1	117052153	-	OpenSea			intergenic
cg14671011	0.733782	0.45844	-0.275341	6.82417e-07	2.06293e-05	chr5	134544423	+	OpenSea			intergenic
cg02604730	0.736664	0.461396	-0.275268	5.85797e-08	3.64626e-06	chr16	87339708	+	OpenSea			intergenic
cg27461542	0.861642	0.586434	-0.275207	7.86355e-06	0.000119103	chr10	48317878	-	OpenSea			intergenic
cg19477205	0.772222	0.497024	-0.275198	1.33398e-05	0.000172587	chr14	101525106	-	OpenSea	MIR154	NR_029704	TSS1500
cg01767053	0.912469	0.637332	-0.275137	7.10713e-06	0.000110566	chr16	85678884	-	S_Shelf	KIAA0182	NM_001134473; NM_014615	5'UTR; Body
cg12656085	0.658431	0.383331	-0.2751	7.08432e-06	0.000110374	chr2	85173360	+	OpenSea			intergenic
cg04555780	0.801341	0.526397	-0.274944	2.99819e-06	5.99053e-05	chr3	186945843	+	OpenSea	MASP1	NM_001879	Body
cg22481448	0.899415	0.624589	-0.274826	0.000122124	0.000780195	chr1	27480668	-	N_Shore	SLC9A1	NM_003047	1stExon
cg17164345	0.702337	0.427567	-0.27477	6.704e-06	0.000106382	chr11	77271314	+	OpenSea			intergenic
cg17245726	0.787154	0.512599	-0.274555	8.43821e-07	2.39844e-05	chr1	180541206	+	OpenSea			intergenic
cg09695261	0.950843	0.676524	-0.274319	4.85784e-07	1.62799e-05	chr17	79304600	+	OpenSea	TMEM105	NM_178520	TSS200
cg07080653	0.718314	0.444067	-0.274247	4.30067e-06	7.74506e-05	chr4	54374249	-	OpenSea	LNX1	NM_001126328; NM_032622	Body
cg13568106	0.745582	0.471511	-0.274071	4.45687e-07	1.53781e-05	chr17	26835115	+	OpenSea			intergenic
cg09240693	0.647375	0.373361	-0.274014	3.2938e-08	2.41395e-06	chr2	86038538	+	Island			intergenic
cg18326022	0.873883	0.599956	-0.273927	3.76551e-09	5.13651e-07	chr17	73719885	+	S_Shelf	ITGB4	NM_000213; NM_001005619; NM_001005731	5'UTR; TSS1500
cg26158270	0.689865	0.415939	-0.273926	7.20409e-08	4.23036e-06	chr11	12309622	+	OpenSea	MICALCL	NM_032867	5'UTR
cg15058210	0.536009	0.262239	-0.27377	2.6075e-09	3.96303e-07	chr2	240196877	+	Island	HDAC4	NM_006037	Body
cg17209188	0.757247	0.483489	-0.273758	1.3142e-05	0.000170885	chr7	23387396	+	OpenSea	IGF2BP3	NM_006547	Body
cg23987789	0.707015	0.433259	-0.273757	3.88422e-05	0.000362701	chr1	7842406	+	N_Shore			intergenic
cg03292149	0.833916	0.560193	-0.273723	1.38667e-06	3.44695e-05	chr19	45279765	+	N_Shore	CBLC	NM_001130852; NM_012116	TSS1500
cg05982460	0.919042	0.645372	-0.27367	9.27615e-05	0.00065299	chr16	3211519	-	S_Shelf			intergenic
cg20312457	0.806079	0.532429	-0.27365	5.60141e-06	9.35105e-05	chr4	7813475	+	OpenSea	AFAP1	NM_001134647; NM_198595	Body
cg09683440	0.571456	0.29783	-0.273626	3.78689e-08	2.65287e-06	chr16	83869927	-	OpenSea			intergenic
cg14511923	0.606176	0.332624	-0.273552	8.14871e-05	0.000599489	chr1	7842369	+	N_Shore			intergenic
cg00974944	0.831714	0.558177	-0.273537	1.34927e-05	0.000173934	chr3	61649924	+	OpenSea	PTPRG	NM_002841	Body
cg02636348	0.580402	0.306912	-0.27349	6.49587e-09	7.58838e-07	chr10	78923827	+	OpenSea	KCNMA1	NM_001014797; NM_001161352; NM_001161353; NM_002247	Body
cg17680767	0.710678	0.437193	-0.273485	1.03875e-07	5.50816e-06	chr5	73623208	-	OpenSea			intergenic
cg05754905	0.90754	0.634061	-0.27348	1.27922e-05	0.00016756	chr1	160992352	-	S_Shore	F11R	NM_016946	TSS1500
cg13410764	0.638734	0.365383	-0.273351	4.67777e-07	1.59111e-05	chr9	90407888	-	OpenSea			intergenic
cg05066096	0.798893	0.525565	-0.273327	5.76573e-07	1.83743e-05	chr7	4781872	-	N_Shelf	FOXK1	NM_001037165	Body
cg13435834	0.723134	0.449829	-0.273305	3.17501e-07	1.20686e-05	chr7	1123508	+	N_Shelf	C7orf50	NM_001134395; NM_001134396; NM_032350	Body
cg17117459	0.671351	0.398062	-0.273289	9.85935e-07	2.69707e-05	chr13	25085405	-	N_Shore	PARP4	NM_006437	5'UTR
cg25936381	0.820237	0.546958	-0.27328	7.7616e-08	4.45229e-06	chr17	38657875	-	OpenSea	TNS4	NM_032865	TSS200
cg09183124	0.585666	0.312507	-0.273159	8.17724e-06	0.000122418	chr1	173092323	+	OpenSea			intergenic
cg10134799	0.705911	0.432784	-0.273127	1.86892e-06	4.25558e-05	chr6	14001972	-	OpenSea			intergenic
cg01751245	0.739202	0.466099	-0.273104	3.95882e-05	0.000367619	chr2	65593761	+	OpenSea	SPRED2	NM_001128210; NM_181784	1stExon; 5'UTR; Body
cg14328676	0.71506	0.441979	-0.273081	4.94669e-06	8.5576e-05	chr19	49077983	+	OpenSea	SULT2B1	NM_004605; NM_177973	Body; TSS1500
cg23091777	0.865275	0.592246	-0.273029	4.07974e-06	7.46346e-05	chr11	111154754	+	OpenSea	C11orf53	NM_198498	Body
cg17660833	0.749976	0.476996	-0.27298	4.62857e-05	0.000408983	chr3	11267020	-	OpenSea	HRH1	NM_001098211; NM_001098212; NM_001098213	5'UTR; TSS1500
cg06879394	0.670803	0.39783	-0.272972	6.16971e-05	0.000497425	chr6	13274151	+	OpenSea	PHACTR1	NM_030948	Body
cg27583815	0.809308	0.536377	-0.272931	1.66529e-10	5.44511e-08	chr6	30131467	+	OpenSea	TRIM15	NM_033229	1stExon
cg17254386	0.847903	0.574979	-0.272925	5.59884e-06	9.34829e-05	chr5	70897396	+	OpenSea	MCCC2	NM_022132	Body
cg26130669	0.803644	0.53079	-0.272854	7.32386e-06	0.000112914	chr6	11771473	+	OpenSea	C6orf105	NM_001143948; NM_032744	Body
cg13859346	0.799998	0.527166	-0.272832	8.58289e-06	0.00012648	chr10	384506	+	N_Shelf	DIP2C	NM_014974	Body
cg11820824	0.7589	0.486071	-0.272829	9.85993e-06	0.000139259	chr1	153581535	+	OpenSea	S100A16	NM_080388	5'UTR
cg19791637	0.684818	0.412033	-0.272785	3.04287e-09	4.44527e-07	chr2	30633168	+	OpenSea			intergenic
cg14444376	0.75442	0.481662	-0.272758	0.000107306	0.000719012	chr7	23286319	-	N_Shore	GPNMB	NM_001005340; NM_002510	1stExon; 5'UTR
cg08912666	0.714836	0.442093	-0.272743	4.41619e-06	7.88841e-05	chr1	17516535	-	OpenSea			intergenic
cg21946631	0.715981	0.443288	-0.272693	1.08906e-05	0.000149502	chr7	90879360	+	OpenSea			intergenic
cg10081994	0.741041	0.468394	-0.272647	1.78093e-07	8.03958e-06	chr2	100908637	+	OpenSea	LONRF2	NM_198461	Body
cg05064852	0.871023	0.598377	-0.272645	1.13873e-06	2.98856e-05	chr1	205902673	-	OpenSea	SLC26A9	NM_052934; NM_134325	Body
cg20945055	0.746363	0.473745	-0.272618	3.48739e-06	6.67449e-05	chr17	836474	-	OpenSea	NXN	NM_022463	Body
cg07745671	0.770321	0.497721	-0.2726	0.00011198	0.000739146	chr3	177272848	+	OpenSea			intergenic
cg03290213	0.857408	0.584847	-0.272561	1.64964e-06	3.9046e-05	chr17	78152232	+	N_Shelf	CARD14	NM_024110	TSS200
cg14032261	0.707977	0.435453	-0.272525	2.86999e-06	5.81462e-05	chr1	211909305	+	OpenSea			intergenic
cg11326510	0.92039	0.647931	-0.272459	1.59829e-05	0.000195316	chr7	157347375	+	S_Shore	PTPRN2	NM_002847; NM_130842; NM_130843	Body
cg12581682	0.85295	0.580539	-0.272411	7.17562e-06	0.000111319	chr15	58733736	+	OpenSea	LIPC	NM_000236	Body
cg04646987	0.866569	0.594161	-0.272408	0.000705023	0.00243741	chr5	14406732	+	OpenSea	TRIO	NM_007118	Body
cg11903206	0.716633	0.444254	-0.272379	6.70368e-08	4.00475e-06	chr3	70911187	-	OpenSea			intergenic
cg26908505	0.840761	0.568432	-0.27233	4.40324e-06	7.87491e-05	chr11	126517611	-	OpenSea	KIRREL3	NM_001161707; NM_032531	Body
cg02047051	0.547995	0.275687	-0.272308	5.69095e-08	3.57438e-06	chr3	12792283	+	OpenSea	TMEM40	NM_018306	5'UTR
cg26232553	0.68028	0.40798	-0.2723	0.000201329	0.00108312	chr8	101471097	+	OpenSea			intergenic
cg00086488	0.795276	0.523078	-0.272198	1.68428e-05	0.000202604	chr13	113648882	-	Island	MCF2L	NM_001112732; NM_024979	Body
cg25588844	0.641974	0.369778	-0.272196	1.35235e-05	0.000174246	chr2	10037561	+	OpenSea	TAF1B	NM_005680	Body
cg10987840	0.580235	0.308076	-0.272159	5.68688e-07	1.82175e-05	chr2	9319526	+	OpenSea			intergenic
cg16341979	0.753963	0.481867	-0.272096	3.46145e-07	1.28088e-05	chr14	94576977	+	OpenSea	IFI27	NM_001130080; NM_005532	TSS200
cg10025586	0.59485	0.322782	-0.272069	3.86873e-06	7.19431e-05	chr15	83501699	+	OpenSea	WHAMM	NM_001080435	Body
cg04625914	0.940016	0.667954	-0.272062	3.8524e-06	7.17609e-05	chr11	133805057	-	OpenSea	IGSF9B	NM_014987	Body
cg12885484	0.813663	0.541643	-0.27202	2.60193e-05	0.000274948	chr7	6116868	-	N_Shelf			intergenic
cg13786863	0.50167	0.229746	-0.271924	1.50648e-05	0.000187459	chr11	68610743	+	N_Shore	CPT1A	NM_001031847; NM_001876	TSS1500
cg01609268	0.880966	0.609068	-0.271898	5.25863e-05	0.000446192	chr13	112236854	+	N_Shore			intergenic
cg02297063	0.494375	0.222483	-0.271892	0.000106323	0.000714615	chr19	1132389	+	OpenSea	SBNO2	NM_001100122; NM_014963	Body; TSS200
cg07086674	0.814029	0.542138	-0.271891	2.61892e-05	0.000276013	chr6	169852316	+	Island			intergenic
cg02713162	0.774787	0.50313	-0.271657	6.28255e-05	0.00050381	chr5	141702373	-	N_Shore	SPRY4	NM_001127496; NM_030964	5'UTR
cg20364222	0.501995	0.230346	-0.27165	6.13102e-11	2.72018e-08	chr8	125259763	+	OpenSea			intergenic
cg02200207	0.621523	0.349882	-0.271641	1.8067e-05	0.00021304	chr7	29605237	-	N_Shore	PRR15	NM_175887	5'UTR
cg24178897	0.648495	0.376858	-0.271637	1.22128e-07	6.15645e-06	chr14	69170010	+	OpenSea			intergenic
cg22039357	0.748555	0.476959	-0.271595	5.21798e-08	3.36061e-06	chr1	184388675	-	OpenSea	C1orf21	NM_030806	5'UTR
cg19961980	0.725874	0.454297	-0.271576	6.376e-10	1.41443e-07	chr7	55063854	-	OpenSea			intergenic
cg23460250	0.864938	0.593367	-0.27157	0.00056471	0.00211736	chr7	73223852	-	OpenSea			intergenic
cg20938802	0.715438	0.444068	-0.271369	1.23376e-07	6.20273e-06	chr5	89858378	-	S_Shelf	GPR98	NM_032119; NR_003149	Body
cg26369382	0.747392	0.476228	-0.271164	2.12068e-08	1.74981e-06	chr7	100240341	+	OpenSea	TFR2	NM_003227	TSS1500
cg11499091	0.634258	0.363115	-0.271144	6.90554e-05	0.000536551	chr17	78735302	-	OpenSea	RPTOR	NM_001163034; NM_020761	Body
cg00305740	0.771994	0.500879	-0.271115	1.68857e-05	0.000202961	chr7	73392697	-	OpenSea			intergenic
cg17641252	0.613602	0.342561	-0.271041	4.59978e-06	8.13148e-05	chr14	67878535	+	Island	PLEK2	NM_016445	Body
cg11667061	0.688074	0.417058	-0.271016	6.09734e-07	1.91162e-05	chr14	101909021	+	Island			intergenic
cg09828411	0.801487	0.530493	-0.270994	1.25925e-07	6.2901e-06	chr1	244466428	+	OpenSea			intergenic
cg11116086	0.485425	0.214471	-0.270954	9.19247e-07	2.55711e-05	chr15	32943612	-	OpenSea	SCG5	NM_001144757; NM_003020	Body
cg16450097	0.802553	0.531644	-0.27091	1.49901e-06	3.63433e-05	chr8	101348467	+	OpenSea			intergenic
cg09874659	0.877568	0.606677	-0.270891	5.49024e-05	0.000459338	chr13	74512598	-	OpenSea	KLF12	NM_007249	Body
cg16934235	0.754876	0.484016	-0.27086	1.8465e-06	4.22129e-05	chr11	108423124	+	OpenSea	EXPH5	NM_001144763; NM_015065	Body; TSS200
cg16865965	0.477641	0.206799	-0.270842	2.10438e-07	8.98273e-06	chr2	85811662	-	Island	VAMP5	NM_006634	Body
cg05501617	0.692832	0.422009	-0.270824	5.68391e-07	1.82175e-05	chr4	185339075	-	OpenSea	IRF2	NM_002199	Body
cg08528486	0.837727	0.567056	-0.270672	7.2014e-05	0.000551484	chr13	113648767	-	Island	MCF2L	NM_001112732; NM_024979	Body
cg05191839	0.597139	0.326589	-0.27055	2.02227e-09	3.29391e-07	chr13	50819265	-	OpenSea			intergenic
cg26539468	0.790876	0.520327	-0.270549	3.36308e-06	6.49315e-05	chr4	185609850	-	OpenSea	CCDC111	NM_152683	Body
cg14241894	0.800876	0.530348	-0.270528	0.000186624	0.00103123	chr2	235879289	-	OpenSea	SH3BP4	NM_014521	5'UTR
cg21846949	0.763069	0.492546	-0.270523	7.78226e-06	0.000118211	chr2	33500889	-	OpenSea	LTBP1	NM_000627; NM_001166264; NM_001166265; NM_001166266; NM_206943	Body
cg20143985	0.776293	0.505797	-0.270496	1.05682e-08	1.07723e-06	chr10	126920370	+	S_Shelf			intergenic
cg04633683	0.544857	0.274408	-0.270449	3.18e-08	2.35942e-06	chr16	29837056	-	OpenSea	MVP	NM_005115; NM_017458	5'UTR
cg25250968	0.424327	0.154168	-0.270159	1.43831e-11	9.52403e-09	chr6	11318770	-	OpenSea	NEDD9	NM_001142393	5'UTR
cg07373212	0.900756	0.630702	-0.270054	7.03359e-06	0.000109879	chr3	126577851	-	OpenSea	CHCHD6	NM_032343	Body
cg09501687	0.586668	0.316667	-0.270001	3.98561e-06	7.3453e-05	chr5	150169781	-	OpenSea	C5orf62	NM_032947	Body
cg15628518	0.566811	0.296864	-0.269947	1.15665e-06	3.02043e-05	chr8	145025059	-	Island	PLEC1	NM_000445; NM_201378; NM_201379; NM_201380	Body; TSS200
cg03326606	0.828656	0.558725	-0.269931	4.1154e-06	7.50993e-05	chr20	49345567	-	N_Shore			intergenic
cg21571658	0.456567	0.18666	-0.269907	1.18943e-05	0.000159411	chr15	70785399	+	OpenSea			intergenic
cg24028809	0.605432	0.335533	-0.269899	2.82777e-06	5.75385e-05	chr6	153414101	-	OpenSea	RGS17	NM_012419	5'UTR
cg25856811	0.652324	0.382427	-0.269897	2.6697e-11	1.45368e-08	chr1	152973957	-	OpenSea	SPRR3	NM_001097589; NM_005416	TSS1500
cg23811057	0.465879	0.196009	-0.269871	1.9957e-13	5.25953e-10	chr1	234908514	-	OpenSea			intergenic
cg21812313	0.749785	0.479923	-0.269862	2.4583e-06	5.20209e-05	chr1	94158618	+	OpenSea			intergenic
cg22538871	0.72716	0.457319	-0.26984	2.54821e-05	0.000271229	chr19	1326119	+	Island			intergenic
cg27661394	0.777046	0.507216	-0.26983	6.47838e-07	1.99411e-05	chr4	4661952	+	OpenSea			intergenic
cg03852144	0.569536	0.299714	-0.269822	3.75047e-05	0.000353939	chr5	95159639	+	OpenSea	GLRX	NM_001118890; NM_002064	TSS1500
cg09103187	0.886823	0.617006	-0.269817	5.03995e-06	8.68019e-05	chr6	42207510	+	OpenSea	TRERF1	NM_033502	Body
cg19864130	0.515336	0.245565	-0.269771	6.51013e-05	0.000515846	chr19	1132420	+	OpenSea	SBNO2	NM_001100122; NM_014963	Body; TSS200
cg14106046	0.5691	0.299334	-0.269767	6.88766e-06	0.000108396	chr17	81006485	-	N_Shelf	B3GNTL1	NM_001009905	Body
cg24599709	0.858436	0.588676	-0.26976	3.54755e-05	0.000341003	chr2	26578508	+	OpenSea	SELI	NM_033505	Body
cg12385021	0.761563	0.491849	-0.269714	7.02419e-09	8.04159e-07	chr7	1606859	-	N_Shelf			intergenic
cg08446038	0.52836	0.258776	-0.269584	4.9192e-06	8.52425e-05	chr5	52327649	-	OpenSea	ITGA2	NM_002203	Body
cg16325826	0.93171	0.662166	-0.269544	0.000133359	0.000826922	chr13	113719136	-	N_Shelf	MCF2L	NM_001112732; NM_024979	Body
cg21226735	0.684844	0.415319	-0.269524	2.49057e-09	3.84292e-07	chr9	92807111	+	OpenSea			intergenic
cg14065857	0.606524	0.337123	-0.269401	3.2588e-06	6.35137e-05	chr2	33436054	-	OpenSea	LTBP1	NM_000627; NM_001166264; NM_001166265; NM_001166266; NM_206943	Body
cg10397389	0.623356	0.353968	-0.269387	3.29915e-07	1.2375e-05	chr4	100738011	-	OpenSea	DAPP1	NM_014395	1stExon; 5'UTR
cg10051588	0.710746	0.441406	-0.26934	6.98831e-07	2.09381e-05	chr4	16255438	-	N_Shelf	FLJ39653	NR_027696; NR_027697	Body
cg08924023	0.700908	0.431671	-0.269238	7.63028e-06	0.000116332	chr13	31455173	+	OpenSea			intergenic
cg07589202	0.662467	0.393266	-0.2692	1.10509e-06	2.9235e-05	chr2	10081532	+	OpenSea			intergenic
cg03624316	0.545538	0.276455	-0.269083	1.92135e-09	3.17666e-07	chr12	53693054	-	N_Shore	C12orf10; PFDN5	NM_002624; NM_021640; NM_145897	Body; TSS1500
cg07143863	0.739405	0.470554	-0.268851	4.10081e-07	1.4491e-05	chr12	64954729	-	OpenSea			intergenic
cg26467269	0.819878	0.55103	-0.268849	1.25867e-09	2.30677e-07	chr11	68179097	-	Island	LRP5	NM_002335	Body
cg03821121	0.67842	0.409577	-0.268843	1.35664e-06	3.39129e-05	chr11	12148288	+	OpenSea	MICAL2	NM_014632	5'UTR
cg26348487	0.549739	0.281021	-0.268718	1.10296e-05	0.000150828	chr19	2488560	-	Island			intergenic
cg20289045	0.683683	0.415077	-0.268605	7.16029e-06	0.00011112	chr11	94270260	+	OpenSea			intergenic
cg16472904	0.570018	0.301426	-0.268592	1.5668e-08	1.41994e-06	chr11	7597402	-	OpenSea	PPFIBP2	NM_003621	Body
cg07912922	0.60985	0.341344	-0.268506	6.68971e-06	0.000106249	chr6	13274314	+	OpenSea	PHACTR1	NM_030948	Body
cg05574870	0.758679	0.490244	-0.268436	7.05883e-07	2.10871e-05	chr19	4054124	-	Island	ZBTB7A	NM_015898	Body
cg23030853	0.814346	0.545951	-0.268395	4.24921e-07	1.49158e-05	chr13	31620347	+	OpenSea			intergenic
cg06827256	0.795336	0.526958	-0.268379	1.06356e-06	2.84331e-05	chr1	226311603	-	S_Shore			intergenic
cg01055868	0.802153	0.533777	-0.268376	1.76518e-05	0.000209434	chr3	71307284	+	OpenSea	FOXP1	NM_001012505; NM_032682	5'UTR
cg15849060	0.818956	0.550582	-0.268373	6.03995e-07	1.89996e-05	chr17	19649004	+	S_Shore	ALDH3A1	NM_000691; NM_001135167; NM_001135168	5'UTR; TSS1500; TSS200
cg20388580	0.59701	0.328682	-0.268328	4.76492e-06	8.32733e-05	chr17	80345221	-	N_Shore			intergenic
cg15029037	0.77855	0.510237	-0.268313	1.42233e-05	0.00018011	chr4	146729164	-	OpenSea	ZNF827	NM_178835	Body
cg18842107	0.728692	0.46041	-0.268281	5.49938e-06	9.22431e-05	chr10	114853855	+	OpenSea	TCF7L2	NM_001146274; NM_001146283; NM_001146284; NM_001146285; NM_001146286; NM_030756	Body
cg23261919	0.521356	0.253108	-0.268248	1.98281e-05	0.000227633	chr10	135072960	+	N_Shelf			intergenic
cg20992708	0.735982	0.467751	-0.268231	8.77165e-05	0.000629207	chr4	5637894	+	OpenSea	EVC2	NM_001166136; NM_147127	Body
cg02931058	0.645478	0.37725	-0.268229	4.37516e-09	5.73653e-07	chr2	239047245	+	N_Shore	KLHL30	NM_198582	TSS200
cg05582310	0.792495	0.524281	-0.268214	3.11975e-06	6.16518e-05	chr4	5760808	+	OpenSea	EVC	NM_153717	Body
cg24227481	0.476593	0.208401	-0.268191	6.64951e-06	0.000105759	chr7	73417185	+	OpenSea			intergenic
cg21493727	0.697315	0.42913	-0.268185	2.58376e-07	1.04022e-05	chr8	127938624	+	OpenSea			intergenic
cg18761976	0.601252	0.333076	-0.268176	4.09066e-07	1.44659e-05	chr15	91807630	-	OpenSea	SV2B	NM_001167580; NM_014848	Body
cg03961030	0.870698	0.60261	-0.268089	1.10572e-07	5.75442e-06	chr1	6333796	-	OpenSea	ACOT7	NM_007274; NM_181864; NM_181865; NM_181866	Body
cg20893203	0.508272	0.240206	-0.268066	2.96646e-06	5.94607e-05	chr6	41499799	-	OpenSea			intergenic
cg24911891	0.858935	0.590886	-0.268049	0.00011378	0.000746881	chr8	142405051	-	S_Shelf			intergenic
cg11123744	0.600932	0.332905	-0.268026	2.52745e-07	1.02381e-05	chr5	1201479	-	Island	SLC6A19	NM_001003841	TSS1500
cg20968743	0.434109	0.166091	-0.268017	2.33066e-07	9.71829e-06	chr11	44883965	+	OpenSea	TSPAN18	NM_130783	5'UTR
cg01957897	0.744648	0.476661	-0.267987	3.42545e-09	4.80188e-07	chr15	70414247	+	OpenSea			intergenic
cg23401796	0.885572	0.617626	-0.267947	0.000469524	0.00188133	chr8	141248667	-	OpenSea	TRAPPC9	NM_001160372; NM_031466	Body
cg24924502	0.823383	0.555457	-0.267926	3.34309e-06	6.46403e-05	chr17	79109777	-	Island	AATK	NM_001080395	Body
cg15871766	0.651267	0.383347	-0.26792	2.37489e-05	0.000258289	chr12	52365222	+	OpenSea	ACVR1B	NM_004302; NM_020327; NM_020328	Body
cg20947259	0.77499	0.507119	-0.267871	2.76389e-06	5.67116e-05	chr1	201572159	+	OpenSea			intergenic
cg05904016	0.640677	0.372823	-0.267854	2.80911e-06	5.73004e-05	chr7	968552	+	S_Shelf	ADAP1	NM_006869	Body
cg01282174	0.64831	0.380466	-0.267844	9.50138e-08	5.15443e-06	chr11	119630144	+	OpenSea			intergenic
cg16238993	0.484867	0.217086	-0.267781	5.16109e-05	0.000440355	chr19	1132372	-	OpenSea	SBNO2	NM_001100122; NM_014963	Body; TSS200
cg07140459	0.636695	0.368963	-0.267732	7.96049e-05	0.000590329	chr3	142165032	-	N_Shore	XRN1	NM_001042604; NM_019001	Body
cg25377796	0.859303	0.591581	-0.267722	9.25333e-07	2.56991e-05	chr4	8643957	-	N_Shore			intergenic
cg19106968	0.772427	0.504717	-0.26771	6.49263e-07	1.99411e-05	chr2	135149666	+	OpenSea	MGAT5	NM_002410	Body
cg16810279	0.624894	0.357189	-0.267704	0.000119086	0.000767902	chr17	76254129	+	S_Shelf			intergenic
cg10625247	0.820369	0.55267	-0.267699	1.6227e-06	3.85966e-05	chr2	221063983	-	OpenSea			intergenic
cg06114334	0.523645	0.256032	-0.267613	0.00018297	0.00101748	chr7	154997361	+	OpenSea			intergenic
cg23202253	0.574448	0.306865	-0.267583	1.72235e-07	7.8586e-06	chr12	26902211	-	OpenSea	ITPR2	NM_002223	Body
cg09839874	0.838242	0.570688	-0.267554	4.43073e-06	7.90901e-05	chr16	66604187	-	S_Shelf	CMTM1	NM_052999; NM_181268; NM_181269; NM_181270; NM_181271; NM_181272; NM_181283; NM_181296	Body
cg10334750	0.803071	0.535608	-0.267464	1.03718e-06	2.79206e-05	chr8	101348456	+	OpenSea			intergenic
cg02832512	0.647207	0.379791	-0.267416	1.33598e-07	6.55875e-06	chr6	22113516	-	OpenSea	FLJ22536	NR_015410	Body
cg24904788	0.645581	0.378205	-0.267376	1.00591e-05	0.000141237	chr11	45114842	+	OpenSea	PRDM11	NM_020229	TSS1500
cg14459021	0.942072	0.67471	-0.267362	0.000112364	0.000740913	chr9	140683212	-	Island	EHMT1	NM_024757	Body
cg25734089	0.741059	0.473701	-0.267358	1.6625e-05	0.000200632	chr19	46969919	-	OpenSea	PNMAL1	NM_001103149; NM_018215	3'UTR
cg12510708	0.608238	0.3409	-0.267338	3.43736e-06	6.60698e-05	chr7	26193805	-	S_Shore	NFE2L3	NM_004289	Body
cg22790839	0.525268	0.257937	-0.267331	7.39974e-09	8.34917e-07	chr5	157883933	-	OpenSea			intergenic
cg18419977	0.491276	0.224005	-0.267271	1.35365e-05	0.000174362	chr11	2920052	+	N_Shelf	SLC22A18; SLC22A18AS	NM_007105; NM_183233	Body; TSS1500
cg11060604	0.83051	0.56343	-0.267079	3.42775e-06	6.59289e-05	chr7	130572465	+	OpenSea			intergenic
cg12014181	0.907525	0.640489	-0.267035	0.00264835	0.00569228	chr10	729479	+	OpenSea	DIP2C	NM_014974	Body
cg24587400	0.870534	0.603578	-0.266956	0.000228482	0.00117874	chr2	127811805	+	OpenSea	BIN1	NM_004305; NM_139343; NM_139344; NM_139345; NM_139346; NM_139347; NM_139348; NM_139349; NM_139350; NM_139351	Body
cg25959752	0.797997	0.531041	-0.266956	2.77384e-08	2.12755e-06	chr14	95950079	-	OpenSea			intergenic
cg20629315	0.673238	0.406354	-0.266883	3.75923e-05	0.00035441	chr2	43685377	+	OpenSea	THADA	NM_001083953; NM_022065	Body
cg04627863	0.64631	0.379435	-0.266874	5.30465e-06	8.99153e-05	chr2	234741670	+	OpenSea			intergenic
cg13982037	0.701193	0.434326	-0.266866	1.06939e-06	2.85485e-05	chr6	119862526	+	OpenSea			intergenic
cg27262821	0.718691	0.45188	-0.266811	3.34511e-07	1.2526e-05	chr19	49184628	-	S_Shore	SEC1	NR_004401	Body
cg00618155	0.882302	0.615513	-0.266788	3.63292e-07	1.32571e-05	chr10	72459629	-	OpenSea	ADAMTS14	NM_080722; NM_139155	Body
cg16326421	0.760653	0.493878	-0.266775	1.3341e-06	3.35534e-05	chr20	36151003	+	Island	BLCAP; NNAT	NM_001167820; NM_001167821; NM_001167822; NM_001167823; NM_005386; NM_006698; NM_181689	5'UTR; Body
cg27187375	0.842322	0.575576	-0.266747	4.04323e-07	1.43299e-05	chr1	155912569	-	OpenSea	RXFP4	NM_181885	1stExon
cg12907959	0.472422	0.205695	-0.266726	5.13266e-06	8.77905e-05	chr22	36552828	+	OpenSea	APOL3	NM_145640; NM_145641; NM_145642; NR_027833; NR_027834; NR_027835	5'UTR; Body
cg08418670	0.800229	0.533531	-0.266698	1.04879e-05	0.000145535	chr19	4374567	+	S_Shelf	SH3GL1	NM_003025	Body
cg16001384	0.739444	0.472759	-0.266685	7.43694e-08	4.32852e-06	chr8	134306801	-	N_Shore	NDRG1	NM_001135242; NM_006096	5'UTR
cg14646244	0.722543	0.455858	-0.266684	3.30249e-05	0.000324396	chr7	107300287	+	N_Shore	LOC286002; SLC26A4	NM_000441; NR_028137	Body; TSS1500
cg07639783	0.648681	0.38204	-0.266641	8.08799e-05	0.000596699	chr7	1610747	+	S_Shore	KIAA1908; PSMG3	NM_001134340; NM_032302; NR_021487; NR_027328; NR_027329	Body; TSS1500
cg23299254	0.87767	0.611129	-0.266541	1.11028e-05	0.000151547	chr8	145008957	+	Island	PLEC1	NM_000445; NM_201378; NM_201379; NM_201380; NM_201381; NM_201382; NM_201383; NM_201384	Body
cg18041642	0.583383	0.316854	-0.266529	6.08287e-07	1.90845e-05	chr17	62062565	-	OpenSea			intergenic
cg11911769	0.761091	0.494567	-0.266524	8.75602e-07	2.47065e-05	chr7	101768676	-	OpenSea	CUX1	NM_001913; NM_181500; NM_181552	Body
cg27282397	0.6868	0.420331	-0.266469	1.61664e-07	7.50361e-06	chr2	20793466	+	OpenSea			intergenic
cg03507593	0.628952	0.362493	-0.266459	2.97938e-07	1.15599e-05	chr12	124939480	-	N_Shore	NCOR2	NM_001077261; NM_006312	Body
cg16384957	0.914892	0.648444	-0.266447	7.58902e-06	0.00011589	chr11	1050848	+	OpenSea			intergenic
cg05898618	0.901005	0.634574	-0.266431	5.09436e-06	8.7367e-05	chr11	2555576	+	Island	KCNQ1	NM_000218; NM_181798	Body
cg01556706	0.566986	0.300557	-0.266429	1.12226e-05	0.000152754	chr3	59804435	-	OpenSea	FHIT	NM_001166243; NM_002012	Body
cg07441944	0.789782	0.52341	-0.266371	1.63641e-07	7.58344e-06	chr11	44623459	-	OpenSea	CD82	NM_001024844; NM_002231	Body
cg14602087	0.568397	0.302043	-0.266355	2.86403e-07	1.12354e-05	chr8	37556386	+	N_Shore	ZNF703	NM_025069	3'UTR
cg19022006	0.895059	0.62873	-0.266329	0.000277608	0.00133893	chr18	61143945	-	OpenSea	SERPINB5	NM_002639	TSS200
cg08994082	0.788791	0.522632	-0.266159	1.78921e-06	4.1334e-05	chr19	2525459	+	Island	GNG7	NM_052847	5'UTR
cg10142520	0.646797	0.380679	-0.266118	5.32017e-05	0.000449871	chr11	65344604	+	S_Shore	EHBP1L1	NM_001099409	Body
cg01174811	0.812788	0.546682	-0.266106	1.04139e-05	0.000144784	chr5	58882939	-	OpenSea	PDE4D	NM_001104631; NM_001165899; NM_006203	Body; TSS1500
cg10549088	0.670489	0.404389	-0.266101	8.01708e-06	0.000120596	chr3	64277154	+	OpenSea			intergenic
cg10808934	0.803039	0.536985	-0.266053	1.30974e-05	0.000170472	chr6	109059268	+	OpenSea			intergenic
cg07906484	0.726993	0.460956	-0.266037	5.6801e-09	6.89839e-07	chr20	43036036	+	OpenSea	HNF4A	NM_000457; NM_001030003; NM_001030004; NM_175914; NM_178849; NM_178850	Body
cg09621603	0.867466	0.601441	-0.266024	1.43927e-05	0.000181766	chr10	128210076	-	OpenSea	C10orf90	NM_001004298	TSS200
cg19174643	0.536512	0.270541	-0.265971	2.37079e-06	5.06547e-05	chr18	13136426	-	N_Shore			intergenic
cg23314364	0.692152	0.426187	-0.265965	3.425e-05	0.000332719	chr8	29230998	+	OpenSea			intergenic
cg12126038	0.591296	0.325369	-0.265927	9.89584e-09	1.02434e-06	chr14	34966313	-	OpenSea			intergenic
cg05256179	0.788648	0.522741	-0.265908	2.88692e-10	8.00871e-08	chr6	31658176	+	OpenSea	BAT5	NM_021160	Body
cg18633230	0.725159	0.459351	-0.265809	1.12754e-07	5.82689e-06	chr7	151425104	+	S_Shelf	PRKAG2	NM_001040633; NM_016203	Body
cg06825878	0.461624	0.195823	-0.265802	1.22909e-07	6.18887e-06	chr7	75472540	+	OpenSea			intergenic
cg25433316	0.482216	0.21643	-0.265786	1.25142e-10	4.56261e-08	chr2	10197543	-	OpenSea	CYS1	NM_001037160	3'UTR
cg07948480	0.695935	0.430183	-0.265752	1.88591e-06	4.28241e-05	chr2	120996546	-	OpenSea			intergenic
cg15688324	0.80101	0.535354	-0.265656	9.22084e-07	2.56271e-05	chr4	8102944	+	S_Shelf	ABLIM2	NM_001130083; NM_001130084; NM_001130085; NM_001130086; NM_001130087; NM_001130088; NM_032432	Body
cg16371229	0.466324	0.200696	-0.265628	3.57629e-07	1.31122e-05	chr1	233248845	-	OpenSea	PCNXL2	NM_014801	Body
cg01318557	0.483977	0.21836	-0.265617	4.15385e-06	7.55708e-05	chr7	73624319	-	OpenSea	LAT2	NM_014146; NM_032463; NM_032464	1stExon; 5'UTR
cg13261536	0.921591	0.655975	-0.265616	0.000274881	0.00132989	chr8	144343915	+	OpenSea	ZFP41	NM_173832	3'UTR
cg22834542	0.842215	0.576678	-0.265538	7.9192e-05	0.000588267	chr11	88288530	-	OpenSea	GRM5	NM_000842; NM_001143831	Body
cg10800346	0.717304	0.451771	-0.265533	3.93823e-05	0.000366229	chr13	114829496	-	OpenSea	RASA3	NM_007368	Body
cg18324583	0.680217	0.414716	-0.265501	8.26086e-07	2.35976e-05	chr5	142975083	+	OpenSea			intergenic
cg03598112	0.54477	0.279286	-0.265485	1.78713e-06	4.13073e-05	chr17	28691021	+	OpenSea			intergenic
cg08607108	0.834199	0.568878	-0.265321	2.4895e-05	0.000267072	chr7	2109890	+	S_Shelf	MAD1L1	NM_001013836; NM_001013837; NM_003550	Body
cg10064922	0.823763	0.558495	-0.265268	0.000185541	0.0010274	chr10	729846	+	OpenSea	DIP2C	NM_014974	Body
cg06333233	0.676989	0.411869	-0.26512	2.37029e-06	5.06547e-05	chr2	101966951	-	OpenSea	CREG2	NM_153836	3'UTR
cg16353318	0.798645	0.533548	-0.265098	1.71912e-07	7.84931e-06	chr16	81564161	-	OpenSea	CMIP	NM_030629; NM_198390	Body
cg05664039	0.966772	0.70175	-0.265022	7.49525e-06	0.000114804	chr6	30131755	-	OpenSea	TRIM15	NM_033229	1stExon
cg26247168	0.876405	0.611433	-0.264972	0.000323328	0.0014794	chr11	119994722	+	OpenSea	TRIM29	NM_012101	Body
cg04416111	0.639647	0.374769	-0.264878	2.39471e-07	9.89197e-06	chr16	87234895	+	OpenSea			intergenic
cg21323720	0.536442	0.271564	-0.264878	8.56319e-07	2.42579e-05	chr4	114357601	+	OpenSea			intergenic
cg19664267	0.355361	0.0906292	-0.264732	1.33542e-07	6.5587e-06	chr6	33245163	+	Island	B3GALT4	NM_003782	1stExon; 5'UTR
cg04045544	0.70231	0.437582	-0.264728	4.45293e-05	0.000397944	chr16	27298091	-	OpenSea			intergenic
cg07402003	0.853072	0.588419	-0.264653	4.53053e-07	1.55751e-05	chr16	52503883	-	OpenSea	TOX3	NM_001080430; NM_001146188	Body
cg14642259	0.952017	0.687381	-0.264636	0.000271124	0.00131793	chr11	47359017	+	N_Shore	MYBPC3	NM_000256	Body
cg15646741	0.57448	0.309883	-0.264597	3.45374e-10	9.09109e-08	chr1	208021736	-	OpenSea			intergenic
cg06438559	0.641498	0.376983	-0.264515	4.89635e-07	1.63654e-05	chr5	136478693	+	OpenSea	SPOCK1	NM_004598	Body
cg09803959	0.490264	0.225801	-0.264463	1.09346e-08	1.10412e-06	chr17	78865514	+	S_Shore	RPTOR	NM_001163034; NM_020761	Body
cg27125504	0.726397	0.461961	-0.264437	6.01176e-07	1.89335e-05	chr3	52865637	-	OpenSea	ITIH4	NM_001166449; NM_002218	TSS1500
cg12177087	0.874947	0.61053	-0.264417	6.97673e-06	0.000109223	chr19	45116903	-	OpenSea			intergenic
cg17541002	0.725304	0.460891	-0.264413	0.000103554	0.000702067	chr12	121714889	+	S_Shelf	CAMKK2	NM_006549; NM_153499; NM_153500; NM_172214; NM_172215; NM_172216; NM_172226	5'UTR
cg25233271	0.779629	0.51522	-0.264408	3.01643e-05	0.000304209	chr17	69068109	+	OpenSea			intergenic
cg10900049	0.898966	0.634602	-0.264364	0.000986294	0.00301811	chr2	8849962	+	OpenSea			intergenic
cg07030727	0.43979	0.175436	-0.264354	4.7073e-11	2.20743e-08	chr2	85536594	+	OpenSea	TCF7L1	NM_031283	3'UTR
cg02947498	0.766061	0.501769	-0.264292	1.71791e-07	7.84651e-06	chr14	90139566	-	OpenSea			intergenic
cg05393086	0.688781	0.424539	-0.264242	3.12644e-07	1.19378e-05	chr16	5092012	-	OpenSea			intergenic
cg09293816	0.61306	0.34885	-0.26421	1.31625e-06	3.32459e-05	chr19	50015532	+	N_Shore	FCGRT	NM_001136019; NM_004107	TSS1500; TSS200
cg21815063	0.472595	0.208415	-0.26418	5.0343e-09	6.2701e-07	chr5	131800430	+	OpenSea			intergenic
cg27076536	0.815354	0.551192	-0.264161	1.02013e-06	2.76251e-05	chr16	70728001	-	OpenSea	VAC14	NM_018052	Body
cg08429815	0.82882	0.564663	-0.264158	1.01362e-05	0.000142061	chr2	102163204	-	OpenSea			intergenic
cg09721469	0.785846	0.521708	-0.264138	1.02836e-05	0.000143532	chr16	47747381	+	OpenSea			intergenic
cg12184624	0.762436	0.498304	-0.264132	1.64285e-07	7.60766e-06	chr10	105239164	+	OpenSea	CALHM3	NM_001129742	TSS200
cg08477158	0.688837	0.424721	-0.264117	1.40875e-05	0.000178854	chr17	58807667	+	OpenSea	BCAS3	NM_001099432; NM_017679	Body
cg15160746	0.892861	0.628795	-0.264065	0.000140665	0.000856666	chr12	2743239	+	OpenSea	CACNA1C	NM_000719; NM_001129827; NM_001129829; NM_001129830; NM_001129831; NM_001129832; NM_001129833; NM_001129834; NM_001129835; NM_001129836; NM_001129837; NM_001129838; NM_001129839; NM_001129840; NM_001129841; NM_001129842; NM_001129843; NM_001129844; NM_001129846; NM_001167623; NM_001167624; NM_001167625; NM_199460	Body
cg08268692	0.822599	0.558542	-0.264057	6.85405e-05	0.000533756	chr11	76998832	+	OpenSea	GDPD4	NM_182833	TSS1500
cg10933959	0.636706	0.372675	-0.264031	3.74362e-05	0.00035347	chr15	100890907	-	S_Shore	FLJ42289	NR_028139; NR_028140	Body; TSS1500
cg13473184	0.849139	0.585113	-0.264026	2.2412e-05	0.000247404	chr1	154904804	+	OpenSea	PMVK	NM_006556	Body
cg03447547	0.64202	0.377997	-0.264024	1.09782e-06	2.90778e-05	chr14	94577039	-	OpenSea	IFI27	NM_001130080; NM_005532	TSS200
cg14526021	0.833974	0.569974	-0.264	1.3201e-05	0.000171355	chr7	101512931	+	OpenSea	CUX1	NM_001913; NM_181500; NM_181552	Body
cg00288598	0.79091	0.526945	-0.263964	0.000890723	0.00282824	chr8	141555295	+	N_Shelf	EIF2C2	NM_001164623; NM_012154	Body
cg02733351	0.827435	0.563499	-0.263936	2.48126e-06	5.23607e-05	chr20	43802992	-	OpenSea	PI3	NM_002638	TSS1500
cg26457700	0.775369	0.511446	-0.263923	1.18797e-07	6.03239e-06	chr17	80289541	+	N_Shore	SECTM1	NM_003004	5'UTR
cg22772930	0.628373	0.364565	-0.263808	2.54289e-08	1.99334e-06	chr7	155369317	+	S_Shelf			intergenic
cg18158670	0.810649	0.546877	-0.263772	4.25423e-06	7.67715e-05	chr15	99433225	+	N_Shore	IGF1R	NM_000875	Body
cg18400079	0.781311	0.517544	-0.263767	5.22569e-05	0.000444027	chr4	7813911	+	OpenSea	AFAP1	NM_001134647; NM_198595	Body
cg01116477	0.82928	0.565531	-0.263749	2.49847e-06	5.25921e-05	chr5	34053399	-	OpenSea			intergenic
cg14133945	0.442049	0.178353	-0.263697	1.22682e-06	3.15578e-05	chr11	60809985	+	OpenSea			intergenic
cg18921475	0.735021	0.47134	-0.263681	1.51607e-06	3.66021e-05	chr7	66417818	-	OpenSea	C7orf42	NM_017994	Body
cg07352054	0.834557	0.570914	-0.263643	2.68185e-05	0.000280692	chr7	157092682	+	Island			intergenic
cg24768595	0.821653	0.558035	-0.263618	3.60549e-05	0.000344551	chr17	76677111	+	OpenSea	CYTH1	NM_004762; NM_017456	Body
cg10492240	0.808602	0.544994	-0.263608	2.23133e-07	9.39053e-06	chr4	3313636	+	S_Shelf			intergenic
cg05979170	0.756477	0.492876	-0.2636	6.54956e-06	0.000104789	chr3	131974369	+	OpenSea			intergenic
cg13800005	0.666941	0.403367	-0.263573	4.19428e-05	0.000382138	chr7	39629290	-	OpenSea			intergenic
cg21452188	0.626844	0.363292	-0.263551	2.42202e-07	9.96109e-06	chr1	156095914	+	OpenSea	LMNA	NM_005572; NM_170707; NM_170708	Body
cg19627006	0.645077	0.381568	-0.263509	1.69283e-09	2.9083e-07	chr2	85637673	+	N_Shelf	CAPG	NM_001747	1stExon; 5'UTR
cg01616225	0.427069	0.163616	-0.263454	1.16059e-10	4.29401e-08	chr16	57662347	+	OpenSea	GPR56	NM_001145770; NM_001145771; NM_001145772; NM_001145773; NM_005682; NM_201524; NM_201525	5'UTR; TSS200
cg18708598	0.805677	0.542237	-0.263441	9.53248e-06	0.000136178	chr10	8408808	+	OpenSea			intergenic
cg15002713	0.723642	0.460212	-0.26343	6.02931e-07	1.8971e-05	chr2	19092241	+	OpenSea			intergenic
cg14819242	0.871856	0.608455	-0.263401	4.9139e-07	1.64093e-05	chr5	125782749	-	OpenSea	GRAMD3	NM_001146319; NM_001146320; NM_001146321; NM_023927	5'UTR; Body
cg07528209	0.780068	0.516707	-0.263361	2.40432e-06	5.1191e-05	chr2	121549725	+	OpenSea			intergenic
cg18429374	0.787966	0.52463	-0.263337	0.000275424	0.00133171	chr2	47031639	+	OpenSea			intergenic
cg03203287	0.850699	0.587386	-0.263313	2.1355e-06	4.69559e-05	chr3	38033770	+	N_Shore	VILL	NM_015873	TSS1500
cg20427318	0.776426	0.513122	-0.263304	2.63607e-05	0.000277288	chr6	134757763	+	OpenSea			intergenic
cg16676676	0.944998	0.681784	-0.263214	1.13733e-06	2.98659e-05	chr1	228558987	+	Island	OBSCN	NM_001098623	Body
cg26000536	0.793434	0.530235	-0.263199	4.65744e-08	3.0843e-06	chr1	3276535	+	S_Shore	PRDM16	NM_022114; NM_199454	Body
cg06974428	0.738309	0.475154	-0.263156	1.77315e-07	8.01547e-06	chr10	22972299	-	OpenSea	PIP4K2A	NM_005028	Body
cg19314866	0.759134	0.496016	-0.263119	1.00876e-07	5.38381e-06	chr1	223888956	-	OpenSea	CAPN2	NM_001146068	TSS1500
cg27235315	0.869149	0.60607	-0.263078	4.62297e-05	0.000408733	chr1	223853928	-	OpenSea	CAPN8	NM_001143962	TSS1500
cg09893465	0.794383	0.531339	-0.263044	0.000613812	0.00223265	chr10	134588040	-	S_Shore	INPP5A	NM_005539	Body
cg22492271	0.749711	0.486769	-0.262941	2.32208e-07	9.697e-06	chr7	36959489	-	OpenSea	ELMO1; MIR1200	NM_001039459; NM_014800; NM_130442; NR_031604	5'UTR; Body; TSS1500
cg05288172	0.557834	0.294908	-0.262927	2.22543e-07	9.37794e-06	chr8	103751006	-	Island			intergenic
cg18808466	0.687776	0.424856	-0.26292	2.00557e-06	4.48155e-05	chr13	95293954	-	OpenSea			intergenic
cg24033633	0.611415	0.348497	-0.262918	0.000256821	0.00127358	chr3	57945695	-	OpenSea			intergenic
cg03944072	0.799182	0.53631	-0.262872	1.91746e-09	3.1742e-07	chr16	81617738	+	OpenSea	CMIP	NM_030629; NM_198390	Body
cg22950831	0.78915	0.526284	-0.262866	2.67251e-05	0.000280137	chr10	128590997	+	N_Shelf			intergenic
cg03979241	0.742823	0.479973	-0.26285	5.66067e-06	9.42258e-05	chr8	21916824	+	S_Shelf	EPB49	NM_001114135; NM_001114136; NM_001114137; NM_001114138; NM_001114139; NM_001978	1stExon; 5'UTR
cg14228177	0.902447	0.639614	-0.262833	9.56915e-06	0.000136524	chr7	1606526	+	N_Shelf			intergenic
cg20326647	0.902582	0.639863	-0.262719	7.41878e-06	0.000113977	chr8	144820709	-	Island			intergenic
cg14839558	0.926533	0.663827	-0.262706	3.86964e-05	0.000361823	chr1	1874488	+	N_Shore			intergenic
cg14985891	0.724501	0.461811	-0.26269	0.000160501	0.000933624	chr1	116270626	-	OpenSea	CASQ2	NM_001232	Body
cg09989037	0.72496	0.462287	-0.262673	1.50655e-05	0.000187459	chr1	44300942	-	OpenSea	ST3GAL3	NM_006279; NM_174963; NM_174964; NM_174965; NM_174966; NM_174967; NM_174968; NM_174969; NM_174970; NM_174971	Body
cg25546651	0.81802	0.555354	-0.262666	1.48761e-06	3.61621e-05	chr4	25910053	+	OpenSea			intergenic
cg24158259	0.471958	0.209299	-0.262659	5.03873e-05	0.000433423	chr11	58984544	+	OpenSea			intergenic
cg12232146	0.681548	0.41889	-0.262659	7.59692e-06	0.000115984	chr12	76347937	+	OpenSea			intergenic
cg27019645	0.867381	0.60477	-0.262612	5.38541e-06	9.08401e-05	chr18	77218378	-	Island	NFATC1	NM_006162; NM_172387; NM_172388; NM_172389; NM_172390	Body
cg21642988	0.763562	0.500995	-0.262566	3.03624e-06	6.04511e-05	chr15	78558406	-	S_Shore	DNAJA4	NM_001130182; NM_001130183; NM_018602	Body; TSS200
cg02749784	0.837101	0.574597	-0.262504	2.14983e-05	0.000240196	chr8	120219927	+	N_Shore	MAL2	NM_052886	TSS1500
cg05413061	0.804818	0.542366	-0.262451	7.19485e-07	2.13771e-05	chr3	16225307	+	OpenSea	GALNTL2	NM_054110	Body
cg09670263	0.858718	0.596289	-0.262429	3.03607e-05	0.000305581	chr3	46558636	-	OpenSea	LRRC2	NM_024512; NM_024750	3'UTR
cg01854676	0.855802	0.593377	-0.262425	4.73687e-06	8.29191e-05	chr14	105147585	+	S_Shelf			intergenic
cg25127692	0.873558	0.611132	-0.262425	7.564e-07	2.22283e-05	chr3	185406536	-	OpenSea	IGF2BP2	NM_001007225; NM_006548	Body
cg10225951	0.74683	0.484422	-0.262408	0.000211478	0.00112027	chr16	89647782	+	Island	CPNE7	NM_014427; NM_153636	Body
cg08804626	0.911895	0.64953	-0.262365	4.82616e-05	0.000420379	chr6	1953086	+	OpenSea	GMDS	NM_001500	Body
cg23323158	0.725226	0.462864	-0.262362	1.45559e-06	3.56052e-05	chr5	132720020	-	OpenSea	FSTL4	NM_015082	Body
cg04205616	0.875696	0.613365	-0.262332	5.8573e-06	9.65384e-05	chr16	79692516	+	OpenSea			intergenic
cg14420953	0.728636	0.466354	-0.262282	3.85181e-06	7.17609e-05	chr6	36558154	+	N_Shelf			intergenic
cg02960777	0.786249	0.524011	-0.262238	1.08529e-05	0.000149062	chr7	77562848	+	OpenSea	PHTF2	NM_001127357; NM_001127358; NM_020432	Body
cg02273436	0.544904	0.282674	-0.26223	2.62152e-06	5.4426e-05	chr4	55143269	+	OpenSea	PDGFRA	NM_006206	Body
cg25594736	0.708369	0.446169	-0.2622	5.14936e-05	0.000439779	chr15	67391147	-	OpenSea	SMAD3	NM_005902	Body
cg13464117	0.61481	0.352739	-0.262071	1.6987e-08	1.5043e-06	chr7	157348161	-	S_Shore	PTPRN2	NM_002847; NM_130842; NM_130843	Body
cg23536675	0.871683	0.609656	-0.262028	1.55603e-05	0.000191662	chr17	25620638	+	N_Shore	WSB1	NM_015626; NM_134265	TSS1500
cg03240301	0.621731	0.359863	-0.261867	4.21055e-06	7.6234e-05	chr7	23387383	+	OpenSea	IGF2BP3	NM_006547	Body
cg15198247	0.95982	0.698004	-0.261816	5.4544e-06	9.1627e-05	chr1	1974844	-	Island			intergenic
cg12865818	0.771644	0.509904	-0.26174	5.29953e-08	3.38665e-06	chr8	96126599	+	OpenSea			intergenic
cg27268352	0.559576	0.297867	-0.261709	8.54488e-07	2.42249e-05	chr10	30387860	-	OpenSea			intergenic
cg17534029	0.559217	0.297533	-0.261685	7.62352e-05	0.000573446	chr20	62318426	-	Island	RTEL1	NM_016434; NM_032957	Body
cg13374701	0.929884	0.668204	-0.26168	3.59885e-08	2.56754e-06	chr1	27190088	-	Island	SFN	NM_006142	1stExon
cg25957300	0.846749	0.585075	-0.261674	2.88028e-05	0.000294399	chr11	129907095	+	N_Shelf			intergenic
cg10272520	0.928207	0.666541	-0.261666	1.88087e-05	0.000219057	chr4	151178205	-	S_Shore	DCLK2	NM_001040260; NM_001040261	3'UTR
cg00651016	0.836297	0.574652	-0.261645	8.27614e-06	0.000123478	chr16	552754	-	OpenSea	RAB11FIP3	NM_001142272; NM_014700	Body
cg04246167	0.712364	0.450754	-0.26161	9.47539e-06	0.000135539	chr3	58984465	-	OpenSea	C3orf67	NM_198463	5'UTR
cg14140379	0.779978	0.51838	-0.261598	6.82857e-06	0.000107736	chr4	6695380	+	OpenSea	S100P	NM_005980	TSS200
cg08515811	0.929489	0.667949	-0.26154	4.04296e-06	7.41573e-05	chr17	77921489	-	N_Shore	TBC1D16	NM_019020	Body
cg25874782	0.484257	0.222773	-0.261485	3.39913e-08	2.46239e-06	chr8	59508474	+	OpenSea	NSMAF	NM_001144772; NM_003580	Body
cg13332142	0.801442	0.540028	-0.261414	5.46735e-05	0.000457946	chr3	27575278	+	OpenSea			intergenic
cg13414270	0.52259	0.261177	-0.261413	8.26485e-08	4.65614e-06	chr2	45465395	-	OpenSea			intergenic
cg22905866	0.673939	0.412588	-0.261352	2.03006e-08	1.70385e-06	chr4	185468777	+	OpenSea			intergenic
cg09941208	0.746871	0.485553	-0.261318	6.71393e-06	0.000106488	chr1	45308248	+	N_Shore	PTCH2	NM_001166292; NM_003738	Body
cg11282828	0.85105	0.589742	-0.261308	2.15735e-05	0.000240688	chr5	178266137	+	OpenSea			intergenic
cg16755251	0.921853	0.660563	-0.261291	5.43601e-10	1.24793e-07	chr6	169740686	+	OpenSea			intergenic
cg17715243	0.531267	0.27004	-0.261227	1.94631e-08	1.65144e-06	chr10	1156212	-	OpenSea	WDR37	NM_014023	Body
cg19303524	0.803216	0.541998	-0.261218	1.16286e-05	0.000156727	chr12	67040901	-	OpenSea	GRIP1	NM_021150	Body
cg21741998	0.752563	0.491357	-0.261207	5.55309e-06	9.29545e-05	chr6	36788637	-	OpenSea	CPNE5	NM_020939	Body
cg10728351	0.627436	0.366237	-0.261199	5.67948e-06	9.43987e-05	chr4	122628020	+	OpenSea			intergenic
cg19049754	0.766418	0.505225	-0.261193	3.01249e-06	6.0108e-05	chr10	81966990	-	Island			intergenic
cg00997853	0.810998	0.549816	-0.261182	0.000137907	0.000845649	chr12	26844579	+	OpenSea	ITPR2	NM_002223	Body
cg21574271	0.574182	0.313014	-0.261169	1.31255e-05	0.000170737	chr4	96051461	+	OpenSea	BMPR1B	NM_001203	Body
cg02221520	0.566324	0.305169	-0.261155	1.2764e-06	3.25097e-05	chr4	38859706	+	OpenSea	TLR6	NM_006068	TSS1500
cg16989719	0.673207	0.412053	-0.261154	2.17855e-07	9.23352e-06	chr2	238392110	+	N_Shelf			intergenic
cg07132183	0.822237	0.561109	-0.261128	4.25621e-07	1.4932e-05	chr4	182873955	-	OpenSea			intergenic
cg25152942	0.884627	0.623564	-0.261063	6.58732e-06	0.000105166	chr19	41281080	-	N_Shelf	MIA	NM_006533	TSS1500
cg02239453	0.592001	0.330947	-0.261054	1.77971e-08	1.55291e-06	chr11	33797523	-	S_Shore	FBXO3	NM_012175; NM_033406	TSS1500
cg20703003	0.813745	0.552739	-0.261005	2.05672e-07	8.82961e-06	chr10	115860280	-	N_Shore			intergenic
cg10410146	0.740502	0.4795	-0.261002	4.23075e-08	2.86923e-06	chr7	44112411	+	OpenSea	POLM	NM_013284	3'UTR
cg11597902	0.757266	0.496304	-0.260962	9.80075e-05	0.000677576	chr17	75096239	-	OpenSea			intergenic
cg13061767	0.895181	0.634316	-0.260865	5.76506e-06	9.54e-05	chr1	205418410	-	OpenSea	MIR135B	NR_029893	TSS1500
cg09244071	0.734544	0.4737	-0.260844	2.92406e-07	1.14098e-05	chr7	101768746	-	OpenSea	CUX1	NM_001913; NM_181500; NM_181552	Body
cg04178634	0.702122	0.441348	-0.260774	1.66414e-06	3.92986e-05	chr19	2525231	+	Island	GNG7	NM_052847	5'UTR
cg22027204	0.642835	0.382071	-0.260764	5.17666e-06	8.83596e-05	chr6	36216248	-	OpenSea	PNPLA1	NM_001145716; NM_173676	5'UTR
cg18186771	0.855152	0.594428	-0.260724	1.6458e-06	3.89983e-05	chr17	76993506	-	Island	CANT1	NM_001159772; NM_001159773; NM_138793	Body
cg12209075	0.479874	0.219183	-0.260691	4.75942e-09	6.03035e-07	chr12	6649896	+	Island	IFFO1	NM_001039670; NM_080730; NM_080731	Body
cg01076495	0.594192	0.333514	-0.260678	2.98009e-07	1.15599e-05	chr1	150480588	+	OpenSea	ECM1	NM_004425; NM_022664	1stExon; 5'UTR
cg17770910	0.815463	0.55481	-0.260653	9.19455e-05	0.000649292	chr8	143851427	-	OpenSea	LYNX1	NM_023946; NM_177458	Body; TSS200
cg26854588	0.62461	0.363963	-0.260646	1.78006e-06	4.12017e-05	chr17	38440015	+	N_Shelf			intergenic
cg24296761	0.769662	0.509046	-0.260616	1.78531e-10	5.71366e-08	chr19	42408458	+	Island	ARHGEF1	NM_004706; NM_198977; NM_199002	Body
cg17849733	0.724524	0.463908	-0.260615	1.07615e-07	5.63168e-06	chr6	31082200	-	OpenSea	PSORS1C1	NM_014068	TSS1500
cg16497293	0.761445	0.500834	-0.260611	2.93878e-07	1.1449e-05	chr16	15596082	+	OpenSea	C16orf45	NM_001142469; NM_033201	Body; TSS200
cg25581222	0.656451	0.395906	-0.260544	3.27704e-06	6.37467e-05	chr15	64539239	-	OpenSea	CSNK1G1	NM_022048	Body
cg19683417	0.832243	0.571748	-0.260494	1.18343e-05	0.000158779	chr5	67845133	+	OpenSea			intergenic
cg17415265	0.548039	0.287593	-0.260446	0.000101131	0.000690941	chr17	63225111	+	OpenSea			intergenic
cg24788090	0.759861	0.499443	-0.260418	6.76823e-07	2.05167e-05	chr8	74332815	-	OpenSea	STAU2	NM_001164380; NM_001164381; NM_001164382; NM_001164383	3'UTR
cg22191981	0.600037	0.339642	-0.260396	0.000220462	0.00115176	chr6	41472382	+	N_Shore			intergenic
cg03178838	0.50776	0.247444	-0.260316	0.000137503	0.000843801	chr19	1132339	-	OpenSea	SBNO2	NM_001100122; NM_014963	Body; TSS200
cg26233651	0.820926	0.560623	-0.260303	6.49095e-05	0.000514919	chr1	90137953	-	OpenSea	LRRC8C	NM_032270	5'UTR
cg00232535	0.821066	0.560781	-0.260285	1.39174e-06	3.45305e-05	chr7	5593287	-	N_Shore			intergenic
cg03354554	0.501164	0.240956	-0.260208	1.8666e-06	4.25136e-05	chr11	9781412	+	S_Shore			intergenic
cg11012153	0.785051	0.524888	-0.260163	6.39604e-06	0.000103021	chr20	62313737	+	N_Shelf	RTEL1	NM_016434; NM_032957	Body
cg04147593	0.606323	0.346243	-0.26008	1.0821e-09	2.08161e-07	chr17	80196719	-	S_Shore	SLC16A3	NM_001042422; NM_001042423; NM_004207	Body
cg00537837	0.756819	0.496759	-0.26006	1.89273e-07	8.33497e-06	chr16	85363209	-	Island			intergenic
cg23007325	0.7346	0.474581	-0.260019	8.18965e-08	4.62762e-06	chr8	10924633	-	OpenSea	XKR6	NM_173683	Body
cg12490907	0.658555	0.398545	-0.26001	1.86072e-05	0.000217522	chr11	33692006	-	OpenSea	C11orf41	NM_012194	3'UTR
cg08697732	0.63165	0.371741	-0.259909	1.87571e-07	8.29528e-06	chr17	81014091	-	N_Shore			intergenic
cg12888521	0.887515	0.627656	-0.25986	3.65083e-06	6.89407e-05	chr8	144346762	+	N_Shelf			intergenic
cg08565003	0.86574	0.605929	-0.259811	8.68284e-09	9.36507e-07	chr16	87447920	+	Island	ZCCHC14	NM_015144	Body
cg14327359	0.846251	0.586459	-0.259792	9.92433e-07	2.71035e-05	chr2	47419263	+	OpenSea			intergenic
cg02710534	0.713635	0.453867	-0.259769	2.90969e-07	1.13677e-05	chr5	141225619	+	N_Shelf			intergenic
cg13602461	0.59202	0.332296	-0.259724	1.14224e-05	0.000154803	chr8	55066317	+	OpenSea			intergenic
cg13579752	0.726247	0.466557	-0.25969	5.78125e-12	5.01187e-09	chr5	153577937	+	OpenSea	GALNT10	NM_198321	Body
cg26494916	0.797074	0.537431	-0.259643	6.4847e-07	1.99411e-05	chr5	148832884	-	OpenSea			intergenic
cg25002294	0.824052	0.564467	-0.259584	7.23531e-07	2.14683e-05	chr1	228559321	+	S_Shore	OBSCN	NM_001098623	Body
cg17939977	0.837597	0.578013	-0.259584	3.09089e-07	1.18398e-05	chr3	186170664	+	OpenSea			intergenic
cg04214938	0.647462	0.387879	-0.259583	0.000204157	0.00109372	chr2	119496171	+	OpenSea			intergenic
cg05363955	0.733135	0.473581	-0.259554	8.24559e-05	0.000603657	chr2	225875689	+	OpenSea	DOCK10	NM_014689	Body
cg04794141	0.441418	0.181871	-0.259546	3.13103e-08	2.3369e-06	chr14	92325159	+	OpenSea	TC2N	NM_001128596	5'UTR
cg07005353	0.855892	0.596348	-0.259544	3.85645e-07	1.3809e-05	chr1	220097971	-	N_Shelf	SLC30A10	NM_018713	Body
cg22055891	0.869624	0.610084	-0.25954	3.19361e-05	0.000316724	chr2	138829973	-	OpenSea			intergenic
cg22322277	0.827328	0.567843	-0.259485	3.51213e-07	1.29454e-05	chr6	75459158	-	OpenSea			intergenic
cg16817668	0.813804	0.554323	-0.259481	2.45365e-06	5.19515e-05	chr1	32055006	-	S_Shore			intergenic
cg19547192	0.837964	0.578499	-0.259464	0.00027705	0.00133697	chr7	158059976	-	N_Shore	PTPRN2	NM_002847; NM_130842; NM_130843	Body
cg26283496	0.755983	0.496579	-0.259403	1.30795e-05	0.00017034	chr3	146269126	-	OpenSea			intergenic
cg23903588	0.678383	0.418996	-0.259386	1.5884e-10	5.26997e-08	chr7	1607663	-	N_Shore	PSMG3	NM_001134340; NM_032302	Body
cg00522451	0.627833	0.368456	-0.259377	1.7665e-06	4.09974e-05	chr2	113464048	-	OpenSea			intergenic
cg10795659	0.566802	0.307466	-0.259336	0.000180242	0.00100745	chr5	72415998	+	Island	TMEM171	NM_001161342; NM_173490	TSS1500
cg25388882	0.523355	0.264051	-0.259303	3.99047e-11	1.9694e-08	chr1	85098598	+	OpenSea	C1orf180	NR_027379	Body
cg25753473	0.53017	0.270905	-0.259265	7.1367e-06	0.000110872	chr6	170532835	+	S_Shelf			intergenic
cg04423820	0.797641	0.538397	-0.259244	3.03138e-08	2.27736e-06	chr4	1052372	+	S_Shelf			intergenic
cg06255006	0.887797	0.62859	-0.259208	7.01893e-05	0.000542456	chr16	86653215	-	OpenSea			intergenic
cg08779649	0.67524	0.416035	-0.259205	4.25739e-05	0.000386226	chr13	50194554	-	OpenSea			intergenic
cg23575688	0.481081	0.221897	-0.259184	1.41264e-07	6.79447e-06	chr11	119486443	-	OpenSea			intergenic
cg11378101	0.769085	0.509927	-0.259159	3.63702e-08	2.5808e-06	chr11	94826095	+	S_Shelf	ENDOD1	NM_015036	Body
cg06367321	0.863078	0.603957	-0.259121	5.61947e-06	9.37271e-05	chr16	30125232	-	OpenSea	GDPD3; LOC100271831	NM_024307; NR_027081	TSS1500; TSS200
cg15454698	0.590629	0.331537	-0.259092	3.63928e-07	1.3273e-05	chr3	14473580	+	OpenSea	SLC6A6	NM_001134367; NM_001134368; NM_003043	5'UTR
cg09082823	0.785911	0.526866	-0.259045	6.04385e-08	3.72675e-06	chr11	17564696	+	N_Shore	USH1C	NM_005709; NM_153676	Body
cg07817608	0.757898	0.498858	-0.25904	1.89252e-07	8.33497e-06	chr12	76219528	-	OpenSea			intergenic
cg00691874	0.586886	0.327912	-0.258974	5.44118e-07	1.76497e-05	chr17	1521312	-	OpenSea	SLC43A2	NM_152346	Body
cg26683025	0.939723	0.680754	-0.258969	9.33784e-05	0.000655756	chr11	65560420	-	OpenSea	OVOL1	NM_004561	Body
cg04279411	0.517064	0.258098	-0.258966	2.79846e-06	5.71628e-05	chr1	230645569	-	OpenSea			intergenic
cg04070188	0.727152	0.468201	-0.258951	2.06195e-06	4.57729e-05	chr7	89809444	+	OpenSea			intergenic
cg13050357	0.760699	0.501834	-0.258864	5.98721e-07	1.88833e-05	chr4	1332618	-	N_Shore	MAEA	NM_001017405; NM_005882	Body
cg20701183	0.724136	0.46532	-0.258816	7.67604e-06	0.000116948	chr1	87799914	-	N_Shore	LMO4	NM_006769	Body
cg19510206	0.930334	0.671552	-0.258782	6.9129e-05	0.000536816	chr12	133101587	-	N_Shore	FBRSL1	NM_001142641	Body
cg17204113	0.575844	0.317083	-0.25876	2.04846e-08	1.71069e-06	chr6	8108669	+	OpenSea			intergenic
cg15754112	0.683105	0.42435	-0.258755	1.44753e-06	3.55004e-05	chr10	78864253	+	OpenSea	KCNMA1	NM_001014797; NM_001161352; NM_001161353; NM_002247	Body
cg15755348	0.731321	0.472582	-0.258739	1.40096e-06	3.46809e-05	chr7	101768874	-	OpenSea	CUX1	NM_001913; NM_181500; NM_181552	Body
cg22737241	0.570899	0.312169	-0.25873	2.16647e-08	1.77426e-06	chr10	557605	+	OpenSea	DIP2C	NM_014974	Body
cg27098900	0.341204	0.0825117	-0.258692	1.54155e-08	1.40188e-06	chr6	33245128	+	Island	B3GALT4	NM_003782	1stExon; 5'UTR
cg19367918	0.883652	0.62499	-0.258662	1.5933e-05	0.000194995	chr19	2154603	-	S_Shelf			intergenic
cg02001991	0.574253	0.31562	-0.258633	2.40061e-07	9.91013e-06	chr4	71992842	-	OpenSea			intergenic
cg19377250	0.763955	0.505352	-0.258603	2.1937e-08	1.791e-06	chr7	100463206	+	N_Shore	SLC12A9	NM_020246	Body
cg05673892	0.83897	0.580388	-0.258582	4.07131e-07	1.44177e-05	chr3	38033934	-	N_Shore	VILL	NM_015873	TSS1500
cg26081974	0.897593	0.639038	-0.258556	3.57957e-05	0.000342944	chr13	114065897	+	N_Shore			intergenic
cg17178175	0.546564	0.288017	-0.258546	2.2174e-05	0.000245414	chr2	178109973	-	OpenSea	NFE2L2	NM_001145412; NM_001145413; NM_006164	5'UTR; Body
cg07945618	0.713618	0.455101	-0.258516	1.27913e-06	3.25453e-05	chr15	99926398	+	OpenSea	LRRC28	NM_144598	3'UTR
cg17112426	0.701451	0.442945	-0.258507	3.45633e-07	1.2797e-05	chr19	36004716	-	OpenSea	DMKN	NM_001126056; NM_001126057; NM_001126058; NM_033317	TSS200
cg23367358	0.645257	0.38676	-0.258497	1.95195e-07	8.51692e-06	chr2	106043523	+	OpenSea	FHL2	NM_201557	5'UTR
cg03548415	0.578915	0.320422	-0.258493	2.57032e-06	5.36504e-05	chr11	111991342	-	OpenSea			intergenic
cg03310376	0.60058	0.342097	-0.258482	5.49661e-05	0.000459578	chr3	12229001	+	OpenSea	SYN2	NM_133625	Body
cg03818307	0.621447	0.362972	-0.258475	1.39227e-06	3.45352e-05	chr1	150480534	+	OpenSea	ECM1	NM_004425; NM_022664	1stExon; 5'UTR
cg23828876	0.783474	0.525029	-0.258445	4.70558e-06	8.25427e-05	chr3	196001706	-	OpenSea	PCYT1A	NM_005017	5'UTR
cg13919908	0.714168	0.455752	-0.258416	6.12115e-06	9.98158e-05	chr11	33394273	+	N_Shelf			intergenic
cg10310616	0.752624	0.494233	-0.258391	1.41967e-05	0.000179894	chr2	121621408	-	N_Shelf	GLI2	NM_005270	Body
cg03301165	0.800387	0.542055	-0.258332	2.6857e-05	0.000280927	chr16	19712046	-	OpenSea	C16orf62	NM_020314	3'UTR
cg26446832	0.810482	0.5522	-0.258282	1.73809e-06	4.05652e-05	chr11	12015695	-	OpenSea	DKK3	NM_001018057; NM_013253; NM_015881	Body
cg06513470	0.817637	0.559356	-0.258281	9.20485e-09	9.74247e-07	chr16	90066769	+	S_Shore	AFG3L1	NR_003228	Body
cg13904520	0.776116	0.517878	-0.258238	3.64577e-08	2.58562e-06	chr1	160783054	-	OpenSea	LY9	NM_002348	Body
cg08399733	0.917394	0.659206	-0.258188	1.23412e-06	3.16817e-05	chr19	2278773	-	Island	C19orf35	NM_198532	Body
cg07010146	0.767256	0.509112	-0.258144	7.82654e-08	4.46951e-06	chr10	105239205	-	OpenSea	CALHM3	NM_001129742	TSS1500
cg24169486	0.726595	0.468453	-0.258143	3.59309e-06	6.82345e-05	chr13	106971568	+	OpenSea			intergenic
cg20124376	0.830377	0.572258	-0.258118	4.11188e-07	1.45054e-05	chr19	2522340	+	N_Shelf	GNG7	NM_052847	5'UTR
cg10264003	0.704328	0.446258	-0.258069	2.54041e-08	1.99258e-06	chr11	110198965	+	OpenSea			intergenic
cg12381074	0.851116	0.593091	-0.258025	3.32206e-06	6.44039e-05	chr7	959759	+	Island	ADAP1	NM_006869	Body
cg13177275	0.686923	0.428913	-0.25801	2.91345e-06	5.87376e-05	chr1	201683549	+	OpenSea	NAV1	NM_020443	Body
cg25538881	0.792007	0.53404	-0.257967	1.07622e-06	2.86496e-05	chr2	129294825	-	OpenSea			intergenic
cg05416223	0.75231	0.494392	-0.257918	6.98592e-08	4.13171e-06	chr11	117947997	-	OpenSea	TMPRSS4	NM_001083947; NM_019894	1stExon; 5'UTR
cg20910408	0.846824	0.589036	-0.257788	1.24598e-05	0.000164631	chr7	44801589	-	OpenSea	ZMIZ2	NM_031449; NM_174929	Body
cg14688342	0.694958	0.43719	-0.257768	1.04002e-10	3.97468e-08	chr7	55147074	+	OpenSea	EGFR	NM_005228; NM_201282; NM_201283; NM_201284	Body
cg20716202	0.798838	0.541077	-0.257761	8.9951e-08	4.9668e-06	chr11	2925847	+	S_Shelf	SLC22A18; SLC22A18AS	NM_002555; NM_007105; NM_183233	Body; TSS1500
cg01455178	0.754836	0.497094	-0.257742	1.20756e-07	6.10365e-06	chr1	205648187	+	N_Shore	SLC45A3	NM_033102	5'UTR
cg16929739	0.668406	0.410664	-0.257742	1.85307e-05	0.000216876	chr3	11178593	+	OpenSea	HRH1	NM_001098213	TSS200
cg25769469	0.756559	0.49883	-0.257729	0.000310419	0.00144034	chr5	71643841	-	OpenSea	PTCD2	NM_024754	Body
cg17738521	0.608121	0.350477	-0.257643	3.44422e-05	0.000334014	chr6	143224179	-	OpenSea	HIVEP2	NM_006734	5'UTR
cg01385669	0.779994	0.522367	-0.257627	5.77824e-08	3.61542e-06	chr2	232230258	-	OpenSea			intergenic
cg08119452	0.705773	0.448197	-0.257576	3.23039e-06	6.31188e-05	chr13	53602385	-	OpenSea	OLFM4	NM_006418	TSS1500
cg12591668	0.595984	0.338409	-0.257575	0.000309449	0.00143762	chr1	192520335	+	OpenSea			intergenic
cg11888982	0.763648	0.506078	-0.25757	6.12481e-05	0.000494804	chr8	116231420	+	OpenSea			intergenic
cg20272979	0.475292	0.217732	-0.25756	1.97417e-05	0.000226978	chr15	41787780	-	Island	ITPKA	NM_002220	Body
cg21450381	0.751913	0.494403	-0.25751	9.74725e-06	0.000138248	chr12	19836352	+	OpenSea			intergenic
cg01135464	0.619571	0.362068	-0.257503	0.000325243	0.00148533	chr17	48971001	+	OpenSea			intergenic
cg22681709	0.685817	0.428336	-0.257481	1.27807e-06	3.25373e-05	chr2	178499509	+	OpenSea	PDE11A	NM_001077196; NM_001077197; NM_001077358; NM_016953	Body
cg11639815	0.75024	0.492789	-0.257451	0.000291484	0.0013825	chr8	37379119	-	OpenSea			intergenic
cg14148156	0.750803	0.493441	-0.257362	2.51725e-06	5.29029e-05	chr9	35844507	-	N_Shore	TMEM8B	NM_001042589; NM_001042590; NM_016446	Body
cg15999356	0.704254	0.446908	-0.257346	6.32306e-08	3.85562e-06	chr11	101990755	+	OpenSea	YAP1	NM_001130145; NM_006106	Body
cg00199753	0.800831	0.543504	-0.257328	1.12963e-06	2.97051e-05	chr12	113519288	-	S_Shelf	DTX1	NM_004416	Body
cg19735151	0.893575	0.636248	-0.257327	1.07675e-05	0.000148276	chr10	31388636	+	OpenSea			intergenic
cg26204417	0.899465	0.642153	-0.257312	2.65765e-06	5.50287e-05	chr7	157347628	+	S_Shore	PTPRN2	NM_002847; NM_130842; NM_130843	Body
cg20434422	0.504207	0.24694	-0.257268	1.41961e-08	1.32226e-06	chr1	84831593	-	OpenSea	UOX	NR_003927	Body
cg24756403	0.875031	0.617805	-0.257227	9.31632e-06	0.000133999	chr10	115860310	+	N_Shore			intergenic
cg16809762	0.545257	0.288062	-0.257195	5.75131e-07	1.83457e-05	chr16	81327958	-	OpenSea			intergenic
cg17025620	0.457579	0.200387	-0.257192	2.99501e-07	1.15939e-05	chr3	193587939	-	S_Shore			intergenic
cg24106661	0.840301	0.583289	-0.257012	2.64034e-06	5.47476e-05	chr2	61886946	+	OpenSea			intergenic
cg27139419	0.524126	0.267117	-0.257009	2.49116e-07	1.01598e-05	chr15	99212404	-	OpenSea	IGF1R	NM_000875	Body
cg18975416	0.573301	0.316324	-0.256977	1.12518e-05	0.000153037	chr1	25349562	+	OpenSea			intergenic
cg15054077	0.461739	0.204766	-0.256973	6.24649e-06	0.000101368	chr19	13124215	+	Island	NFIX	NM_002501	Body
cg15091747	0.747564	0.490596	-0.256968	1.44367e-05	0.000182147	chr21	36262896	+	Island	RUNX1	NM_001754	Body
cg19478820	0.687544	0.430618	-0.256925	9.2919e-09	9.81095e-07	chr11	45044355	-	OpenSea			intergenic
cg12394201	0.521322	0.264443	-0.256879	1.40989e-07	6.79282e-06	chr11	43942418	-	OpenSea			intergenic
cg01799671	0.439021	0.182148	-0.256873	6.15742e-06	0.000100355	chr16	81560752	-	OpenSea	CMIP	NM_030629; NM_198390	Body
cg20805133	0.497537	0.240664	-0.256872	1.82304e-06	4.18583e-05	chr2	242802192	-	N_Shelf	PDCD1	NM_005018	TSS1500
cg13725899	0.811414	0.554543	-0.256871	9.03018e-08	4.97666e-06	chr9	139422109	+	S_Shore	NOTCH1	NM_017617	Body
cg14939821	0.633913	0.377074	-0.256839	3.92847e-05	0.000365525	chr10	128947230	+	OpenSea	DOCK1; FAM196A	NM_001039762; NM_001380	Body
cg12561079	0.768404	0.511575	-0.256829	1.95143e-06	4.39541e-05	chr7	986139	+	S_Shore	ADAP1	NM_006869	Body
cg21537187	0.696015	0.439299	-0.256717	6.26814e-06	0.000101605	chr7	135662562	-	S_Shore	LUZP6; MTPN	NM_001128619; NM_145808	TSS1500
cg19730972	0.530254	0.273546	-0.256708	1.68436e-05	0.000202604	chr14	102176671	+	S_Shelf			intergenic
cg07220903	0.559867	0.303165	-0.256702	4.99092e-09	6.22195e-07	chr3	46973284	+	OpenSea	CCDC12	NM_144716	Body
cg15542639	0.881827	0.625182	-0.256645	8.15749e-07	2.33984e-05	chr11	93885254	-	OpenSea	PANX1	NM_015368	Body
cg09223940	0.797207	0.540574	-0.256633	1.31154e-05	0.000170628	chr14	65095871	-	OpenSea			intergenic
cg23303108	0.908749	0.652122	-0.256628	5.27053e-06	8.95354e-05	chr8	23083578	-	S_Shore	TNFRSF10A	NM_003844	TSS1500
cg19160629	0.578465	0.321843	-0.256622	2.84412e-07	1.11873e-05	chr11	116742145	+	OpenSea	SIK3	NM_025164	Body
cg20161089	0.840334	0.583814	-0.256519	3.65798e-05	0.000347808	chr14	94577514	-	OpenSea	IFI27	NM_001130080; NM_005532	5'UTR
cg10523105	0.470774	0.214275	-0.256499	4.23744e-07	1.489e-05	chr14	74178976	+	N_Shore	PNMA1	NM_006029	1stExon; 3'UTR
cg14026238	0.725266	0.468777	-0.256489	6.54337e-09	7.61182e-07	chr15	57616123	+	N_Shelf			intergenic
cg18413830	0.674905	0.418424	-0.256481	1.54015e-07	7.24961e-06	chr17	81031536	-	N_Shore			intergenic
cg08822635	0.739102	0.48265	-0.256452	2.38567e-06	5.09089e-05	chr12	2987138	+	S_Shore	C12orf32; FOXM1	NM_021953; NM_202002; NM_202003; NR_027363; NR_027364; NR_027365	Body; TSS1500
cg11421182	0.579623	0.323188	-0.256435	4.2122e-09	5.57276e-07	chr20	36153479	-	N_Shelf	BLCAP	NM_001167820; NM_001167821; NM_001167822; NM_001167823; NM_006698	5'UTR; TSS1500
cg09495643	0.491781	0.235371	-0.25641	3.98121e-05	0.00036897	chr19	1132313	+	OpenSea	SBNO2	NM_001100122; NM_014963	Body; TSS200
cg04003327	0.774407	0.518111	-0.256296	4.3238e-06	7.77821e-05	chr2	239007828	-	N_Shore	ESPNL; SCLY	NM_016510; NM_194312	3'UTR; TSS1500
cg15652666	0.531158	0.274921	-0.256236	7.23285e-08	4.23802e-06	chr4	3487436	-	S_Shore	DOK7	NM_001164673; NM_173660	Body
cg09134497	0.709988	0.453771	-0.256217	1.17836e-08	1.16248e-06	chr1	155973286	+	OpenSea			intergenic
cg19051042	0.769347	0.513167	-0.256179	1.13102e-08	1.12743e-06	chr17	39680319	-	N_Shelf	KRT19	NM_002276	Body
cg09364122	0.93736	0.681221	-0.256139	3.59536e-05	0.000343927	chr1	942198	-	OpenSea			intergenic
cg16308270	0.65022	0.394132	-0.256088	2.51249e-06	5.28198e-05	chr1	205344150	+	OpenSea			intergenic
cg09476006	0.863409	0.607343	-0.256066	4.00653e-06	7.37149e-05	chr5	138032270	-	OpenSea			intergenic
cg24402880	0.626483	0.370473	-0.25601	1.38864e-06	3.44887e-05	chr4	84035837	+	OpenSea	PLAC8	NM_001130715; NM_016619	1stExon; 5'UTR
cg07443710	0.678926	0.422987	-0.255939	1.49486e-06	3.62829e-05	chr10	71206848	-	OpenSea			intergenic
cg14722693	0.586117	0.330231	-0.255887	1.39072e-07	6.74202e-06	chr8	19436451	-	OpenSea	CSGALNACT1	NM_001130518; NM_018371; NR_024040	5'UTR; Body
cg02601475	0.650962	0.395104	-0.255858	6.67996e-05	0.000524788	chr5	121518272	-	OpenSea			intergenic
cg05646575	0.736018	0.480214	-0.255804	3.86372e-07	1.38275e-05	chr12	132221835	+	S_Shelf	SFRS8	NM_004592	Body
cg24843609	0.710482	0.454689	-0.255793	1.97529e-06	4.43166e-05	chr1	156211434	+	N_Shelf	BGLAP	NM_199173	TSS1500
cg09782560	0.509095	0.253327	-0.255768	3.10674e-07	1.18799e-05	chr15	92058845	-	OpenSea			intergenic
cg15377758	0.78533	0.52964	-0.25569	5.30959e-08	3.39033e-06	chr4	1052676	-	S_Shelf			intergenic
cg13630878	0.841295	0.585621	-0.255674	3.1482e-06	6.20187e-05	chr15	31215822	-	OpenSea	MTMR15	NM_014967	Body
cg14986890	0.763846	0.508178	-0.255668	0.000106963	0.00071769	chr3	158427635	-	OpenSea	RARRES1	NM_002888; NM_206963	Body
cg23395749	0.57743	0.321771	-0.255658	5.07434e-10	1.20478e-07	chr5	176984246	-	S_Shelf			intergenic
cg23934700	0.559172	0.303537	-0.255635	0.000103338	0.000701076	chr14	105126697	+	Island			intergenic
cg13120756	0.76764	0.512038	-0.255602	9.08028e-09	9.66531e-07	chr17	42386950	+	S_Shore	RUNDC3A	NM_001144825; NM_001144826; NM_006695	Body
cg02049833	0.831233	0.575643	-0.255591	4.0194e-05	0.000371367	chr2	101434611	-	N_Shore			intergenic
cg22234930	0.417373	0.161836	-0.255538	5.80192e-07	1.84713e-05	chr15	72519739	+	N_Shelf	PKM2	NM_002654; NM_182470; NM_182471	5'UTR
cg18173230	0.745796	0.490288	-0.255508	3.10544e-05	0.000310477	chr2	238207644	+	OpenSea			intergenic
cg15503752	0.71471	0.45921	-0.2555	4.94863e-09	6.20173e-07	chr17	74639731	-	OpenSea	ST6GALNAC1	NM_018414	1stExon; 5'UTR
cg17186066	0.580214	0.324812	-0.255402	1.13609e-05	0.000154223	chr8	80740613	-	OpenSea			intergenic
cg04130557	0.695817	0.440418	-0.255399	6.21234e-06	0.000101015	chr4	186760378	+	OpenSea	SORBS2	NM_021069	5'UTR
cg13632630	0.62813	0.372754	-0.255376	7.2893e-08	4.26141e-06	chr15	90206329	-	N_Shelf			intergenic
cg03520938	0.822091	0.566723	-0.255368	1.37697e-06	3.43191e-05	chr8	21961713	-	OpenSea	FAM160B2	NM_022749	3'UTR
cg11862144	0.907036	0.651726	-0.25531	0.00048182	0.0019127	chr18	61143961	-	OpenSea	SERPINB5	NM_002639	TSS200
cg02023138	0.870473	0.615277	-0.255196	1.88475e-05	0.000219357	chr12	51701979	-	OpenSea	BIN2	NM_016293	Body
cg22110158	0.567039	0.311903	-0.255135	3.00796e-09	4.39915e-07	chr11	130036542	+	OpenSea	ST14	NM_021978	Body
cg04733744	0.829611	0.574476	-0.255134	2.32273e-06	4.98654e-05	chr2	241835462	-	OpenSea	C2orf54	NM_001085437	1stExon; 5'UTR
cg21213593	0.444909	0.189812	-0.255097	4.51455e-09	5.83797e-07	chr5	123985368	-	N_Shelf	ZNF608	NM_020747	Body
cg23817637	0.71633	0.46125	-0.255081	4.21056e-05	0.000383138	chr10	129691429	+	OpenSea	CLRN3	NM_152311	TSS1500
cg23342625	0.79985	0.544773	-0.255077	3.86861e-06	7.19431e-05	chr6	20877340	+	OpenSea	CDKAL1	NM_017774	Body
cg07540634	0.695912	0.440835	-0.255076	1.08469e-07	5.66736e-06	chr14	67878142	-	N_Shore	PLEK2	NM_016445	Body
cg15580052	0.76526	0.510199	-0.255061	9.88604e-06	0.000139527	chr12	618772	-	OpenSea	B4GALNT3	NM_173593	Body
cg19707677	0.822939	0.567878	-0.25506	3.38171e-07	1.26196e-05	chr1	207271346	-	OpenSea	C4BPB	NM_000716; NM_001017364; NM_001017365; NM_001017366; NM_001017367	Body
cg26522361	0.634946	0.379934	-0.255012	2.6845e-05	0.000280882	chr5	55625247	+	OpenSea			intergenic
cg05662664	0.792866	0.537866	-0.255	1.19839e-05	0.000160224	chr2	241110281	+	OpenSea			intergenic
cg24967811	0.790145	0.535146	-0.255	2.78523e-05	0.000287989	chr12	123503709	+	OpenSea	PITPNM2	NM_020845	Body
cg11421768	0.917789	0.662863	-0.254926	0.000246646	0.00124002	chr5	912712	-	Island	TRIP13	NM_004237	Body
cg24031764	0.750411	0.495492	-0.25492	9.60004e-06	0.000136817	chr3	188696743	+	OpenSea			intergenic
cg05174942	0.770272	0.515355	-0.254918	0.000144287	0.000870233	chr5	140098392	-	OpenSea	VTRNA1-2	NR_026704	TSS200
cg25764166	0.856836	0.601947	-0.254889	1.23552e-06	3.17053e-05	chr4	1299191	+	OpenSea	MAEA	NM_001017405; NM_005882	Body
cg04263436	0.447927	0.193048	-0.254879	4.2158e-05	0.000383489	chr6	33245467	-	Island	B3GALT4	NM_003782	1stExon
cg22198179	0.864476	0.609615	-0.254861	2.94526e-05	0.000298862	chr13	114770495	+	N_Shelf	RASA3	NM_007368	Body
cg16213217	0.771926	0.517093	-0.254834	5.85416e-06	9.6515e-05	chr13	50074189	+	S_Shelf	PHF11	NM_001040443; NM_001040444	5'UTR; Body
cg00598204	0.784255	0.529433	-0.254821	1.44291e-05	0.000182086	chr17	79961522	-	N_Shore	ASPSCR1	NM_024083	Body
cg11556164	0.787866	0.533122	-0.254744	5.90743e-07	1.87164e-05	chr7	110738315	-	OpenSea	IMMP2L; LRRN3	NM_001099658; NM_001099660; NM_018334; NM_032549	5'UTR; Body
cg02756683	0.68074	0.426006	-0.254734	0.000472233	0.0018889	chr10	99449502	-	S_Shelf			intergenic
cg09229893	0.627144	0.372412	-0.254732	1.08237e-05	0.000148863	chr14	54423811	+	S_Shore	BMP4	NM_001202; NM_130850	TSS1500
cg10649130	0.742869	0.488156	-0.254713	7.31604e-06	0.000112822	chr11	9682641	-	N_Shelf			intergenic
cg07474842	0.491461	0.236749	-0.254712	9.31928e-06	0.000134004	chr6	136915088	+	OpenSea	MAP3K5	NM_005923	Body
cg11549025	0.526584	0.271874	-0.25471	2.30687e-08	1.85873e-06	chr7	75994082	-	OpenSea			intergenic
cg14780070	0.677947	0.423241	-0.254706	7.63005e-07	2.23576e-05	chr1	17951330	-	S_Shore	ARHGEF10L	NM_001011722; NM_018125	Body
cg00422716	0.829934	0.575245	-0.254689	3.26377e-06	6.35448e-05	chr7	123484985	-	OpenSea	HYAL4	NM_012269	TSS1500
cg20011360	0.77828	0.523596	-0.254684	3.5276e-06	6.73091e-05	chr4	37585660	-	OpenSea	C4orf19	NM_001104629; NM_018302	5'UTR; TSS200
cg17262810	0.666134	0.411476	-0.254658	6.02825e-05	0.000489893	chr10	35676874	-	OpenSea	CCNY	NM_145012; NM_181698	5'UTR; Body
cg19836199	0.659433	0.404813	-0.25462	0.000262516	0.00129081	chr21	36421941	+	OpenSea	RUNX1	NM_001754	TSS1500
cg05673882	0.462534	0.20792	-0.254614	2.98357e-06	5.97092e-05	chr5	74862702	+	OpenSea	POLK	NM_016218	Body
cg10340048	0.685256	0.430659	-0.254597	3.13356e-05	0.00031253	chr8	74258684	+	OpenSea			intergenic
cg15231942	0.76286	0.508288	-0.254571	5.09925e-05	0.000437031	chr19	873330	-	N_Shore	MED16	NM_005481	Body
cg11772919	0.332601	0.0780326	-0.254568	2.42252e-09	3.75552e-07	chr6	33245328	+	Island	B3GALT4	NM_003782	1stExon
cg25799109	0.496734	0.242254	-0.25448	6.68263e-06	0.000106184	chr3	57102900	+	OpenSea	ARHGEF3; SPATA12	NM_001128615; NM_181727	5'UTR
cg16728539	0.687643	0.433188	-0.254455	0.000127761	0.000804167	chr12	2451169	+	OpenSea	CACNA1C	NM_000719; NM_001129827; NM_001129829; NM_001129830; NM_001129831; NM_001129832; NM_001129833; NM_001129834; NM_001129835; NM_001129836; NM_001129837; NM_001129838; NM_001129839; NM_001129840; NM_001129841; NM_001129842; NM_001129843; NM_001129844; NM_001129846; NM_001167623; NM_001167624; NM_001167625; NM_199460	Body
cg27285720	0.618738	0.364288	-0.25445	8.38859e-05	0.000610368	chr1	89664782	-	OpenSea	GBP4	NM_052941	TSS200
cg10198943	0.730852	0.476435	-0.254416	9.31436e-09	9.82679e-07	chr5	75668478	+	OpenSea			intergenic
cg11138227	0.706411	0.452015	-0.254395	5.3392e-08	3.39881e-06	chr14	105436973	+	OpenSea	AHNAK2	NM_138420	Body
cg20911180	0.637437	0.383071	-0.254366	0.000106309	0.000714607	chr11	76411795	-	OpenSea	GUCY2E	NR_024042	Body
cg10185478	0.570001	0.315644	-0.254357	1.15887e-05	0.000156365	chr16	15767006	+	OpenSea	NDE1	NM_001143979; NM_017668	Body
cg24039081	0.483391	0.229048	-0.254343	5.28439e-07	1.72658e-05	chr3	197155143	-	OpenSea			intergenic
cg10593028	0.783724	0.529382	-0.254342	4.43518e-06	7.91482e-05	chr11	108422791	-	OpenSea	EXPH5	NM_001144763; NM_015065	1stExon; 5'UTR; Body
cg09851620	0.76823	0.513903	-0.254327	1.76003e-05	0.000209146	chr1	95403214	-	OpenSea			intergenic
cg25309493	0.814273	0.559986	-0.254287	6.15362e-07	1.92319e-05	chr2	233844709	-	OpenSea	NGEF	NM_019850	5'UTR
cg12176793	0.66875	0.414487	-0.254263	1.76816e-07	8.00258e-06	chr8	90624127	-	OpenSea			intergenic
cg19229716	0.861672	0.60743	-0.254242	1.0418e-06	2.80105e-05	chr6	134940972	+	OpenSea			intergenic
cg21983531	0.664034	0.409832	-0.254202	1.0051e-06	2.73368e-05	chr7	74075317	-	S_Shelf	GTF2I	NM_001163636; NM_001518; NM_032999; NM_033000; NM_033001	5'UTR
cg20792436	0.916643	0.662447	-0.254196	3.65356e-05	0.000347581	chr17	79972570	-	OpenSea	ASPSCR1	NM_024083	Body
cg02983090	0.396662	0.142511	-0.25415	3.20214e-08	2.36794e-06	chr16	27437892	-	OpenSea	IL21R	NM_021798; NM_181078; NM_181079	5'UTR; TSS1500
cg04647835	0.768906	0.514782	-0.254124	1.4423e-05	0.000182027	chr8	131495998	+	OpenSea			intergenic
cg23138413	0.586565	0.332493	-0.254072	1.9152e-09	3.1742e-07	chr8	49320596	-	OpenSea			intergenic
cg25078649	0.93363	0.679566	-0.254064	4.87182e-05	0.000423306	chr6	43478829	-	S_Shore	C6orf154	NM_001012974	TSS1500
cg22827210	0.447655	0.193601	-0.254055	3.7554e-07	1.35502e-05	chr12	104998182	-	OpenSea	CHST11	NM_018413	Body
cg12433486	0.402541	0.148557	-0.253984	1.05364e-08	1.07711e-06	chr15	72520804	+	N_Shore	PKM2	NM_002654; NM_182470; NM_182471	5'UTR
cg13058457	0.581838	0.327884	-0.253954	7.32837e-05	0.000557804	chr15	38422160	+	OpenSea			intergenic
cg14054279	0.746441	0.492518	-0.253923	3.52433e-08	2.52669e-06	chr3	185676640	-	OpenSea			intergenic
cg08334022	0.866662	0.612746	-0.253916	4.64582e-05	0.0004099	chr11	75879348	+	S_Shelf			intergenic
cg25700533	0.752079	0.498178	-0.253901	5.78317e-07	1.8425e-05	chr15	41062088	+	OpenSea	C15orf62; DNAJC17	NM_001130448; NM_018163	Body; TSS200
cg07469815	0.74516	0.491261	-0.253899	3.32133e-06	6.43991e-05	chr2	174049232	+	OpenSea	ZAK	NM_016653; NM_133646	Body
cg08792423	0.821893	0.568026	-0.253867	5.3286e-05	0.000450419	chr7	29847991	-	S_Shore			intergenic
cg07611933	0.880342	0.626492	-0.25385	3.37959e-05	0.000329635	chr16	2773245	-	S_Shore			intergenic
cg12385643	0.79712	0.543317	-0.253802	8.84485e-08	4.90737e-06	chr2	234600149	+	OpenSea	UGT1A10; UGT1A6; UGT1A7; UGT1A8; UGT1A9	NM_001072; NM_019075; NM_019076; NM_019077; NM_021027; NM_205862	Body; TSS1500; TSS200
cg10778971	0.628918	0.37518	-0.253738	5.41725e-06	9.12254e-05	chr14	94577101	-	OpenSea	IFI27	NM_001130080; NM_005532	1stExon; 5'UTR
cg02999711	0.851788	0.598108	-0.25368	5.15972e-05	0.000440329	chr1	205417436	+	OpenSea	MIR135B	NR_029893	Body
cg07727594	0.577999	0.324332	-0.253667	2.86622e-08	2.1819e-06	chr20	45187423	+	OpenSea	SLC13A3	NM_001011554; NM_022829	3'UTR
cg08012275	0.950163	0.696517	-0.253645	2.02108e-06	4.50399e-05	chr11	1464300	+	Island	BRSK2	NM_003957	Body
cg22202381	0.736331	0.482724	-0.253607	3.13873e-05	0.000312923	chr13	102103051	+	N_Shelf			intergenic
cg08817836	0.749993	0.496399	-0.253594	3.96261e-08	2.73525e-06	chr7	16955875	+	OpenSea			intergenic
cg03339910	0.581139	0.327548	-0.253592	6.58679e-07	2.01404e-05	chr20	62318482	+	Island	RTEL1	NM_016434; NM_032957	Body
cg27153327	0.70819	0.454668	-0.253522	3.91421e-05	0.000364639	chr16	1920815	-	N_Shore	C16orf73	NM_001163560; NM_152764	5'UTR
cg09517873	0.681701	0.428181	-0.25352	0.000284468	0.00136046	chr1	12656315	+	S_Shore	DHRS3	NM_004753	Body
cg23856611	0.677052	0.423562	-0.253491	0.000145604	0.000875377	chr2	236409849	-	OpenSea	AGAP1	NM_001037131; NM_014914	Body
cg20477160	0.791218	0.537782	-0.253436	0.000349879	0.00155694	chr2	235936596	-	OpenSea	SH3BP4	NM_014521	5'UTR
cg06030535	0.80063	0.547196	-0.253434	7.61567e-05	0.000572986	chr5	158637684	+	S_Shore			intergenic
cg19976628	0.889511	0.636083	-0.253428	6.9913e-07	2.09423e-05	chr3	38033516	+	N_Shelf			intergenic
cg26531231	0.857945	0.604526	-0.253419	2.96173e-05	0.000300209	chr4	40336255	-	OpenSea	CHRNA9	NM_017581	TSS1500
cg03893663	0.875587	0.622177	-0.25341	0.000164685	0.000949501	chr11	110067118	+	OpenSea			intergenic
cg18958693	0.863666	0.610276	-0.25339	0.000178287	0.00100089	chr7	1607601	+	N_Shore	PSMG3	NM_001134340; NM_032302	Body
cg01629749	0.868485	0.615096	-0.253389	2.24435e-05	0.000247669	chr7	959866	+	Island	ADAP1	NM_006869	Body
cg15887927	0.623048	0.369684	-0.253365	9.77002e-09	1.01451e-06	chr13	29148952	-	OpenSea			intergenic
cg03944375	0.829718	0.576368	-0.25335	0.000165215	0.000951562	chr1	22143533	+	S_Shelf	LDLRAD2	NM_001013693	Body
cg18021623	0.657982	0.404642	-0.25334	3.13952e-06	6.19032e-05	chr7	158225083	+	OpenSea	PTPRN2	NM_002847; NM_130842; NM_130843	Body
cg03014589	0.881774	0.628443	-0.253332	1.89831e-07	8.34296e-06	chr8	144965836	-	N_Shore			intergenic
cg09015280	0.437117	0.183787	-0.25333	4.11342e-10	1.03244e-07	chr13	80623161	+	OpenSea			intergenic
cg22433862	0.879338	0.626015	-0.253323	2.18607e-08	1.78587e-06	chr1	28013341	-	OpenSea			intergenic
cg16402006	0.886488	0.633177	-0.253311	0.00046873	0.00187971	chr6	2684490	-	N_Shore	MYLK4	NM_001012418	Body
cg17471425	0.466237	0.212927	-0.25331	6.45071e-07	1.99064e-05	chr11	10614014	+	OpenSea	MRVI1	NM_001098579; NM_001100163; NM_001100167; NM_130385	Body
cg09784932	0.834359	0.581066	-0.253293	4.30333e-08	2.91246e-06	chr22	20229526	-	Island	RTN4R	NM_023004	Body
cg03085949	0.807383	0.554107	-0.253276	8.83633e-07	2.48667e-05	chr7	154958558	-	OpenSea			intergenic
cg23731267	0.75687	0.503619	-0.253251	8.10977e-05	0.000597704	chr8	121377713	+	OpenSea	COL14A1	NM_021110	Body
cg21335012	0.683542	0.430316	-0.253225	6.22864e-06	0.000101186	chr2	30496325	+	OpenSea			intergenic
cg18449135	0.888081	0.634874	-0.253207	1.01252e-05	0.000141983	chr19	48833062	+	N_Shore	EMP3	NM_001425	Body
cg06946797	0.521419	0.268224	-0.253195	4.29098e-05	0.000388256	chr16	11422409	+	OpenSea			intergenic
cg00416710	0.679966	0.426838	-0.253127	8.16484e-06	0.0001223	chr16	29196027	-	N_Shore			intergenic
cg24554151	0.894141	0.641035	-0.253105	2.02017e-06	4.50272e-05	chr11	93885823	+	OpenSea	PANX1	NM_015368	Body
cg00085790	0.7744	0.521295	-0.253105	4.92095e-08	3.21807e-06	chr1	211722100	+	OpenSea			intergenic
cg10687219	0.887118	0.634062	-0.253056	0.000507223	0.00197715	chr11	68174286	+	OpenSea	LRP5	NM_002335	Body
cg16683508	0.827772	0.574758	-0.253014	1.06152e-05	0.000146839	chr8	57233314	+	S_Shore	SDR16C5	NM_138969	TSS200
cg04438395	0.806565	0.553659	-0.252905	2.77444e-07	1.0959e-05	chr10	132200182	-	OpenSea			intergenic
cg17501395	0.555968	0.303153	-0.252815	9.62863e-07	2.64715e-05	chr6	149806331	-	OpenSea	ZC3H12D	NM_207360	TSS200
cg20821566	0.934904	0.682113	-0.252791	0.000558903	0.00210427	chr17	81014667	+	N_Shore			intergenic
cg15594444	0.853182	0.600399	-0.252783	2.87379e-05	0.000293918	chr1	59893192	-	OpenSea	FGGY	NM_001113411; NM_018291	Body
cg10615591	0.574582	0.321837	-0.252745	4.25874e-05	0.000386301	chr20	62318433	-	Island	RTEL1	NM_016434; NM_032957	Body
cg25888386	0.570652	0.317909	-0.252743	0.000125202	0.000792964	chr10	115141887	-	OpenSea			intergenic
cg13066703	0.63042	0.37772	-0.252701	1.76517e-05	0.000209434	chr1	211526705	-	OpenSea	TRAF5	NM_001033910; NM_004619; NM_145759	Body
cg11819702	0.846676	0.594002	-0.252674	9.77074e-06	0.000138501	chr5	73529573	+	OpenSea			intergenic
cg23542533	0.659476	0.406833	-0.252644	1.75156e-08	1.53958e-06	chr3	126500809	+	OpenSea	CHCHD6	NM_032343	Body
cg21817750	0.813451	0.56081	-0.252641	1.83857e-06	4.2083e-05	chr5	71543106	-	OpenSea	MRPS27	NM_015084	Body
cg18522931	0.628954	0.376335	-0.252619	7.97423e-05	0.000591114	chr10	63776828	+	OpenSea	ARID5B	NM_032199	Body
cg20623503	0.845872	0.593262	-0.25261	6.81837e-07	2.06212e-05	chr17	78152219	+	N_Shelf	CARD14	NM_024110	TSS200
cg19695507	0.713775	0.461195	-0.25258	1.25769e-05	0.000165595	chr10	13526193	+	OpenSea	BEND7	NM_001100912; NM_152751	Body
cg26476820	0.716176	0.463602	-0.252574	3.13142e-07	1.19534e-05	chr2	85637851	+	N_Shelf	CAPG	NM_001747	TSS200
cg24438354	0.501162	0.248609	-0.252552	7.93516e-06	0.000119876	chr12	12111838	-	OpenSea			intergenic
cg15319824	0.886876	0.634342	-0.252534	0.00015621	0.000916967	chr10	3160974	-	Island	PFKP	NM_002627	Body
cg25278144	0.661704	0.409178	-0.252526	1.36512e-08	1.29063e-06	chr17	77962240	-	N_Shelf	TBC1D16	NM_019020	Body
cg23662097	0.523581	0.271057	-0.252524	4.70343e-05	0.000413402	chr3	4873008	+	OpenSea	ITPR1	NM_001099952; NM_001168272; NM_002222	Body
cg26719625	0.712588	0.460075	-0.252513	5.24764e-08	3.37444e-06	chr17	16322482	-	OpenSea	TRPV2	NM_016113	Body
cg10462187	0.555556	0.303073	-0.252482	1.19669e-08	1.17581e-06	chr10	124067402	+	OpenSea	BTBD16	NM_144587	Body
cg14323984	0.873772	0.621293	-0.252479	3.73013e-05	0.000352603	chr4	6695203	+	OpenSea	S100P	NM_005980	TSS1500
cg22153994	0.80609	0.553624	-0.252466	1.87235e-07	8.29528e-06	chr17	43484399	-	S_Shore	ARHGAP27	NM_001159330; NM_199282	5'UTR; TSS1500
cg17342588	0.69139	0.43915	-0.252239	2.77632e-06	5.68957e-05	chr7	27737875	-	OpenSea			intergenic
cg16282892	0.578309	0.326086	-0.252223	1.20069e-05	0.00016043	chr3	193987757	+	Island			intergenic
cg09435411	0.807624	0.555454	-0.25217	4.43317e-07	1.53268e-05	chr16	49056674	-	OpenSea			intergenic
cg05956608	0.583279	0.331111	-0.252168	4.68798e-06	8.23017e-05	chr1	207999258	-	OpenSea			intergenic
cg11029367	0.784059	0.531908	-0.252151	1.5792e-05	0.000193756	chr3	124705145	+	OpenSea	HEG1	NM_020733	Body
cg02965295	0.667381	0.415404	-0.251978	6.25392e-05	0.000502309	chr2	197944718	-	OpenSea	ANKRD44	NM_153697	Body
cg17371070	0.802525	0.550553	-0.251973	1.58092e-06	3.78076e-05	chr8	125239977	-	OpenSea			intergenic
cg00339782	0.635998	0.384062	-0.251935	4.08877e-07	1.44659e-05	chr1	149908099	-	OpenSea	MTMR11	NM_001145862; NM_181873	1stExon; 5'UTR; Body
cg17510385	0.903758	0.65188	-0.251878	0.00176532	0.0043797	chr5	912821	-	Island	TRIP13	NM_004237	Body
cg27514336	0.853438	0.601566	-0.251872	6.99136e-05	0.000541081	chr3	131068941	-	OpenSea	NEK11	NM_001146003; NM_024800	3'UTR
cg17494199	0.644	0.392181	-0.251819	5.11205e-07	1.68574e-05	chr13	106834942	+	OpenSea			intergenic
cg04276626	0.542454	0.290667	-0.251786	5.66904e-06	9.42609e-05	chr17	57918500	+	OpenSea	MIR21	NR_029493	TSS200
cg23680451	0.596939	0.345261	-0.251678	4.26843e-05	0.000386887	chr10	3823790	-	Island	KLF6	NM_001160124; NM_001160125; NM_001300; NR_027653	Body
cg11429044	0.522933	0.271315	-0.251618	2.23148e-07	9.39053e-06	chr19	13947473	-	S_Shelf	MIR23A; MIR24-2; MIR27A	NR_029495; NR_029497; NR_029501	TSS1500; TSS200
cg00674220	0.728048	0.476432	-0.251617	4.06779e-06	7.44987e-05	chr13	27610741	+	OpenSea			intergenic
cg17994788	0.544884	0.293278	-0.251606	3.10114e-07	1.18653e-05	chr7	7261594	-	OpenSea	C1GALT1	NM_020156	5'UTR
cg15765546	0.670799	0.419251	-0.251548	3.40559e-07	1.26783e-05	chr3	133776357	+	OpenSea			intergenic
cg12253071	0.75131	0.499765	-0.251545	0.000130683	0.000816204	chr4	19740944	+	OpenSea			intergenic
cg10097313	0.747543	0.496055	-0.251488	6.46764e-07	1.99318e-05	chr14	25591076	+	OpenSea			intergenic
cg10191240	0.602187	0.35071	-0.251477	1.63181e-05	0.000198327	chr8	134230101	-	OpenSea	WISP1	NM_003882; NM_080838	Body
cg08306303	0.889509	0.638094	-0.251415	3.55943e-06	6.77791e-05	chr11	119567761	-	OpenSea	PVRL1	NM_002855; NM_203285; NM_203286	Body
cg20305489	0.75232	0.500927	-0.251392	3.77709e-05	0.00035561	chr17	75316480	+	OpenSea	SEPTIN9	NM_001113491; NM_001113492; NM_006640	5'UTR; Body
cg11761483	0.626244	0.374852	-0.251392	1.429e-06	3.51284e-05	chr17	70723386	-	OpenSea	SLC39A11	NM_001159770; NM_139177	Body
cg06788764	0.852446	0.60109	-0.251356	2.99532e-05	0.000302729	chr1	19756350	+	OpenSea	CAPZB	NM_004930	Body
cg21491443	0.870291	0.618994	-0.251297	8.37541e-05	0.000609847	chr8	122586654	+	OpenSea			intergenic
cg24686551	0.733169	0.481883	-0.251286	9.53684e-05	0.000665616	chr3	134047274	-	OpenSea			intergenic
cg26874999	0.832581	0.581317	-0.251263	7.41745e-06	0.000113973	chr16	69107290	-	OpenSea	TMCO7	NM_024562	Body
cg16066354	0.416567	0.165356	-0.251212	1.0721e-06	2.85976e-05	chr22	39417451	-	OpenSea	APOBEC3D	NM_152426	1stExon; 5'UTR
cg04818594	0.764943	0.513745	-0.251198	5.08526e-06	8.72857e-05	chr11	119341250	+	OpenSea			intergenic
cg06822193	0.611079	0.359918	-0.251161	8.99419e-07	2.51683e-05	chr15	78133639	+	OpenSea			intergenic
cg25855001	0.773055	0.521933	-0.251122	5.57496e-06	9.32377e-05	chr17	2886346	-	OpenSea	RAP1GAP2	NM_001100398; NM_015085	Body
cg03604067	0.631156	0.380039	-0.251117	3.72034e-05	0.000352028	chr7	1980273	+	S_Shore	MAD1L1	NM_001013836; NM_001013837; NM_003550	Body
cg02582848	0.607244	0.356145	-0.251099	3.07579e-05	0.000308261	chr1	224075899	-	OpenSea			intergenic
cg00302979	0.845051	0.594001	-0.25105	9.07871e-07	2.53552e-05	chr4	124261820	-	OpenSea			intergenic
cg17702736	0.766645	0.515607	-0.251038	1.73495e-06	4.05062e-05	chr6	35941709	+	OpenSea	SLC26A8	NM_052961; NM_138718	Body
cg13002506	0.80149	0.550472	-0.251018	0.000123109	0.000784491	chr11	76998821	+	OpenSea	GDPD4	NM_182833	TSS1500
cg16041798	0.703768	0.452775	-0.250993	7.29089e-05	0.000556071	chr14	64905375	-	OpenSea	MTHFD1	NM_005956	Body
cg21794767	0.816105	0.565153	-0.250953	4.47528e-06	7.96912e-05	chr7	120657213	+	OpenSea	C7orf58	NM_001105533; NM_024913	Body
cg16677191	0.632023	0.381095	-0.250928	2.17025e-05	0.000241728	chr5	95159423	-	OpenSea	GLRX	NM_001118890; NM_002064	TSS1500
cg12359904	0.401646	0.150718	-0.250928	5.94405e-09	7.11335e-07	chr3	156848454	+	OpenSea			intergenic
cg17030820	0.823116	0.572212	-0.250903	1.15291e-06	3.01491e-05	chr10	51549260	+	OpenSea	MSMB	NM_002443; NM_138634	TSS1500
cg24435571	0.602975	0.352076	-0.250899	1.92064e-06	4.3478e-05	chr10	104436140	+	OpenSea	ARL3	NM_004311	3'UTR
cg02539809	0.794861	0.543974	-0.250887	2.82496e-05	0.000290502	chr7	120725046	-	OpenSea	C7orf58	NM_001105533; NM_024913	Body
cg12422154	0.664726	0.413867	-0.250859	1.63608e-06	3.88169e-05	chr6	30130819	-	OpenSea	TRIM15	NM_033229	TSS200
cg23521140	0.437605	0.186769	-0.250837	0.000175104	0.000989182	chr2	37617601	+	OpenSea			intergenic
cg07615493	0.725716	0.474907	-0.250809	7.86013e-07	2.28036e-05	chr19	4215043	+	N_Shelf	ANKRD24	NM_133475	Body
cg07153010	0.491763	0.24102	-0.250743	2.27887e-07	9.56032e-06	chr22	21312388	+	S_Shore			intergenic
cg08497239	0.681752	0.431013	-0.250739	1.07885e-08	1.09271e-06	chr16	29300445	-	S_Shelf			intergenic
cg12897164	0.453842	0.203115	-0.250727	8.63987e-12	6.77671e-09	chr8	124529273	-	OpenSea	FBXO32	NM_058229; NM_148177	5'UTR; Body
cg21442419	0.869096	0.618379	-0.250717	0.000189384	0.00104079	chr1	2182373	-	OpenSea	SKI	NM_003036	Body
cg22795331	0.666865	0.416154	-0.250711	4.67027e-06	8.21636e-05	chr6	117785611	+	OpenSea			intergenic
cg21128787	0.870241	0.619542	-0.250699	1.50436e-05	0.000187258	chr2	11076220	+	OpenSea			intergenic
cg19009471	0.644357	0.393682	-0.250675	3.60602e-06	6.84092e-05	chr14	101908998	+	Island			intergenic
cg02443967	0.917694	0.667264	-0.25043	8.80149e-08	4.88742e-06	chr10	98129902	-	OpenSea	TLL2	NM_012465	Body
cg03778909	0.807167	0.556774	-0.250393	1.06637e-05	0.000147324	chr17	80833393	-	S_Shelf	TBCD	NM_005993	Body
cg11586930	0.843328	0.592943	-0.250385	8.28048e-06	0.000123529	chr1	59314514	-	OpenSea			intergenic
cg17252884	0.522662	0.272284	-0.250378	1.6585e-05	0.000200351	chr3	15369681	+	N_Shelf	SH3BP5	NM_001018009; NM_004844	5'UTR; Body
cg06942649	0.46867	0.218309	-0.25036	1.60902e-08	1.45121e-06	chr8	436813	-	OpenSea			intergenic
cg01772439	0.793141	0.542815	-0.250326	3.087e-07	1.18353e-05	chr5	149012102	-	OpenSea	FLJ41603	NM_001001669	3'UTR
cg19473623	0.730088	0.479773	-0.250315	1.85795e-06	4.23793e-05	chr7	7224869	+	S_Shore	C1GALT1	NM_020156	5'UTR
cg01942849	0.85855	0.608254	-0.250297	0.000755582	0.00254994	chr16	89169744	-	S_Shore	ACSF3	NM_001127214; NM_174917; NR_023316	Body
cg09187338	0.652234	0.402043	-0.250191	1.65567e-06	3.91407e-05	chr7	130588508	-	OpenSea			intergenic
cg07593977	0.678567	0.428389	-0.250178	1.11987e-05	0.000152477	chr8	11735419	-	OpenSea			intergenic
cg17528580	0.431246	0.181089	-0.250157	7.56266e-07	2.22283e-05	chr10	69962886	-	OpenSea	MYPN	NM_032578	Body
cg05343811	0.449079	0.198937	-0.250142	4.69321e-07	1.59513e-05	chr14	75590896	-	N_Shelf	NEK9	NM_033116	Body
cg13480493	0.540603	0.290481	-0.250122	3.92167e-06	7.26405e-05	chr9	102613887	-	OpenSea	NR4A3	NM_006981; NM_173198; NM_173200	Body
cg07910075	0.695018	0.444942	-0.250075	5.31257e-06	8.99916e-05	chr1	153581494	+	OpenSea	S100A16	NM_080388	5'UTR
cg02925248	0.71034	0.460273	-0.250067	2.51769e-09	3.86991e-07	chr16	2213749	-	N_Shore	TRAF7	NM_032271	5'UTR
cg25538571	0.615132	0.365124	-0.250008	1.34679e-07	6.5949e-06	chr8	49502710	+	OpenSea			intergenic
cg04605590	0.493017	0.243015	-0.250002	1.28464e-07	6.37583e-06	chr5	148185121	-	OpenSea			intergenic
cg07176692	0.568916	0.318944	-0.249971	1.04653e-05	0.000145253	chr1	113500329	+	S_Shore	SLC16A1	NM_003051	TSS1500
cg21868063	0.682012	0.432062	-0.249951	4.80653e-07	1.6171e-05	chr17	74869001	-	S_Shelf	MGAT5B	NM_144677; NM_198955	1stExon; Body
cg03980366	0.869032	0.619095	-0.249936	1.18653e-06	3.07777e-05	chr1	230882959	+	OpenSea	CAPN9	NM_006615; NM_016452	TSS1500; TSS200
cg24278165	0.932013	0.682095	-0.249918	3.1722e-05	0.000315284	chr8	23083551	+	S_Shore	TNFRSF10A	NM_003844	TSS1500
cg17601191	0.776989	0.527104	-0.249885	0.00105856	0.00315678	chr13	31264764	-	OpenSea			intergenic
cg07002540	0.820528	0.570659	-0.249869	2.29931e-05	0.00025215	chr2	85281128	-	OpenSea	KCMF1	NM_020122	3'UTR
cg25711558	0.716925	0.467079	-0.249846	2.40778e-06	5.12236e-05	chr7	101499638	-	OpenSea	CUX1	NM_001913; NM_181500; NM_181552	Body
cg07734975	0.789654	0.539812	-0.249842	0.000505908	0.00197383	chr11	9780844	-	S_Shore			intergenic
cg08284233	0.663894	0.414054	-0.24984	1.74953e-06	4.07352e-05	chr16	20370531	-	OpenSea	PDILT	NM_174924	3'UTR
cg03547062	0.844426	0.594586	-0.24984	1.07055e-07	5.61493e-06	chr11	393606	-	N_Shore	PKP3	NM_007183	TSS1500
cg14659814	0.725338	0.475602	-0.249736	4.43386e-07	1.53268e-05	chr1	3209910	+	OpenSea	PRDM16	NM_022114; NM_199454	Body
cg21583016	0.649108	0.399497	-0.249611	5.23799e-09	6.48091e-07	chr1	7539175	-	OpenSea	CAMTA1	NM_015215	Body
cg21519787	0.700977	0.451388	-0.249589	1.50089e-06	3.63806e-05	chr19	49133421	-	Island	SPHK2	NM_020126	3'UTR
cg16600733	0.942673	0.69317	-0.249503	0.000224525	0.0011654	chr1	2266362	-	Island	MORN1	NM_024848	Body
cg09232358	0.712442	0.462944	-0.249498	2.57952e-08	2.01845e-06	chr14	23015657	+	OpenSea			intergenic
cg03064100	0.499546	0.250055	-0.24949	3.73915e-07	1.35294e-05	chr2	46720801	-	OpenSea			intergenic
cg12313969	0.86616	0.616735	-0.249426	2.1929e-05	0.00024355	chr10	95143624	+	OpenSea	MYOF	NM_013451; NM_133337	Body
cg04244970	0.69328	0.443863	-0.249416	6.17633e-06	0.000100551	chr1	160708987	-	OpenSea	SLAMF7	NM_021181	TSS200
cg16856722	0.880005	0.630592	-0.249414	1.18636e-05	0.000159097	chr3	9920535	+	OpenSea	CIDEC	NM_022094	5'UTR
cg13829849	0.801606	0.5522	-0.249406	7.3545e-07	2.17632e-05	chr9	72735830	+	OpenSea	MAMDC2	NM_153267	Body
cg27436118	0.709558	0.460179	-0.249379	1.91562e-05	0.000221833	chr16	4729905	+	N_Shore	MGRN1	NM_001142289; NM_001142290; NM_001142291; NM_015246	Body
cg10943263	0.578386	0.329036	-0.24935	5.51646e-06	9.24619e-05	chr6	2857924	-	OpenSea			intergenic
cg22270364	0.74097	0.491648	-0.249322	1.26596e-06	3.23103e-05	chr19	16178426	+	Island	TPM4	NM_001145160	1stExon; 5'UTR
cg20031845	0.583839	0.334567	-0.249272	2.23786e-05	0.000247077	chr7	50306663	+	OpenSea			intergenic
cg10258817	0.662615	0.413379	-0.249236	5.71295e-05	0.000471623	chr16	29955304	-	OpenSea			intergenic
cg21293455	0.808413	0.559186	-0.249227	2.55422e-06	5.3382e-05	chr8	37000786	-	OpenSea			intergenic
cg26753302	0.779622	0.530461	-0.249162	8.89073e-07	2.49849e-05	chr18	61143993	+	OpenSea	SERPINB5	NM_002639	TSS200
cg17490196	0.532776	0.283638	-0.249138	3.37498e-07	1.26014e-05	chr2	232507842	-	OpenSea			intergenic
cg01638792	0.89838	0.649339	-0.249041	1.61346e-05	0.000196622	chr11	69061344	-	OpenSea	MYEOV	NM_138768	TSS1500
cg07052524	0.833574	0.584539	-0.249034	0.000402645	0.00170567	chr19	40009835	-	S_Shelf	SELV	NM_182704	3'UTR
cg12925682	0.570485	0.321455	-0.24903	0.000129912	0.000812967	chr5	38872169	-	OpenSea	OSMR	NM_001168355; NM_003999	Body
cg18114811	0.79537	0.546359	-0.249011	1.30748e-07	6.45034e-06	chr14	96116699	-	OpenSea	TCL6	NR_028288	TSS1500
cg06728055	0.595536	0.346587	-0.248949	6.63403e-06	0.000105607	chr3	149294286	-	OpenSea	WWTR1	NM_001168278; NM_001168280; NM_015472	Body
cg01383799	0.322466	0.0735256	-0.248941	4.86664e-13	8.96736e-10	chr16	29819361	-	Island	MAZ	NM_001042539; NM_002383	Body
cg23778358	0.962493	0.713567	-0.248925	1.96465e-05	0.000226114	chr6	30131749	-	OpenSea	TRIM15	NM_033229	1stExon
cg19766988	0.808753	0.559842	-0.248912	2.62731e-05	0.000276676	chr19	10231711	+	S_Shore	EIF3G	NM_003755	TSS1500
cg23957643	0.776292	0.527436	-0.248856	4.36169e-08	2.94202e-06	chr1	110305591	+	OpenSea	EPS8L3	NM_024526; NM_133181; NM_139053	5'UTR
cg21669326	0.479742	0.23091	-0.248832	4.74625e-09	6.02525e-07	chr7	47267691	-	OpenSea			intergenic
cg25952192	0.487824	0.239007	-0.248817	1.66817e-11	1.03687e-08	chr18	21656374	+	OpenSea	TTC39C	NM_001135993; NM_153211	Body
cg10020892	0.541207	0.292396	-0.248811	1.35211e-05	0.000174232	chr1	147016901	-	OpenSea	BCL9	NM_004326	5'UTR
cg01354782	0.789219	0.540421	-0.248798	5.12739e-06	8.77578e-05	chr12	26522758	-	OpenSea	ITPR2	NM_002223	Body
cg03109660	0.719271	0.470475	-0.248796	2.31303e-06	4.9705e-05	chr4	37684505	+	N_Shelf	RELL1	NM_001085399; NM_001085400	Body
cg23171103	0.742915	0.494147	-0.248768	9.24136e-06	0.000133238	chr5	174771462	-	OpenSea			intergenic
cg14533523	0.711464	0.462697	-0.248766	3.94933e-06	7.29682e-05	chr6	169852497	+	Island			intergenic
cg11203211	0.817567	0.56883	-0.248737	2.91951e-06	5.88418e-05	chr8	144301594	+	OpenSea			intergenic
cg13326508	0.420414	0.171705	-0.248709	1.95377e-07	8.52204e-06	chr17	41985720	+	S_Shore	MPP2	NM_005374	TSS1500
cg26736232	0.766771	0.518101	-0.24867	0.000162041	0.00093913	chr11	628603	-	S_Shore	SCT	NM_021920	TSS1500
cg06942111	0.701381	0.45276	-0.248621	7.22776e-06	0.000111883	chr1	108115416	+	OpenSea	VAV3	NM_001079874; NM_006113	3'UTR
cg08142884	0.82021	0.571634	-0.248576	8.60318e-06	0.000126665	chr7	155369424	-	S_Shelf			intergenic
cg07447769	0.616543	0.367986	-0.248557	1.96407e-06	4.4135e-05	chr13	24723265	+	OpenSea			intergenic
cg06686156	0.812498	0.563983	-0.248516	4.37727e-06	7.84227e-05	chr16	20420222	-	OpenSea	ACSM5	NM_017888	TSS1500
cg19671553	0.410471	0.161965	-0.248506	6.58804e-08	3.95773e-06	chr19	50004444	+	OpenSea	MIR150	NR_029703	TSS1500
cg17980404	0.554968	0.30648	-0.248488	2.09308e-06	4.62843e-05	chr17	38601676	-	S_Shore	IGFBP4	NM_001552	Body
cg25626472	0.734952	0.486464	-0.248488	1.10095e-05	0.000150679	chr10	31939075	-	OpenSea			intergenic
cg25065131	0.654582	0.406095	-0.248487	2.15253e-06	4.72185e-05	chr10	93100919	-	OpenSea	LOC100188947	NR_024467	Body
cg06549238	0.881739	0.633256	-0.248484	0.000747079	0.002531	chr11	93277161	+	S_Shore	C11orf75	NM_020179	TSS1500
cg07965110	0.634676	0.386206	-0.248469	1.26571e-07	6.30329e-06	chr1	24863166	+	S_Shore			intergenic
cg05349016	0.703189	0.454732	-0.248457	2.28558e-05	0.000250979	chr17	43170343	-	OpenSea	NMT1	NM_021079	Body
cg09260048	0.873719	0.625263	-0.248455	5.61272e-06	9.36316e-05	chr15	82415405	-	OpenSea			intergenic
cg09214398	0.881994	0.633542	-0.248452	2.17595e-05	0.00024225	chr15	78556534	+	Island	DNAJA4	NM_001130182; NM_018602	1stExon; 5'UTR; TSS1500
cg11465213	0.626275	0.377825	-0.24845	1.34556e-05	0.000173727	chr15	90880158	+	OpenSea			intergenic
cg02914097	0.636976	0.388537	-0.248438	4.24345e-06	7.66296e-05	chr3	31118948	-	OpenSea			intergenic
cg15100947	0.88651	0.638087	-0.248422	1.85016e-06	4.22747e-05	chr1	6333867	+	OpenSea	ACOT7	NM_007274; NM_181864; NM_181865; NM_181866	Body
cg03554573	0.558417	0.309998	-0.248419	4.76211e-05	0.000416701	chr11	111155021	+	OpenSea	C11orf53	NM_198498	Body
cg01022670	0.765437	0.517041	-0.248396	2.35055e-06	5.03061e-05	chr10	729711	-	OpenSea	DIP2C	NM_014974	Body
cg03585053	0.727618	0.47923	-0.248388	1.40542e-08	1.31872e-06	chr2	240169028	-	OpenSea	HDAC4	NM_006037	Body
cg12542656	0.657418	0.409049	-0.248369	1.65409e-05	0.000199931	chr2	43269469	-	OpenSea			intergenic
cg09055236	0.388124	0.139777	-0.248347	1.93341e-08	1.64685e-06	chr7	2673197	+	S_Shore	TTYH3	NM_025250	Body
cg00542992	0.518089	0.269823	-0.248266	2.33292e-06	5.00182e-05	chr5	141595654	-	OpenSea			intergenic
cg10180415	0.568448	0.320353	-0.248096	8.82479e-05	0.0006313	chr1	117057968	+	OpenSea	CD58	NM_001779; NR_026665	Body
cg03189821	0.774838	0.526782	-0.248056	5.0125e-06	8.6397e-05	chr4	184908351	-	OpenSea	STOX2	NM_020225	Body
cg06469726	0.600417	0.352371	-0.248046	2.50971e-05	0.000268541	chr2	242483467	+	S_Shore			intergenic
cg18081863	0.596438	0.348404	-0.248034	3.78436e-06	7.08339e-05	chr19	50015527	+	N_Shore	FCGRT	NM_001136019; NM_004107	TSS1500; TSS200
cg10143731	0.710466	0.462445	-0.248021	4.96637e-06	8.58173e-05	chr1	171453943	-	N_Shore	BAT2L2	NM_015172	TSS1500
cg14606858	0.534547	0.286544	-0.248004	1.30788e-06	3.3102e-05	chr7	98871769	+	OpenSea	MYH16	NR_002147	Body
cg22635096	0.597256	0.349269	-0.247986	2.4572e-06	5.20058e-05	chr21	46550644	+	N_Shelf	ADARB1	NM_001112; NM_001160230; NM_015833; NM_015834; NR_027672; NR_027673; NR_027674	5'UTR; Body
cg06768399	0.647847	0.399883	-0.247964	4.96417e-07	1.65227e-05	chr1	223205231	-	OpenSea			intergenic
cg16296417	0.705219	0.457258	-0.247961	2.00184e-05	0.000229079	chr8	126285443	+	OpenSea	NSMCE2	NM_173685	Body
cg08564487	0.691056	0.443183	-0.247873	4.01176e-08	2.7605e-06	chr17	75319751	-	OpenSea	SEPTIN9	NM_001113491; NM_001113492; NM_006640	5'UTR; Body
cg13413719	0.58358	0.33574	-0.247841	0.000100638	0.000688824	chr6	3592887	-	OpenSea			intergenic
cg25556008	0.811072	0.563243	-0.247829	3.29353e-06	6.3992e-05	chr19	2525384	+	Island	GNG7	NM_052847	5'UTR
cg22367631	0.588699	0.340883	-0.247816	3.79325e-06	7.09601e-05	chr1	39569079	+	N_Shore	MACF1	NM_012090	Body
cg18127823	0.833863	0.586072	-0.247791	1.26932e-06	3.23771e-05	chr7	966081	+	Island	ADAP1	NM_006869	Body
cg09958560	0.628625	0.380909	-0.247716	0.000269071	0.00131192	chr10	114571695	+	OpenSea	VTI1A	NM_145206	Body
cg13887966	0.898738	0.651047	-0.247691	0.000177986	0.000999815	chr15	59568712	+	OpenSea	MYO1E	NM_004998	Body
cg24638828	0.433494	0.185824	-0.24767	6.03964e-11	2.69645e-08	chr7	72974572	-	S_Shelf			intergenic
cg17588094	0.897904	0.650248	-0.247656	7.10973e-05	0.000546848	chr8	128755270	-	S_Shelf			intergenic
cg09238801	0.576547	0.328936	-0.247611	1.99434e-05	0.000228499	chr14	74179101	-	N_Shore	PNMA1	NM_006029	1stExon; 3'UTR
cg27132471	0.474783	0.227246	-0.247537	2.08543e-05	0.000235537	chr15	92613280	-	OpenSea	SLCO3A1	NM_001145044; NM_013272	Body
cg17272838	0.734745	0.487219	-0.247526	1.31417e-07	6.47852e-06	chr4	152597659	+	OpenSea	PET112L	NM_004564	Body
cg11334730	0.533359	0.285858	-0.247501	1.97264e-08	1.66948e-06	chr6	6750455	-	OpenSea			intergenic
cg21519654	0.787714	0.540217	-0.247498	4.8349e-07	1.62402e-05	chr12	6289847	+	OpenSea			intergenic
cg12011299	0.763571	0.516077	-0.247494	9.92919e-05	0.000682972	chr4	100065546	-	OpenSea	ADH4	NM_000670	TSS200
cg03304763	0.75963	0.512192	-0.247438	1.73636e-05	0.000207174	chr11	112037427	+	OpenSea	TEX12	NM_031275	TSS1500
cg11229273	0.56379	0.316393	-0.247397	5.08957e-05	0.000436441	chr3	57015101	-	OpenSea	ARHGEF3	NM_001128615	Body
cg10758902	0.941565	0.694188	-0.247377	2.4214e-07	9.96109e-06	chr11	65560174	-	OpenSea	OVOL1	NM_004561	Body
cg26523417	0.747146	0.49979	-0.247356	5.13062e-07	1.68891e-05	chr5	148292821	-	OpenSea			intergenic
cg24249648	0.77401	0.526667	-0.247343	3.56508e-07	1.30784e-05	chr6	159416530	-	N_Shelf	RSPH3	NM_031924	Body
cg04223548	0.528319	0.280997	-0.247322	2.52109e-06	5.29414e-05	chr13	22247214	+	N_Shore	FGF9	NM_002010	Body
cg24709951	0.617535	0.37022	-0.247315	2.77599e-05	0.000287508	chr17	73033009	-	S_Shore			intergenic
cg08823209	0.516344	0.269034	-0.247311	1.1165e-09	2.12892e-07	chr19	35611675	-	N_Shelf	FXYD3	NM_001136007; NM_001136008; NM_001136009; NM_001136010; NM_001136011; NM_001136012; NM_005971; NM_021910	Body
cg16163382	0.621357	0.374049	-0.247308	1.79791e-05	0.000212289	chr2	37938640	+	OpenSea			intergenic
cg00375608	0.879912	0.632608	-0.247304	2.64621e-05	0.000277999	chr7	1607787	+	N_Shore	PSMG3	NM_001134340; NM_032302	Body
cg24896460	0.73167	0.484429	-0.247241	1.63464e-06	3.87913e-05	chr5	73188814	-	OpenSea	RGNEF	NM_001080479	Body
cg08371852	0.765256	0.518033	-0.247223	2.20887e-07	9.32305e-06	chr15	80878744	-	OpenSea	ARNT2	NM_014862	Body
cg21086551	0.750274	0.503054	-0.24722	1.57083e-05	0.000192974	chr3	171241974	-	OpenSea			intergenic
cg00294534	0.68268	0.43548	-0.247201	3.06046e-08	2.29528e-06	chr7	1607247	-	N_Shelf	PSMG3	NM_001134340; NM_032302	3'UTR
cg02196805	0.720685	0.473491	-0.247194	2.13364e-08	1.75479e-06	chr5	131409637	+	OpenSea	CSF2	NM_000758	1stExon
cg16594913	0.634857	0.387677	-0.247181	1.71133e-06	4.01754e-05	chr12	5607455	-	S_Shelf			intergenic
cg06375539	0.847074	0.599898	-0.247176	1.96278e-07	8.54436e-06	chr1	35249239	+	N_Shore	GJB3	NM_001005752; NM_024009	5'UTR
cg00778190	0.600263	0.353096	-0.247167	1.33935e-05	0.000173027	chr1	95068029	-	OpenSea			intergenic
cg17069533	0.842345	0.595198	-0.247148	1.15611e-06	3.02026e-05	chr17	64657833	-	OpenSea	PRKCA	NM_002737	Body
cg27027375	0.738108	0.490981	-0.247127	4.56921e-06	8.09371e-05	chr4	6695319	+	OpenSea	S100P	NM_005980	TSS1500
cg06641593	0.865732	0.618613	-0.247119	7.74933e-06	0.000117833	chr3	38034235	+	N_Shore	VILL	NM_015873	TSS1500
cg27416337	0.754688	0.507586	-0.247102	7.44434e-05	0.000564267	chr3	32748004	-	OpenSea	CNOT10	NM_015442	Body
cg06021088	0.490334	0.243236	-0.247098	3.23005e-07	1.21956e-05	chr2	127822551	-	OpenSea	BIN1	NM_004305; NM_139343; NM_139344; NM_139345; NM_139346; NM_139347; NM_139348; NM_139349; NM_139350; NM_139351	Body
cg15021292	0.753125	0.506084	-0.24704	1.02961e-06	2.77734e-05	chr5	67521596	-	OpenSea	PIK3R1	NM_181523	TSS1500
cg19028462	0.784709	0.5378	-0.24691	2.78111e-05	0.000287772	chr13	113677628	-	Island	MCF2L	NM_001112732; NM_024979	Body
cg23841186	0.597923	0.351027	-0.246896	9.57688e-07	2.63433e-05	chr12	53492662	-	S_Shore	IGFBP6	NM_002178	Body
cg20025658	0.729079	0.482198	-0.246881	3.21545e-06	6.29482e-05	chr2	219031640	+	OpenSea	CXCR1	NM_000634	1stExon; 5'UTR
cg04165508	0.840266	0.593394	-0.246872	1.06134e-05	0.000146828	chr1	94167631	+	OpenSea			intergenic
cg03562120	0.696717	0.449864	-0.246853	7.188e-06	0.000111433	chr20	43343997	-	OpenSea	WISP2	NM_003881	1stExon; 5'UTR
cg07546943	0.687502	0.440663	-0.246839	2.05896e-07	8.83179e-06	chr2	236523362	+	OpenSea	AGAP1	NM_001037131; NM_014914	Body
cg21330896	0.573615	0.326808	-0.246807	0.000188182	0.00103666	chr8	28205705	+	OpenSea	ZNF395	NM_018660	3'UTR
cg09864345	0.816168	0.569399	-0.246769	2.49451e-06	5.25601e-05	chr1	6531813	+	Island	PLEKHG5	NM_001042663; NM_001042664; NM_001042665; NM_020631; NM_198681	Body
cg17128799	0.707883	0.46114	-0.246744	9.11327e-07	2.54179e-05	chr1	2458466	-	S_Shore	PANK4	NM_018216	TSS1500
cg09761224	0.875101	0.628393	-0.246707	0.0013923	0.00376474	chr2	10687042	-	OpenSea			intergenic
cg23190089	0.494537	0.247841	-0.246696	1.9823e-06	4.43935e-05	chr11	2920209	+	N_Shelf	SLC22A18; SLC22A18AS	NM_007105; NM_183233	Body; TSS1500
cg19951006	0.56542	0.318727	-0.246693	2.08109e-08	1.72905e-06	chr12	56732615	+	OpenSea	IL23A	NM_016584	TSS200
cg03486991	0.698083	0.451409	-0.246675	6.19071e-07	1.92988e-05	chr2	127975738	+	N_Shore			intergenic
cg04473654	0.565639	0.319065	-0.246574	4.83617e-05	0.000421056	chr4	54187654	+	OpenSea	SCFD2	NM_152540	Body
cg23217940	0.831867	0.585297	-0.246569	1.33972e-07	6.56758e-06	chr15	22954817	-	OpenSea	CYFIP1	NM_001033028; NM_014608	Body; TSS1500
cg26452771	0.762814	0.516262	-0.246552	7.01929e-05	0.000542456	chr11	78955619	-	OpenSea	ODZ4	NM_001098816	5'UTR
cg20041612	0.744287	0.497784	-0.246503	1.35064e-08	1.28132e-06	chr7	55146373	-	OpenSea	EGFR	NM_005228; NM_201282; NM_201283; NM_201284	Body
cg18776616	0.751569	0.505105	-0.246464	1.9419e-06	4.38013e-05	chr10	72235645	-	N_Shelf			intergenic
cg06433467	0.409668	0.16321	-0.246457	1.16702e-07	5.96973e-06	chr5	67730071	-	OpenSea			intergenic
cg02144874	0.742909	0.496455	-0.246455	3.56015e-07	1.30676e-05	chr2	239047336	+	N_Shore	KLHL30	NM_198582	TSS200
cg20847766	0.746188	0.499757	-0.246431	3.95541e-09	5.33013e-07	chr13	111840490	+	OpenSea	ARHGEF7	NM_001113511; NM_001113512; NM_001113513; NM_003899; NM_145735	5'UTR; Body
cg03919488	0.669899	0.423468	-0.24643	1.89811e-06	4.30271e-05	chr12	63179691	+	OpenSea	PPM1H	NM_020700	Body
cg22525688	0.469418	0.223033	-0.246385	1.13133e-05	0.000153719	chr7	74001908	+	OpenSea	GTF2IRD1	NM_005685; NM_016328	Body
cg16660220	0.795524	0.549141	-0.246383	2.93509e-05	0.000298016	chr11	46576948	-	OpenSea	AMBRA1	NM_017749	5'UTR
cg26211060	0.79635	0.549991	-0.24636	3.38907e-08	2.45749e-06	chr12	3345821	+	OpenSea	TSPAN9	NM_001168320; NM_006675	Body
cg13488011	0.721632	0.475278	-0.246354	1.16955e-06	3.0472e-05	chr15	81466841	-	OpenSea			intergenic
cg23765332	0.895199	0.648856	-0.246343	4.35498e-07	1.516e-05	chr12	54767825	-	S_Shelf	ZNF385A	NM_001130967; NM_001130968; NM_015481	Body
cg03130910	0.334272	0.0879873	-0.246285	3.7293e-08	2.62228e-06	chr1	234908226	+	OpenSea			intergenic
cg21908664	0.860259	0.614016	-0.246243	2.13185e-05	0.000239099	chr1	222987586	-	N_Shore			intergenic
cg07541559	0.486615	0.240387	-0.246229	2.9569e-06	5.9324e-05	chr11	34288225	+	OpenSea	ABTB2	NM_145804	Body
cg13157980	0.386871	0.140648	-0.246223	3.69444e-12	3.68804e-09	chr8	141599141	-	OpenSea	EIF2C2	NM_001164623; NM_012154	Body
cg09362047	0.830925	0.584724	-0.246201	4.41177e-06	7.88372e-05	chr17	70389968	+	OpenSea			intergenic
cg00259234	0.953141	0.706994	-0.246147	5.82757e-06	9.61718e-05	chr17	79844397	-	N_Shore			intergenic
cg11844042	0.860503	0.614388	-0.246115	9.28205e-07	2.57334e-05	chr4	153602251	-	OpenSea	TMEM154	NM_152680	TSS1500
cg02231066	0.35631	0.110219	-0.246091	4.55318e-07	1.56147e-05	chr3	52567130	+	Island	NT5DC2	NM_001134231; NM_022908	Body
cg21324456	0.422568	0.176521	-0.246047	5.01578e-07	1.66357e-05	chr20	50248076	-	OpenSea	ATP9A	NM_006045	Body
cg06698332	0.735941	0.489902	-0.246039	4.96066e-05	0.000428526	chr1	151967449	-	S_Shore	S100A10	NM_002966	TSS1500
cg02390725	0.774555	0.528541	-0.246014	1.70138e-07	7.80076e-06	chr11	2925768	+	S_Shore	SLC22A18; SLC22A18AS	NM_002555; NM_007105; NM_183233	Body; TSS1500
cg24828746	0.856911	0.610902	-0.246009	3.648e-05	0.000347255	chr19	4051723	+	N_Shelf	ZBTB7A	NM_015898	Body
cg06817454	0.68693	0.440942	-0.245987	2.52184e-07	1.0229e-05	chr1	48360454	+	OpenSea			intergenic
cg22691256	0.625914	0.379944	-0.24597	5.88925e-08	3.65882e-06	chr7	70937827	-	OpenSea	WBSCR17	NM_022479	Body
cg17560073	0.577934	0.33197	-0.245964	0.000149292	0.00089034	chr8	124850602	-	OpenSea			intergenic
cg14105536	0.804543	0.558582	-0.24596	4.16223e-06	7.56396e-05	chr6	47666329	+	OpenSea	GPR115	NM_153838	1stExon; 5'UTR
cg09715353	0.460981	0.21503	-0.245951	1.4978e-06	3.63342e-05	chr2	120190031	-	Island	TMEM37	NM_183240	Body
cg12523691	0.70187	0.455966	-0.245904	2.32684e-05	0.00025447	chr4	169717681	+	OpenSea	PALLD	NM_001166108; NM_001166109; NM_016081	Body
cg19161251	0.857502	0.611612	-0.24589	6.95071e-06	0.000108946	chr1	87798568	+	S_Shore	LMO4	NM_006769	Body
cg08443845	0.677663	0.431777	-0.245886	0.000817702	0.00267888	chr21	36421955	-	OpenSea	RUNX1	NM_001754	TSS1500
cg18147048	0.858054	0.612199	-0.245856	0.000213187	0.00112633	chr19	2428677	+	Island	LMNB2; TIMM13	NM_012458; NM_032737	3'UTR; TSS1500
cg02153681	0.807238	0.561387	-0.24585	0.000118311	0.000765078	chr2	20714818	-	OpenSea			intergenic
cg14662181	0.753596	0.507765	-0.245831	5.63953e-05	0.00046773	chr1	192408849	+	OpenSea			intergenic
cg03879160	0.805581	0.559759	-0.245822	6.02558e-08	3.71998e-06	chr2	173508156	-	OpenSea			intergenic
cg04737759	0.793483	0.547717	-0.245766	7.06114e-07	2.10892e-05	chr6	155253937	+	OpenSea			intergenic
cg01311222	0.728702	0.482942	-0.24576	2.08233e-05	0.000235374	chr3	124776153	-	S_Shore	HEG1	NM_020733	TSS1500
cg18205883	0.942143	0.696401	-0.245742	3.57891e-06	6.80321e-05	chr10	821718	-	OpenSea			intergenic
cg16983159	0.508079	0.262343	-0.245736	2.92056e-05	0.000297041	chr5	138862441	+	OpenSea	TMEM173	NM_198282	TSS200
cg08721026	0.586006	0.340271	-0.245735	1.39065e-07	6.74202e-06	chr1	31575349	+	OpenSea			intergenic
cg03966751	0.468926	0.22326	-0.245666	6.36006e-07	1.97135e-05	chr17	48367746	-	OpenSea			intergenic
cg05942022	0.761423	0.515769	-0.245654	1.92609e-05	0.000222771	chr1	43402591	+	OpenSea	SLC2A1	NM_006516	Body
cg26733301	0.547124	0.301475	-0.245649	0.000100154	0.00068683	chr20	61585924	+	S_Shore	SLC17A9	NM_022082	Body
cg15358855	0.748137	0.502509	-0.245628	5.28693e-06	8.97187e-05	chr11	129830237	+	OpenSea	PRDM10	NM_020228; NM_199437	Body
cg00414041	0.911125	0.665508	-0.245616	5.86967e-05	0.000480705	chr6	166944283	-	OpenSea	RPS6KA2	NM_001006932; NM_021135	Body
cg01458495	0.801989	0.556389	-0.2456	1.76084e-08	1.54274e-06	chr3	48310544	+	OpenSea	ZNF589	NM_016089	3'UTR
cg09960641	0.500781	0.255209	-0.245572	2.9632e-10	8.14849e-08	chr19	35598494	+	OpenSea	LOC100128675	NR_024561; NR_024562	TSS1500
cg08621168	0.856256	0.610697	-0.245559	7.93826e-06	0.000119876	chr8	56919462	-	OpenSea	LYN	NM_001111097; NM_002350	Body
cg21477985	0.429056	0.183498	-0.245558	9.7123e-09	1.0133e-06	chr12	56732427	+	OpenSea	IL23A	NM_016584	TSS1500
cg14643264	0.691018	0.445474	-0.245543	3.92766e-06	7.27142e-05	chr9	27408242	+	OpenSea	MOBKL2B	NM_024761	Body
cg04833713	0.885858	0.64033	-0.245528	1.70704e-05	0.000204658	chr10	74871078	-	OpenSea	NUDT13	NM_015901	5'UTR
cg21178378	0.794702	0.549185	-0.245517	6.01372e-06	9.85116e-05	chr3	64175242	+	OpenSea	PRICKLE2	NM_198859	Body
cg20598190	0.677894	0.4324	-0.245493	5.23183e-05	0.000444277	chr2	240866924	+	N_Shore			intergenic
cg21545548	0.882407	0.636922	-0.245485	3.69093e-05	0.000350075	chr6	26296575	+	OpenSea			intergenic
cg21646392	0.663591	0.41812	-0.24547	2.19995e-06	4.79316e-05	chr3	23710303	+	OpenSea			intergenic
cg09220326	0.58337	0.337907	-0.245463	2.2319e-05	0.000246605	chr3	45175421	+	OpenSea	CDCP1	NM_022842; NM_178181	Body
cg13156207	0.784414	0.538982	-0.245433	1.02687e-06	2.77393e-05	chr2	28873060	-	OpenSea			intergenic
cg10344477	0.588991	0.343602	-0.245388	7.95557e-07	2.30018e-05	chr17	81006524	+	N_Shelf	B3GNTL1	NM_001009905	Body
cg04157272	0.849307	0.603928	-0.24538	3.64861e-05	0.000347255	chr2	68017838	-	OpenSea			intergenic
cg05226729	0.801034	0.555688	-0.245346	4.24938e-07	1.49158e-05	chr8	11839780	+	OpenSea	DEFB135	NM_001033017	TSS200
cg07474269	0.808962	0.563647	-0.245314	3.84521e-06	7.168e-05	chr5	166722513	+	OpenSea	ODZ2	NM_001122679	Body
cg10373607	0.767962	0.522666	-0.245296	1.96879e-05	0.000226537	chr20	51592177	+	S_Shelf	TSHZ2	NM_173485	Body
cg16558770	0.704348	0.459063	-0.245285	0.000178972	0.00100338	chr15	90548037	-	S_Shelf	ZNF710	NM_198526	5'UTR
cg05132999	0.75229	0.507032	-0.245258	4.91862e-07	1.6414e-05	chr1	51796987	+	S_Shore	TTC39A	NM_001144832	Body
cg06487082	0.435258	0.190009	-0.245249	3.69205e-08	2.60303e-06	chr18	56530106	-	N_Shore	ZNF532	NM_018181	1stExon; 5'UTR
cg16452248	0.949639	0.704447	-0.245192	9.39979e-05	0.000658737	chr16	613526	+	N_Shore	C16orf11	NM_145270	Body
cg11611580	0.706279	0.461148	-0.245131	1.07359e-05	0.000148072	chr6	114661277	+	N_Shelf			intergenic
cg25023816	0.791959	0.546909	-0.24505	2.88485e-06	5.83485e-05	chr5	146859772	-	OpenSea			intergenic
cg04956949	0.644192	0.399152	-0.24504	1.23206e-09	2.27866e-07	chr7	73119262	+	S_Shore	STX1A	NM_001165903; NM_004603	Body
cg10564001	0.767121	0.522135	-0.244986	5.71744e-06	9.48366e-05	chr13	45288461	-	OpenSea			intergenic
cg07835482	0.647697	0.402764	-0.244933	7.70339e-07	2.25036e-05	chr2	182656091	+	OpenSea			intergenic
cg20636248	0.699525	0.454601	-0.244923	9.98905e-06	0.000140552	chr10	121439845	-	OpenSea			intergenic
cg21069965	0.681901	0.43699	-0.24491	1.82784e-06	4.19319e-05	chr6	25230306	+	OpenSea			intergenic
cg01246622	0.504905	0.260018	-0.244888	8.68005e-06	0.000127413	chr10	115141827	-	OpenSea			intergenic
cg06207778	0.698434	0.453559	-0.244875	3.23115e-05	0.000319433	chr1	15672633	+	OpenSea	FHAD1	NM_052929	Body
cg04801085	0.830247	0.585409	-0.244838	3.67417e-07	1.3378e-05	chr14	103150012	-	OpenSea	RCOR1	NM_015156	Body
cg04094838	0.687487	0.442778	-0.24471	5.57724e-08	3.51976e-06	chr2	45186145	+	S_Shelf			intergenic
cg22786667	0.551045	0.306353	-0.244693	7.22393e-06	0.000111871	chr7	47641179	-	OpenSea			intergenic
cg24439686	0.600706	0.356058	-0.244648	8.0445e-05	0.000594557	chr17	76588724	+	OpenSea			intergenic
cg05318454	0.539889	0.295258	-0.244631	4.88173e-12	4.53009e-09	chr19	46117805	-	N_Shore	EML2	NM_012155	Body
cg14151158	0.894147	0.649517	-0.24463	0.000112306	0.000740688	chr6	38141763	+	OpenSea	BTBD9	NM_001099272; NM_052893; NM_152733	3'UTR
cg19673376	0.779602	0.534985	-0.244617	1.83003e-07	8.18552e-06	chr19	55721180	+	OpenSea	PTPRH	NM_001161440; NM_002842	TSS1500
cg06342072	0.665368	0.420754	-0.244614	1.11258e-05	0.000151814	chr13	50985639	-	OpenSea			intergenic
cg14679780	0.516751	0.272138	-0.244613	3.59108e-08	2.56339e-06	chr19	4059525	-	N_Shore	ZBTB7A	NM_015898	5'UTR
cg22039204	0.772137	0.527531	-0.244606	2.60756e-05	0.000275332	chr5	82855568	-	OpenSea	VCAN	NM_001126336; NM_001164097; NM_001164098; NM_004385	Body
cg00417147	0.781949	0.53739	-0.244559	6.92459e-07	2.08325e-05	chr12	125578545	-	Island	AACS	NM_023928	Body
cg25863289	0.933168	0.688635	-0.244533	0.000137153	0.000842165	chr15	102193416	+	S_Shore	TM2D3	NM_025141; NM_078474	TSS1500
cg26962618	0.627817	0.383353	-0.244464	0.000264416	0.00129696	chr15	70767183	-	OpenSea			intergenic
cg00607194	0.674367	0.429962	-0.244405	0.000153205	0.000905498	chr12	47479795	+	OpenSea			intergenic
cg05172172	0.905432	0.661034	-0.244398	2.08651e-05	0.000235638	chr5	6349655	+	OpenSea			intergenic
cg20092936	0.926926	0.682541	-0.244385	5.73942e-05	0.000473422	chr3	195600311	-	N_Shore	TNK2	NM_001010938; NM_005781	Body
cg23361127	0.685115	0.440742	-0.244373	9.56896e-05	0.000667328	chr5	73939283	-	S_Shore			intergenic
cg24478966	0.942541	0.698172	-0.244369	1.37984e-05	0.000176424	chr19	42460930	-	N_Shelf	RABAC1	NM_006423	3'UTR
cg21175685	0.697615	0.453269	-0.244346	3.01335e-06	6.0108e-05	chr3	99378032	+	OpenSea	COL8A1; MIR548G	NM_001850; NM_020351; NR_031662	5'UTR; Body
cg04722643	0.82707	0.582743	-0.244327	1.28162e-07	6.36327e-06	chr17	80289500	-	N_Shore	SECTM1	NM_003004	5'UTR
cg09432376	0.577557	0.333234	-0.244323	8.99773e-08	4.9668e-06	chr22	36044226	-	OpenSea	APOL6	NM_030641	TSS200
cg03753936	0.751222	0.506899	-0.244323	8.20547e-07	2.35e-05	chr11	64736754	+	N_Shelf			intergenic
cg02952295	0.655054	0.410752	-0.244302	0.000124389	0.000789622	chr2	234913188	+	OpenSea	TRPM8	NM_024080	Body
cg11162104	0.691682	0.447391	-0.244291	3.26961e-06	6.36492e-05	chr1	204677873	-	OpenSea			intergenic
cg02499308	0.693923	0.449636	-0.244287	0.000190082	0.0010436	chr2	135594780	+	OpenSea	ACMSD	NM_138326	TSS1500
cg08777211	0.784763	0.540511	-0.244252	3.48951e-05	0.000337087	chr7	130060960	+	OpenSea	TSGA14	NM_018718	Body
cg15679747	0.881878	0.637632	-0.244246	0.000138026	0.000846103	chr8	122755315	-	OpenSea			intergenic
cg08056069	0.595767	0.351552	-0.244215	1.43205e-05	0.000181097	chr1	95179425	+	OpenSea			intergenic
cg12924899	0.759027	0.514819	-0.244208	1.49232e-07	7.08573e-06	chr13	113718667	-	N_Shelf	MCF2L	NM_001112732; NM_024979	Body
cg21591452	0.784283	0.540089	-0.244194	6.02204e-09	7.1748e-07	chr17	79304628	+	OpenSea	TMEM105	NM_178520	TSS200
cg26590603	0.841978	0.597866	-0.244113	5.79591e-07	1.84611e-05	chr6	43478530	+	Island	C6orf154	NM_001012974	TSS200
cg15677957	0.411621	0.167516	-0.244104	1.46149e-08	1.35146e-06	chr18	47088780	-	S_Shore	LIPG	NM_006033	Body
cg16888565	0.752038	0.507973	-0.244065	6.12027e-07	1.91653e-05	chr15	63305933	+	OpenSea			intergenic
cg08527124	0.559631	0.315611	-0.24402	0.000123879	0.000787426	chr16	89382891	+	OpenSea	ANKRD11	NM_013275	Body
cg13324103	0.412669	0.168695	-0.243973	8.19388e-06	0.000122634	chr10	29948428	-	OpenSea	SVIL	NM_003174	5'UTR
cg20772593	0.775611	0.5317	-0.243911	6.04397e-07	1.90058e-05	chr5	56778651	-	OpenSea	ACTBL2	NM_001017992	TSS200
cg27092248	0.625501	0.381619	-0.243882	1.92374e-06	4.35383e-05	chr3	11178798	+	OpenSea	HRH1	NM_001098213	1stExon; 5'UTR
cg04948649	0.733443	0.489578	-0.243865	7.36143e-05	0.000559577	chr11	1901748	+	N_Shore	LSP1	NM_001013253; NM_001013254; NM_001013255; NM_002339	Body
cg26052586	0.680356	0.436542	-0.243815	7.0068e-06	0.000109603	chr18	20717411	+	S_Shore	CABLES1	NM_001100619; NR_023359	Body
cg12382557	0.908144	0.664339	-0.243805	0.000123059	0.00078433	chr4	1332964	-	N_Shore	MAEA	NM_001017405; NM_005882	3'UTR
cg15955277	0.953305	0.709507	-0.243798	1.05961e-05	0.000146697	chr11	75428970	-	OpenSea	MOGAT2	NM_025098	1stExon
cg19580263	0.870398	0.626608	-0.24379	1.3906e-05	0.000177353	chr14	74462914	-	OpenSea	ENTPD5	NM_001249	5'UTR
cg22512768	0.829054	0.58533	-0.243724	2.01571e-07	8.68584e-06	chr4	139932535	-	N_Shelf			intergenic
cg19648552	0.744807	0.501106	-0.243701	3.31626e-09	4.72195e-07	chr19	56200391	-	S_Shelf	EPN1	NM_001130071; NM_001130072; NM_013333	Body
cg19017553	0.632705	0.389024	-0.243681	3.95978e-06	7.30996e-05	chr10	34817409	-	OpenSea	PARD3	NM_019619	Body
cg13972124	0.440033	0.196357	-0.243675	1.15739e-07	5.94121e-06	chr9	132539744	+	OpenSea			intergenic
cg23623251	0.761097	0.517429	-0.243667	3.34894e-06	6.4725e-05	chr6	7731280	+	S_Shelf	BMP6	NM_001718	Body
cg17052170	0.619123	0.375462	-0.24366	0.00012636	0.000797958	chr8	144099482	+	Island	LOC100133669; LY6E	NM_001127213; NM_002346; NR_026913	Body; TSS1500
cg03532013	0.881107	0.637448	-0.243659	7.08778e-05	0.000545765	chr19	42592983	-	OpenSea	POU2F2	NM_002698	3'UTR
cg08320359	0.869297	0.625709	-0.243588	1.59105e-05	0.000194901	chr16	15596053	-	OpenSea	C16orf45	NM_001142469; NM_033201	Body; TSS200
cg23750206	0.660995	0.417448	-0.243546	0.000348208	0.00155228	chr4	7878384	+	OpenSea	AFAP1	NM_001134647; NM_198595	5'UTR
cg06565975	0.779685	0.536154	-0.24353	0.000104573	0.000706725	chr8	143823917	-	S_Shelf	SLURP1	NM_020427	TSS200
cg07199862	0.728054	0.484572	-0.243482	6.02942e-07	1.8971e-05	chr11	763485	+	OpenSea	TALDO1	NM_006755	Body
cg03179291	0.737791	0.494349	-0.243443	1.14448e-05	0.000154947	chr17	3791902	-	N_Shore	CAMKK1	NM_032294; NM_172206; NM_172207	5'UTR
cg17971649	0.727461	0.484049	-0.243411	3.84387e-06	7.168e-05	chr20	36153225	+	S_Shore	BLCAP	NM_001167820; NM_001167821; NM_001167822; NM_001167823; NM_006698	5'UTR; TSS1500
cg08866794	0.603134	0.359758	-0.243376	2.60555e-06	5.41968e-05	chr6	42104596	+	OpenSea	C6orf132	NM_001164446	Body
cg25198049	0.64702	0.40365	-0.243369	0.000216391	0.00113711	chr1	151509723	+	N_Shelf	CGN	NM_020770	Body
cg08448622	0.876971	0.633607	-0.243364	2.15281e-05	0.000240288	chr6	31026105	+	OpenSea	HCG22	NR_003948	Body
cg15787146	0.463744	0.220469	-0.243274	5.95554e-07	1.88194e-05	chr17	70107185	+	OpenSea			intergenic
cg19391247	0.469203	0.225978	-0.243225	2.94122e-06	5.91347e-05	chr20	2360385	+	OpenSea	TGM6	NM_198994	TSS1500
cg24111796	0.902707	0.659491	-0.243215	0.000755399	0.00254963	chr5	42945163	-	S_Shore			intergenic
cg13666041	0.769576	0.526397	-0.243179	5.4447e-06	9.15123e-05	chr14	69442697	+	N_Shore	ACTN1	NM_001102; NM_001130004; NM_001130005	Body
cg13817046	0.634917	0.391742	-0.243175	6.31824e-06	0.000102155	chr7	29609310	-	S_Shelf			intergenic
cg19846154	0.783611	0.540459	-0.243152	7.45205e-05	0.00056466	chr8	74332112	-	OpenSea			intergenic
cg04642300	0.683019	0.439904	-0.243115	3.18642e-08	2.36266e-06	chr6	109288592	-	OpenSea	ARMC2	NM_032131	Body
cg22482278	0.959015	0.715931	-0.243084	3.03158e-05	0.000305222	chr17	80289631	-	N_Shore	SECTM1	NM_003004	5'UTR
cg05373251	0.754833	0.511803	-0.24303	0.000184606	0.00102399	chr17	79451985	-	S_Shore			intergenic
cg19861914	0.879176	0.636154	-0.243022	3.85577e-05	0.000360959	chr13	76334039	+	OpenSea	LMO7	NM_005358; NM_015842	Body; TSS1500
cg03175417	0.749868	0.506855	-0.243013	1.68965e-07	7.75774e-06	chr22	20050298	+	OpenSea	C22orf25	NM_152906	Body
cg23315892	0.662699	0.419707	-0.242992	1.51663e-07	7.16303e-06	chr12	26351840	+	S_Shelf	SSPN	NM_001135823; NM_005086	5'UTR; Body
cg00622170	0.867014	0.624023	-0.242992	3.90059e-06	7.2372e-05	chr4	2944594	-	OpenSea	C4orf10; NOP14	NM_003703; NR_015453	Body
cg15127702	0.529185	0.286275	-0.24291	2.36327e-05	0.000257493	chr7	101079617	-	OpenSea	EMID2	NM_133457	Body
cg18670236	0.563603	0.320697	-0.242906	5.48614e-05	0.000459111	chr3	126630478	+	OpenSea	CHCHD6	NM_032343	Body
cg01703780	0.710166	0.467288	-0.242878	6.36409e-08	3.86919e-06	chr2	192353242	-	OpenSea			intergenic
cg23934955	0.595641	0.352818	-0.242823	1.11566e-07	5.78995e-06	chr8	145024939	-	Island	PLEC1	NM_000445; NM_201378; NM_201379; NM_201380	1stExon; 5'UTR; Body
cg24391989	0.740221	0.497405	-0.242816	3.54474e-06	6.75774e-05	chr3	32010656	-	OpenSea	OSBPL10	NM_017784	Body
cg19234983	0.846591	0.603777	-0.242813	3.1857e-06	6.25611e-05	chr1	211688020	+	N_Shore			intergenic
cg21332304	0.813675	0.570866	-0.242809	4.47285e-06	7.96694e-05	chr17	45699260	+	OpenSea	NPEPPS	NM_006310	Body
cg24631735	0.799	0.556198	-0.242802	9.6447e-06	0.000137287	chr3	137808241	-	OpenSea	DZIP1L	NM_001170538; NM_173543	Body
cg12441694	0.714294	0.471588	-0.242706	1.183e-06	3.07284e-05	chr13	106572969	-	OpenSea			intergenic
cg24724917	0.785013	0.542317	-0.242696	1.71931e-06	4.02657e-05	chr11	2925439	-	S_Shore	SLC22A18; SLC22A18AS	NM_002555; NM_007105; NM_183233	Body; TSS1500
cg10433327	0.765535	0.522859	-0.242675	3.14269e-05	0.000313155	chr15	56209506	-	OpenSea	NEDD4	NM_006154; NM_198400	Body; TSS200
cg14607660	0.612572	0.369915	-0.242657	9.57012e-06	0.000136524	chr9	36738765	-	N_Shore			intergenic
cg25164589	0.689395	0.446765	-0.24263	2.564e-05	0.000272381	chr10	63540024	+	OpenSea			intergenic
cg11533712	0.495976	0.253351	-0.242625	3.70149e-08	2.60829e-06	chr22	46934981	-	S_Shore			intergenic
cg25095994	0.391075	0.148459	-0.242617	1.24507e-06	3.19129e-05	chr2	231191727	+	OpenSea	SP140L	NM_138402	TSS200
cg17629796	0.930548	0.68797	-0.242578	6.33691e-05	0.000506645	chr13	30707265	-	OpenSea			intergenic
cg21303745	0.856677	0.614099	-0.242578	1.53738e-05	0.000190176	chr17	77959826	+	OpenSea	TBC1D16	NM_019020	Body
cg14924160	0.850402	0.607826	-0.242576	1.06623e-05	0.00014732	chr13	41496235	-	N_Shore	SUGT1L1	NR_003365	TSS1500
cg01033642	0.844652	0.6021	-0.242552	3.5108e-05	0.000338521	chr16	81564192	-	OpenSea	CMIP	NM_030629; NM_198390	Body
cg20663219	0.754824	0.51229	-0.242534	1.07423e-08	1.08886e-06	chr7	73130521	-	N_Shelf	STX1A	NM_001165903; NM_004603	Body
cg15729154	0.762794	0.52026	-0.242534	9.97097e-07	2.71956e-05	chr11	2925026	+	S_Shore	SLC22A18; SLC22A18AS	NM_002555; NM_007105; NM_183233	1stExon; 5'UTR; Body
cg03607644	0.898497	0.655965	-0.242532	4.1673e-06	7.57005e-05	chr8	134679636	-	OpenSea			intergenic
cg00355019	0.847785	0.605266	-0.242519	2.61745e-06	5.43671e-05	chr11	119994877	+	OpenSea	TRIM29	NM_012101	Body
cg17405000	0.857158	0.61467	-0.242488	3.95254e-05	0.000367171	chr5	55147245	-	OpenSea	IL31RA	NM_139017	TSS200
cg04255391	0.563972	0.321511	-0.242462	1.5558e-07	7.29312e-06	chr8	145008397	-	N_Shore	PLEC1	NM_000445; NM_201378; NM_201379; NM_201380; NM_201381; NM_201382; NM_201383; NM_201384	Body
cg27410595	0.646727	0.404284	-0.242443	2.93794e-09	4.33039e-07	chr11	119995754	+	OpenSea	TRIM29	NM_012101	Body
cg09462956	0.625169	0.382776	-0.242393	7.54996e-10	1.58419e-07	chr16	2082777	-	N_Shelf	SLC9A3R2	NM_001130012; NM_004785	Body
cg02038492	0.808815	0.566422	-0.242393	4.27499e-07	1.49577e-05	chr16	2235025	+	N_Shore	CASKIN1	NM_020764	Body
cg02473237	0.743342	0.500965	-0.242377	1.02613e-07	5.45307e-06	chr6	139004011	-	OpenSea			intergenic
cg20867963	0.443517	0.201159	-0.242358	2.63076e-05	0.000276865	chr6	3743529	+	OpenSea	C6orf145	NM_183373	Body
cg22524864	0.926733	0.684379	-0.242353	3.58713e-06	6.81747e-05	chr19	35613900	-	N_Shore	FXYD3	NM_001136007; NM_001136008; NM_001136011; NM_001136012; NM_005971; NM_021910	3'UTR; Body
cg20093339	0.724056	0.481729	-0.242327	0.000242068	0.00122443	chr11	127896734	-	OpenSea			intergenic
cg22878582	0.736023	0.493719	-0.242304	8.83734e-06	0.000129003	chr2	69944091	-	OpenSea			intergenic
cg24366211	0.475167	0.232867	-0.2423	0.000111096	0.000735653	chr11	68610706	-	N_Shore	CPT1A	NM_001031847; NM_001876	TSS1500
cg06344474	0.778314	0.536014	-0.2423	1.69867e-08	1.5043e-06	chr8	144801223	-	Island	MAPK15	NM_139021	Body
cg04233669	0.63041	0.388154	-0.242256	5.0472e-07	1.67231e-05	chr5	135173201	-	S_Shelf	LOC153328	NM_145282	Body
cg01824603	0.769239	0.527039	-0.2422	2.9293e-06	5.8983e-05	chr8	1878323	+	OpenSea	ARHGEF10	NM_014629	Body
cg21994818	0.619201	0.377003	-0.242199	3.75318e-05	0.000354093	chr8	96805352	-	OpenSea			intergenic
cg11095099	0.723867	0.481713	-0.242154	1.56259e-10	5.21278e-08	chr3	195604374	-	S_Shelf	TNK2	NM_001010938; NM_005781	Body
cg18303242	0.857486	0.615333	-0.242153	1.32111e-06	3.33432e-05	chr17	25879250	-	OpenSea	KSR1	NM_014238	5'UTR
cg27182012	0.841734	0.599589	-0.242145	3.98067e-05	0.00036897	chr1	156095157	-	OpenSea	LMNA	NM_005572; NM_170707; NM_170708	Body
cg12435551	0.397203	0.155062	-0.242142	1.0672e-06	2.85015e-05	chr1	118679290	-	OpenSea	SPAG17	NM_206996	Body
cg18458509	0.602426	0.360311	-0.242115	1.76872e-05	0.000209677	chr11	2920189	+	N_Shelf	SLC22A18; SLC22A18AS	NM_007105; NM_183233	Body; TSS1500
cg11342789	0.829561	0.587459	-0.242101	1.68164e-06	3.95841e-05	chr1	162352023	+	OpenSea	C1orf226	NM_001085375; NM_001135240	Body
cg00665114	0.785193	0.54311	-0.242084	1.32306e-05	0.000171579	chr1	175403347	-	OpenSea	TNR	NM_003285	5'UTR
cg04915566	0.699714	0.457646	-0.242068	0.00118425	0.00339113	chr21	36421472	+	OpenSea	RUNX1	NM_001754	1stExon; 5'UTR
cg09477895	0.697458	0.455395	-0.242063	1.15438e-06	3.01702e-05	chr3	18140683	+	OpenSea			intergenic
cg11811510	0.535501	0.293469	-0.242032	2.92105e-10	8.06941e-08	chr19	43032683	-	OpenSea	CEACAM1	NM_001024912; NM_001712	TSS200
cg01612247	0.771468	0.529441	-0.242027	0.000113616	0.000746162	chr17	40705588	-	Island	HSD17B1	NM_000413	Body
cg08594606	0.946	0.704036	-0.241964	1.08959e-05	0.000149533	chr15	78556512	+	Island	DNAJA4	NM_001130182; NM_018602	1stExon; 5'UTR; TSS1500
cg07937427	0.438103	0.196146	-0.241958	6.91774e-05	0.000537041	chr15	59592763	+	OpenSea	MYO1E	NM_004998	Body
cg07492281	0.850745	0.608821	-0.241923	5.88355e-08	3.65872e-06	chr7	966947	-	S_Shore	ADAP1	NM_006869	Body
cg14900031	0.792526	0.550634	-0.241892	2.33761e-06	5.0079e-05	chr4	6695377	+	OpenSea	S100P	NM_005980	TSS200
cg23083049	0.787167	0.545304	-0.241863	4.8547e-07	1.62782e-05	chr11	126462779	-	OpenSea	KIRREL3	NM_001161707; NM_032531	Body
cg15975980	0.839329	0.59748	-0.241848	2.76845e-06	5.67699e-05	chr7	151101020	-	OpenSea	WDR86	NM_198285	Body
cg13697968	0.857004	0.615204	-0.2418	6.58769e-06	0.000105166	chr13	114917586	+	S_Shelf			intergenic
cg26361436	0.578625	0.336866	-0.241759	2.64319e-05	0.000277785	chr11	10921186	-	OpenSea			intergenic
cg01610979	0.640429	0.398701	-0.241728	1.63339e-06	3.8774e-05	chr4	8193310	+	OpenSea			intergenic
cg02685680	0.804405	0.5627	-0.241705	4.15307e-10	1.03822e-07	chr5	1201978	-	Island	SLC6A19	NM_001003841	Body
cg02094283	0.560152	0.318469	-0.241684	9.35431e-06	0.000134283	chr11	114165695	+	OpenSea	NNMT	NM_006169	TSS1500
cg14165142	0.692879	0.451199	-0.241681	9.39558e-07	2.59562e-05	chr20	3778655	-	S_Shore	CDC25B	NM_004358; NM_021872; NM_021873	Body
cg19095568	0.568569	0.326907	-0.241662	9.03514e-06	0.000131105	chr15	41062113	+	OpenSea	C15orf62; DNAJC17	NM_001130448; NM_018163	Body; TSS200
cg22007110	0.575684	0.334085	-0.241599	1.13903e-06	2.98869e-05	chr7	30737599	-	OpenSea			intergenic
cg18951390	0.758733	0.517137	-0.241596	3.88985e-05	0.000363114	chr17	78735268	-	OpenSea	RPTOR	NM_001163034; NM_020761	Body
cg24069962	0.819307	0.57775	-0.241557	1.81199e-06	4.16844e-05	chr2	46391729	-	OpenSea	PRKCE	NM_005400	Body
cg01513157	0.650856	0.409309	-0.241546	0.000170274	0.000971018	chr16	82031434	+	OpenSea	SDR42E1	NM_145168	3'UTR
cg25574175	0.79222	0.550678	-0.241541	1.18479e-06	3.07546e-05	chr3	119500929	+	OpenSea	NR1I2	NM_003889; NM_022002; NM_033013	1stExon; 5'UTR; TSS1500
cg06099014	0.774354	0.532829	-0.241525	2.31024e-07	9.66422e-06	chr21	43786627	-	OpenSea	TFF1	NM_003225	1stExon; 5'UTR
cg20220678	0.744436	0.502926	-0.24151	4.55626e-06	8.07621e-05	chr8	19243209	+	OpenSea	SH2D4A	NM_022071	Body
cg25741118	0.678481	0.437032	-0.24145	5.35654e-07	1.74367e-05	chr1	54482237	+	OpenSea	LDLRAD1	NM_001010978	Body
cg25061682	0.703248	0.461832	-0.241416	3.39184e-05	0.000330381	chr1	171407789	+	OpenSea			intergenic
cg15028458	0.730813	0.489414	-0.241399	0.00018741	0.0010339	chr3	58860290	-	OpenSea	C3orf67	NM_198463	Body
cg21010701	0.832641	0.591242	-0.241399	1.288e-06	3.27144e-05	chr4	36283195	-	OpenSea	DTHD1	NM_001136536	TSS200
cg08919846	0.875502	0.634134	-0.241368	0.000260753	0.00128549	chr1	3664586	+	S_Shore	KIAA0495	NM_207306	TSS1500
cg04766043	0.88023	0.638875	-0.241355	8.80064e-06	0.000128631	chr13	114770710	+	N_Shelf	RASA3	NM_007368	Body
cg22700686	0.451418	0.210076	-0.241342	3.63325e-06	6.87773e-05	chr1	153538764	-	OpenSea	S100A2	NM_005978	TSS1500
cg02131870	0.86604	0.624702	-0.241338	0.000159619	0.000930218	chr7	101585659	-	OpenSea	CUX1	NM_001913; NM_181500; NM_181552	Body
cg25025992	0.711302	0.470018	-0.241284	1.5458e-10	5.18302e-08	chr15	78557584	+	S_Shore	DNAJA4	NM_001130182; NM_001130183; NM_018602	Body; TSS1500
cg18322822	0.836847	0.595722	-0.241126	5.94275e-09	7.11335e-07	chr5	1119648	-	OpenSea			intergenic
cg16650073	0.704974	0.463862	-0.241111	1.27412e-08	1.23303e-06	chr16	2089897	-	S_Shore	NTHL1	NM_002528	3'UTR
cg07774251	0.709109	0.467999	-0.24111	1.59202e-05	0.000194945	chr11	108408981	+	OpenSea	EXPH5	NM_001144763; NM_001144765; NM_015065	Body; TSS200
cg05582286	0.730302	0.489204	-0.241098	6.08475e-06	9.94044e-05	chr11	69218633	+	OpenSea			intergenic
cg01308827	0.349216	0.108127	-0.241089	8.03394e-07	2.31486e-05	chr19	36132627	-	N_Shore	ETV2	NM_014209	TSS200
cg13466284	0.751268	0.51021	-0.241058	8.59883e-08	4.79915e-06	chr1	27189679	+	N_Shore	SFN	NM_006142	1stExon; 5'UTR
cg08710564	0.750276	0.509261	-0.241015	8.45537e-06	0.000125348	chr11	8829438	-	OpenSea	ST5	NM_005418; NM_139157; NM_213618	5'UTR
cg02096790	0.798021	0.55718	-0.240841	1.21251e-06	3.13156e-05	chr16	89920010	-	N_Shore	SPIRE2	NM_032451	Body
cg13393327	0.711389	0.47055	-0.240839	2.5611e-05	0.000272183	chr8	128306948	-	OpenSea			intergenic
cg15599832	0.803025	0.562196	-0.240829	7.1023e-06	0.000110551	chr5	38845129	-	N_Shore	OSMR	NM_001168355; NM_003999	TSS1500
cg00184457	0.593738	0.353113	-0.240624	1.24836e-06	3.19538e-05	chr8	8946301	-	OpenSea			intergenic
cg27121309	0.809597	0.569066	-0.240531	7.21668e-05	0.000552248	chr11	76731589	+	OpenSea	ACER3	NM_018367	3'UTR
cg19145082	0.595858	0.355377	-0.240481	2.1516e-05	0.000240231	chr3	142854187	+	OpenSea			intergenic
cg14332120	0.720554	0.480156	-0.240398	1.23869e-07	6.21766e-06	chr8	97657097	-	N_Shore	PGCP	NM_016134	TSS1500
cg16530128	0.803214	0.562827	-0.240387	7.80463e-07	2.27026e-05	chr11	2925951	-	S_Shelf	SLC22A18; SLC22A18AS	NM_002555; NM_007105; NM_183233	Body; TSS1500
cg03661324	0.727319	0.486946	-0.240373	1.09382e-05	0.000149875	chr2	79411917	-	OpenSea			intergenic
cg02520707	0.829982	0.589609	-0.240372	6.92523e-06	0.000108694	chr1	205418278	+	OpenSea	MIR135B	NR_029893	TSS1500
cg05655555	0.890122	0.649752	-0.24037	2.10532e-05	0.000237178	chr19	2054816	+	S_Shelf			intergenic
cg19272348	0.754089	0.513735	-0.240354	2.19256e-07	9.278e-06	chr17	1521405	-	OpenSea	SLC43A2	NM_152346	Body
cg25565203	0.588704	0.348386	-0.240319	9.52178e-08	5.16337e-06	chr5	56989227	-	OpenSea			intergenic
cg23218363	0.820725	0.580408	-0.240317	0.000118737	0.000766629	chr2	12674976	-	OpenSea			intergenic
cg07359183	0.830578	0.590277	-0.240301	7.61154e-06	0.00011614	chr1	208358018	-	OpenSea	PLXNA2	NM_025179	Body
cg05113410	0.688961	0.448696	-0.240265	1.14662e-07	5.89741e-06	chr2	102327511	+	OpenSea	MAP4K4	NM_004834; NM_145686; NM_145687	Body
cg25171118	0.779466	0.539258	-0.240208	8.83069e-06	0.000128963	chr7	134212463	-	OpenSea	AKR1B10	NM_020299	1stExon; 5'UTR
cg02987249	0.69516	0.454968	-0.240193	6.2557e-07	1.94737e-05	chr19	6750327	-	N_Shelf	TRIP10	NM_004240	Body
cg16466750	0.803548	0.563357	-0.240191	1.35741e-07	6.63493e-06	chr7	214685	+	N_Shelf	FAM20C	NM_020223	Body
cg00974095	0.721455	0.481314	-0.240141	5.31561e-06	9.00209e-05	chr1	40154614	+	N_Shelf	HPCAL4	NM_016257	5'UTR
cg18317531	0.857711	0.61758	-0.240132	3.56195e-05	0.000341881	chr1	225688425	-	OpenSea	ENAH	NM_001008493; NM_018212	Body
cg18114313	0.65098	0.410849	-0.240131	3.90349e-06	7.24054e-05	chr7	104614435	-	OpenSea			intergenic
cg12239557	0.599974	0.359845	-0.240128	5.33777e-07	1.73971e-05	chr10	123778187	-	OpenSea	TACC2	NM_206861; NM_206862	5'UTR
cg21196488	0.581221	0.341151	-0.24007	5.58169e-07	1.80095e-05	chr9	139890918	-	S_Shore	CLIC3	NM_004669	Body
cg01259329	0.896485	0.656432	-0.240053	9.78868e-06	0.000138651	chr6	166944191	+	OpenSea	RPS6KA2	NM_001006932; NM_021135	Body
cg05492904	0.709773	0.469723	-0.24005	6.5375e-07	2.00308e-05	chr15	51604503	-	OpenSea	CYP19A1	NM_000103; NM_031226	5'UTR
cg18749404	0.572618	0.332569	-0.240049	4.70326e-08	3.1081e-06	chr17	76975944	+	OpenSea	LGALS3BP	NM_005567	1stExon; 5'UTR
cg16960396	0.786151	0.546135	-0.240016	6.53454e-08	3.939e-06	chr7	157588520	+	S_Shore	PTPRN2	NM_002847; NM_130842; NM_130843	Body
cg02827132	0.956941	0.716933	-0.240008	0.000127369	0.00080235	chr16	1052529	+	OpenSea			intergenic
cg13823919	0.753503	0.513502	-0.24	1.43122e-07	6.86797e-06	chr7	132436239	+	OpenSea			intergenic
cg06261066	0.474358	0.234421	-0.239938	1.44315e-05	0.000182099	chr20	2360396	-	OpenSea	TGM6	NM_198994	TSS1500
cg00387357	0.823429	0.583501	-0.239928	1.84474e-06	4.218e-05	chr4	3484049	-	N_Shore	DOK7	NM_001164673; NM_173660	Body
cg23076913	0.721789	0.481898	-0.239891	9.86426e-07	2.69786e-05	chr1	24435582	+	OpenSea	MYOM3	NM_152372	5'UTR
cg16861209	0.794825	0.554998	-0.239826	3.01e-06	6.00776e-05	chr19	33361127	-	OpenSea	SLC7A9	NM_001126335; NM_014270	TSS1500
cg09644356	0.736232	0.496431	-0.239801	7.2236e-10	1.52298e-07	chr2	121322010	+	OpenSea			intergenic
cg26737223	0.705557	0.465775	-0.239782	2.49449e-06	5.25601e-05	chr17	74488855	-	OpenSea	RHBDF2	NM_001005498; NM_024599	5'UTR
cg21614638	0.648093	0.408338	-0.239755	1.00044e-06	2.72506e-05	chr4	100737821	-	OpenSea	DAPP1	NM_014395	TSS200
cg03891318	0.628718	0.388964	-0.239754	9.72981e-08	5.24104e-06	chr3	139372675	-	OpenSea	NMNAT3	NM_178177	5'UTR
cg01932361	0.77412	0.53437	-0.23975	5.40262e-05	0.000454576	chr16	86985993	+	OpenSea			intergenic
cg25463742	0.733232	0.493492	-0.23974	0.000138482	0.000848228	chr1	10839574	+	OpenSea	CASZ1	NM_001079843; NM_017766	5'UTR
cg05609780	0.885884	0.646184	-0.239701	0.000112757	0.000742536	chr3	24001171	+	OpenSea	NR1D2	NM_001145425; NM_005126	Body
cg21430685	0.453361	0.213668	-0.239693	3.06353e-06	6.08497e-05	chr8	29387008	-	OpenSea			intergenic
cg23739746	0.522077	0.282406	-0.239672	0.000224257	0.00116446	chr13	114905867	+	OpenSea			intergenic
cg02468320	0.566791	0.327126	-0.239665	1.37712e-05	0.0001762	chr12	2404134	-	OpenSea	CACNA1C	NM_000719; NM_001129827; NM_001129829; NM_001129830; NM_001129831; NM_001129832; NM_001129833; NM_001129834; NM_001129835; NM_001129836; NM_001129837; NM_001129838; NM_001129839; NM_001129840; NM_001129841; NM_001129842; NM_001129843; NM_001129844; NM_001129846; NM_001167623; NM_001167624; NM_001167625; NM_199460	Body
cg02353048	0.858676	0.61908	-0.239596	7.28973e-05	0.000556071	chr12	124718401	-	OpenSea			intergenic
cg01066157	0.657356	0.417771	-0.239584	3.16284e-06	6.21769e-05	chr6	152451023	+	OpenSea	SYNE1	NM_015293; NM_033071; NM_133650; NM_182961	Body
cg10521403	0.912419	0.67285	-0.239568	0.000360248	0.00158705	chr4	1763211	+	N_Shore			intergenic
cg09643139	0.75487	0.515302	-0.239568	0.00028366	0.00135778	chr8	59746288	-	OpenSea	TOX	NM_014729	Body
cg16058274	0.724958	0.485397	-0.23956	1.32688e-05	0.000171922	chr14	94179847	-	OpenSea			intergenic
cg16755214	0.606911	0.367354	-0.239558	6.81741e-07	2.06212e-05	chr14	54720346	+	OpenSea			intergenic
cg13936846	0.826455	0.586943	-0.239512	6.69445e-05	0.000525457	chr9	137216064	+	N_Shore			intergenic
cg27215916	0.790354	0.550908	-0.239446	6.34839e-07	1.96879e-05	chr8	120218354	+	N_Shelf			intergenic
cg02639435	0.928625	0.689192	-0.239433	0.000215066	0.00113304	chr10	13534679	-	OpenSea	BEND7	NM_001100912; NM_152751	Body
cg14222630	0.792247	0.552817	-0.23943	9.93919e-06	0.00014003	chr9	127961717	+	N_Shore	RABEPK	NM_005833	TSS1500
cg15347108	0.81478	0.575351	-0.23943	0.000381737	0.00164792	chr12	25340920	+	OpenSea	CASC1	NM_001082972; NM_001082973; NM_018272	Body
cg18628646	0.72167	0.482261	-0.239409	5.94618e-05	0.000485604	chr4	184908739	-	OpenSea	STOX2	NM_020225	Body
cg07473553	0.789152	0.549745	-0.239407	0.000167088	0.00095923	chr3	125655407	+	OpenSea	ALG1L	NM_001015050	5'UTR
cg01550445	0.625496	0.386106	-0.23939	5.96064e-07	1.88265e-05	chr11	72929983	-	S_Shore	P2RY2	NM_002564; NM_176071; NM_176072	5'UTR
cg04396112	0.733929	0.494584	-0.239345	4.06592e-05	0.000374221	chr7	2151007	-	N_Shelf	MAD1L1	NM_001013836; NM_001013837; NM_003550	Body
cg17318719	0.608217	0.368931	-0.239286	9.05886e-08	4.98621e-06	chr11	117959349	+	OpenSea	TMPRSS4	NM_001083947; NM_019894	Body
cg03784611	0.950986	0.7117	-0.239285	2.10698e-06	4.65135e-05	chr3	196754501	-	N_Shore	MFI2	NM_005929; NM_033316	Body
cg03184472	0.872237	0.63296	-0.239277	4.43575e-05	0.000396732	chr2	39174738	-	OpenSea	LOC100271715	NM_001145451	Body
cg26551026	0.838498	0.599222	-0.239276	3.48463e-05	0.000336836	chr18	20717693	+	S_Shore	CABLES1	NM_001100619; NR_023359	Body
cg26712743	0.685833	0.446582	-0.23925	4.96957e-08	3.23995e-06	chr10	100164594	+	OpenSea	PYROXD2	NM_032709	Body
cg03930313	0.624535	0.385352	-0.239183	3.54936e-05	0.000341067	chr17	36621405	-	Island	ARHGAP23	NM_020876	Body
cg12554573	0.708905	0.469733	-0.239173	1.89945e-09	3.15629e-07	chr3	51976667	-	S_Shore	PARP3; RRP9	NM_001003931; NM_004704; NM_005485	1stExon; 5'UTR; TSS1500
cg07424400	0.71854	0.47937	-0.23917	2.29757e-07	9.62102e-06	chr19	39786778	+	OpenSea	IL29	NM_172140	TSS200
cg20226122	0.878353	0.6392	-0.239154	1.28438e-05	0.000168068	chr7	155581623	+	S_Shore			intergenic
cg06328750	0.667377	0.428242	-0.239135	5.70005e-05	0.000470882	chr7	157322599	-	S_Shore			intergenic
cg25338818	0.833452	0.594326	-0.239125	5.32407e-06	9.00929e-05	chr18	10417268	+	S_Shelf			intergenic
cg08094614	0.841044	0.601926	-0.239118	3.81728e-06	7.1288e-05	chr12	53319217	-	OpenSea			intergenic
cg12159464	0.858849	0.619733	-0.239116	4.6416e-05	0.000409637	chr8	19295809	-	OpenSea	CSGALNACT1	NM_001130518; NM_018371; NR_024040	Body
cg03889013	0.654352	0.41524	-0.239112	9.86535e-05	0.000680495	chr10	134143489	+	N_Shore			intergenic
cg10322876	0.801601	0.562494	-0.239107	5.4512e-08	3.45177e-06	chr19	41496749	-	OpenSea	CYP2B6	NM_000767	TSS1500
cg10960266	0.778244	0.539138	-0.239105	8.00871e-06	0.000120553	chr3	11610142	+	Island	VGLL4	NM_001128219; NM_001128220; NM_001128221; NM_014667	1stExon; 5'UTR; Body
cg16536610	0.90034	0.661246	-0.239094	6.80246e-06	0.000107427	chr14	65704960	-	OpenSea			intergenic
cg14679668	0.777735	0.538704	-0.239031	1.90781e-05	0.000221181	chr8	102130344	+	OpenSea			intergenic
cg20140201	0.760132	0.521126	-0.239006	2.27503e-06	4.91046e-05	chr2	241835670	-	OpenSea	C2orf54	NM_001085437	TSS200
cg02331830	0.516437	0.277441	-0.238995	2.70102e-07	1.07398e-05	chr8	145008288	+	N_Shore	PLEC1	NM_000445; NM_201378; NM_201379; NM_201380; NM_201381; NM_201382; NM_201383; NM_201384	Body
cg00832644	0.776517	0.537528	-0.238989	1.84691e-07	8.23868e-06	chr1	162343785	+	OpenSea	C1orf111	NM_182581	3'UTR
cg20777796	0.655525	0.416548	-0.238978	0.000114238	0.000748662	chr7	1980117	+	S_Shore	MAD1L1	NM_001013836; NM_001013837; NM_003550	Body
cg19821297	0.585892	0.346917	-0.238975	2.62036e-06	5.4419e-05	chr19	12890029	-	S_Shore			intergenic
cg27518631	0.803975	0.565012	-0.238963	6.47574e-07	1.99411e-05	chr16	2846005	-	N_Shelf			intergenic
cg07356549	0.437633	0.198672	-0.238961	8.54089e-10	1.73948e-07	chr1	212091686	-	OpenSea			intergenic
cg12620005	0.792597	0.553665	-0.238932	6.44936e-07	1.99064e-05	chr1	51779655	+	OpenSea	TTC39A	NM_001080494; NM_001144832	Body
cg15331705	0.542161	0.303239	-0.238922	4.54996e-07	1.56147e-05	chr8	129180010	-	OpenSea			intergenic
cg25344142	0.891496	0.6526	-0.238896	7.52187e-05	0.000568214	chr1	230882603	+	OpenSea	CAPN9	NM_006615; NM_016452	TSS1500
cg22402224	0.657537	0.418753	-0.238784	1.09129e-07	5.69283e-06	chr7	102080713	+	OpenSea	ORAI2	NM_001126340; NM_032831	Body
cg12400025	0.865014	0.626233	-0.238781	0.000139623	0.000852641	chr6	111913206	-	OpenSea	TRAF3IP2	NM_001164281; NM_147686; NR_028338	Body
cg17021798	0.763926	0.525147	-0.238779	3.5242e-08	2.52669e-06	chr7	226444	-	S_Shore	FAM20C	NM_020223	Body
cg20453861	0.631	0.392228	-0.238773	1.39141e-05	0.000177378	chr2	158687877	+	OpenSea	ACVR1	NM_001105; NM_001111067	5'UTR
cg05673966	0.714213	0.475457	-0.238756	1.28248e-08	1.23963e-06	chr16	85431095	-	OpenSea			intergenic
cg18608055	0.593466	0.354725	-0.238741	6.46187e-09	7.56879e-07	chr19	1130866	-	OpenSea	SBNO2	NM_001100122; NM_014963	Body
cg00808492	0.893636	0.654917	-0.238719	0.000229541	0.0011818	chr1	120354159	-	OpenSea	REG4	NM_001159352; NM_001159353; NM_032044	1stExon; 5'UTR
cg08055087	0.35966	0.12096	-0.2387	6.97514e-10	1.49209e-07	chr6	7107129	-	Island	RREB1	NM_001003698; NM_001003699; NM_001003700; NM_001168344	TSS1500
cg06653796	0.551355	0.312678	-0.238676	2.12246e-09	3.41073e-07	chr20	62367805	-	N_Shore	LIME1	NM_017806	TSS200
cg03989617	0.408647	0.170035	-0.238612	1.55384e-11	9.87735e-09	chr16	57662541	+	OpenSea	GPR56	NM_001145770; NM_001145771; NM_001145772; NM_001145773; NM_005682; NM_201524; NM_201525	1stExon; 5'UTR
cg06639053	0.664278	0.425677	-0.238601	5.88456e-06	9.6903e-05	chr12	111837470	-	S_Shelf			intergenic
cg22388417	0.844234	0.605636	-0.238598	0.000232335	0.00119083	chr8	134657812	-	OpenSea			intergenic
cg24078695	0.836702	0.598107	-0.238595	5.61064e-06	9.36088e-05	chr1	230882977	+	OpenSea	CAPN9	NM_006615; NM_016452	TSS200
cg08824847	0.589948	0.351394	-0.238554	7.50158e-09	8.41271e-07	chr11	35052388	+	OpenSea			intergenic
cg07739369	0.50655	0.268003	-0.238547	2.15125e-08	1.76399e-06	chr17	80241456	+	OpenSea			intergenic
cg00220225	0.700986	0.462441	-0.238545	5.69286e-07	1.82298e-05	chr3	50194470	+	S_Shore	SEMA3F	NM_004186	5'UTR
cg13985234	0.54156	0.303022	-0.238538	1.32948e-05	0.00017218	chr5	138582143	-	OpenSea			intergenic
cg23946364	0.739085	0.500558	-0.238527	4.80033e-07	1.6171e-05	chr2	235936477	+	OpenSea	SH3BP4	NM_014521	5'UTR
cg14276379	0.48998	0.251459	-0.238522	9.03609e-06	0.000131105	chr9	97663142	+	OpenSea	C9orf3	NM_032823	Body
cg11406388	0.952688	0.714196	-0.238491	0.000112865	0.000742964	chr17	76522937	+	OpenSea	DNAH17	NM_173628	Body
cg19373545	0.86334	0.62486	-0.23848	8.2796e-05	0.000605279	chr1	36771793	-	N_Shore	C1orf113	NM_001162530; NM_024676	TSS1500; TSS200
cg03651219	0.90623	0.667755	-0.238475	9.75244e-05	0.000675192	chr10	5576480	+	OpenSea			intergenic
cg08983279	0.622695	0.384348	-0.238347	6.84737e-06	0.000107955	chr16	46663534	-	OpenSea			intergenic
cg25731261	0.558263	0.319916	-0.238347	2.46299e-05	0.000265114	chr19	47736018	+	S_Shore	BBC3	NM_001127240; NM_001127241; NM_001127242	1stExon; 5'UTR
cg07499182	0.42248	0.184155	-0.238324	1.39353e-06	3.4549e-05	chr13	33825496	-	OpenSea	STARD13	NM_178006	Body
cg20168495	0.563426	0.325102	-0.238323	7.01482e-07	2.0998e-05	chr4	148283066	+	OpenSea			intergenic
cg20077028	0.707965	0.469724	-0.238241	6.48138e-05	0.000514446	chr12	52208899	-	S_Shore			intergenic
cg16623734	0.864892	0.626659	-0.238233	0.00165534	0.00420638	chr16	89450023	+	OpenSea	ANKRD11	NM_013275	5'UTR
cg23843180	0.821403	0.583198	-0.238205	5.90361e-06	9.71559e-05	chr2	233852839	-	OpenSea	NGEF	NM_019850	5'UTR
cg19974448	0.845041	0.606847	-0.238193	4.26768e-07	1.49577e-05	chr10	127262774	+	OpenSea	LOC100169752	NR_023362	TSS200
cg13431028	0.866729	0.628538	-0.238191	2.14946e-05	0.000240194	chr2	169073609	-	OpenSea	STK39	NM_013233	Body
cg10820936	0.550171	0.311992	-0.238178	6.04176e-05	0.00049044	chr2	216871234	+	OpenSea	MREG	NM_018000	Body
cg25259564	0.93568	0.697537	-0.238143	0.000728458	0.00248891	chr11	1060659	+	S_Shelf			intergenic
cg25518868	0.437768	0.199634	-0.238134	2.52727e-05	0.000269719	chr5	140984057	-	OpenSea	DIAPH1	NM_001079812; NM_005219	Body
cg04014685	0.839458	0.601325	-0.238134	2.36576e-05	0.000257657	chr3	115509674	-	OpenSea			intergenic
cg10728473	0.677178	0.439054	-0.238125	4.90097e-07	1.63703e-05	chr3	197226514	+	S_Shore			intergenic
cg18586886	0.491363	0.253241	-0.238122	0.000651173	0.00231852	chr6	30652399	-	N_Shore	KIAA1949	NM_001134870; NM_133471	1stExon; Body
cg05606455	0.759273	0.521157	-0.238116	7.52526e-08	4.36786e-06	chr7	43288757	+	Island	HECW1	NM_015052	Body
cg26408382	0.849483	0.61137	-0.238113	1.03749e-06	2.79232e-05	chr1	156087717	+	S_Shelf	LMNA	NM_005572; NM_170707; NM_170708	Body
cg11668419	0.691524	0.453419	-0.238105	1.19826e-07	6.07314e-06	chr1	68025026	-	OpenSea			intergenic
cg00040837	0.727321	0.489241	-0.238079	0.000142358	0.000863223	chr1	236081097	+	OpenSea			intergenic
cg18997901	0.779844	0.541811	-0.238033	1.82234e-06	4.18495e-05	chr6	76461321	+	S_Shelf	MYO6	NM_004999	5'UTR
cg01310482	0.794467	0.556435	-0.238032	1.72928e-05	0.000206554	chr7	101596140	-	OpenSea	CUX1	NM_001913; NM_181500; NM_181552	Body
cg02675173	0.782535	0.544506	-0.238029	4.24936e-06	7.66942e-05	chr8	99738789	-	OpenSea	STK3	NM_006281	Body
cg14997942	0.896163	0.658247	-0.237916	6.75284e-05	0.000528654	chr10	22040307	-	OpenSea			intergenic
cg03458316	0.819875	0.581967	-0.237908	6.45652e-06	0.000103704	chr10	77258084	+	OpenSea			intergenic
cg03307958	0.743501	0.505607	-0.237894	7.54217e-08	4.37238e-06	chr2	128158853	-	Island			intergenic
cg26835302	0.505022	0.267149	-0.237873	2.90995e-07	1.13677e-05	chr12	90343791	-	OpenSea			intergenic
cg23338993	0.714687	0.476821	-0.237865	4.36268e-07	1.51722e-05	chr2	234600423	-	OpenSea	UGT1A10; UGT1A6; UGT1A7; UGT1A8; UGT1A9	NM_001072; NM_019075; NM_019076; NM_019077; NM_021027; NM_205862	1stExon; 5'UTR; Body; TSS1500
cg03280622	0.457334	0.219482	-0.237852	6.36588e-08	3.86919e-06	chr8	145023013	-	N_Shore	PLEC1	NM_000445; NM_201378; NM_201379; NM_201380	Body
cg01097408	0.528152	0.290352	-0.2378	1.06459e-06	2.84548e-05	chr1	228073635	+	N_Shore			intergenic
cg14161399	0.837168	0.59937	-0.237799	5.08008e-08	3.2911e-06	chr1	1102446	+	S_Shore	MIR200A; MIR200B	NR_029639; NR_029834	TSS1500; TSS200
cg03527077	0.747804	0.510042	-0.237762	2.61641e-08	2.03643e-06	chr7	158059704	-	N_Shore	PTPRN2	NM_002847; NM_130842; NM_130843	Body
cg00325491	0.732815	0.495059	-0.237756	6.01683e-06	9.85116e-05	chr11	93286170	+	OpenSea			intergenic
cg26484813	0.636753	0.399001	-0.237751	4.95266e-05	0.000428032	chr11	62311573	+	N_Shore	AHNAK	NM_001620; NM_024060	5'UTR
cg19573230	0.844956	0.607234	-0.237722	5.12965e-06	8.77633e-05	chr7	137637323	-	OpenSea	CREB3L2	NM_194071	Body
cg20625334	0.787566	0.549929	-0.237638	5.08236e-06	8.72785e-05	chr2	152991620	-	OpenSea	STAM2	NM_005843	Body
cg06795649	0.55479	0.317159	-0.237631	6.13663e-09	7.24832e-07	chr15	30135976	+	OpenSea			intergenic
cg24876187	0.500789	0.263293	-0.237496	3.06483e-06	6.08584e-05	chr6	31126871	+	S_Shore	CCHCR1; TCF19	NM_001077511; NM_001105563; NM_001105564; NM_007109; NM_019052	5'UTR; TSS1500
cg13488851	0.848809	0.611317	-0.237492	1.03257e-05	0.000143932	chr1	35246223	-	N_Shore	GJB3	NM_024009	TSS1500
cg06707993	0.864887	0.627439	-0.237448	6.5063e-06	0.000104224	chr17	78152466	-	N_Shelf	CARD14	NM_024110	5'UTR
cg03339817	0.809025	0.571582	-0.237443	2.87043e-05	0.000293835	chr2	128458281	-	N_Shore	SFT2D3	NM_032740	TSS1500
cg18563987	0.74028	0.502895	-0.237385	2.96438e-07	1.15159e-05	chr17	73696509	-	OpenSea	SAP30BP	NM_013260	Body
cg13447080	0.630624	0.393251	-0.237373	2.01926e-06	4.50146e-05	chr8	131054408	+	OpenSea			intergenic
cg23577033	0.806951	0.569587	-0.237364	2.3319e-06	5.00045e-05	chr10	75636861	+	S_Shelf			intergenic
cg02331808	0.767557	0.530198	-0.23736	3.41251e-05	0.000331812	chr15	29301402	+	OpenSea	APBA2	NM_001130414; NM_005503	5'UTR
cg22749051	0.952194	0.714843	-0.237352	3.0923e-06	6.12839e-05	chr17	80668944	-	N_Shelf			intergenic
cg21241823	0.502152	0.264806	-0.237346	5.34987e-10	1.24167e-07	chr21	43300024	+	OpenSea	PRDM15	NM_001040424; NM_022115	TSS1500
cg25325932	0.677316	0.439987	-0.237329	9.73388e-08	5.24104e-06	chr6	76783470	+	OpenSea	IMPG1	NM_001563	TSS1500
cg18065174	0.927604	0.690328	-0.237276	1.71918e-05	0.000205739	chr19	4175359	-	S_Shore	SIRT6	NM_016539	Body
cg12019109	0.82979	0.592518	-0.237272	4.82628e-06	8.41002e-05	chr7	99574383	+	OpenSea	AZGP1	NM_001185	TSS1500
cg20415517	0.880508	0.643291	-0.237217	0.000876215	0.00279856	chr11	1444768	-	OpenSea	BRSK2	NM_003957	Body
cg16397638	0.922772	0.68564	-0.237132	1.87505e-07	8.29528e-06	chr1	228559083	+	Island	OBSCN	NM_001098623	Body
cg18146074	0.569568	0.332456	-0.237112	6.31945e-10	1.40762e-07	chr2	232242955	-	OpenSea			intergenic
cg13178170	0.775425	0.538317	-0.237108	1.45292e-08	1.34636e-06	chr1	92270513	-	OpenSea	TGFBR3	NM_003243	Body
cg24671734	0.524296	0.2872	-0.237096	4.7224e-05	0.000414216	chr12	107909364	-	OpenSea	BTBD11	NM_001018072	Body
cg00049616	0.874574	0.637496	-0.237078	8.04301e-07	2.31506e-05	chr13	100308186	+	N_Shelf	CLYBL	NM_206808	Body
cg11311352	0.492602	0.255565	-0.237037	2.94378e-08	2.23133e-06	chr19	56058710	-	N_Shelf			intergenic
cg04505972	0.766944	0.529971	-0.236973	2.61384e-07	1.04849e-05	chr2	173508040	-	OpenSea			intergenic
cg20276202	0.828446	0.591542	-0.236904	1.57815e-07	7.37063e-06	chr15	78609021	-	OpenSea			intergenic
cg17070073	0.870449	0.633551	-0.236898	0.000269682	0.00131349	chr10	135178626	-	OpenSea	ECHS1	NM_004092	Body
cg02097203	0.5051	0.268205	-0.236895	9.63317e-07	2.64766e-05	chr11	2548282	+	OpenSea	KCNQ1	NM_000218; NM_181798	Body
cg05662325	0.649474	0.412586	-0.236888	2.06705e-07	8.86071e-06	chr10	112170649	+	OpenSea			intergenic
cg08837215	0.740132	0.503326	-0.236807	1.28808e-05	0.000168368	chr17	74443080	-	OpenSea	UBE2O	NM_022066	Body
cg03573390	0.745224	0.508421	-0.236804	2.86441e-05	0.000293485	chr16	57294639	+	OpenSea	PLLP	NM_015993	Body
cg02109507	0.661329	0.42454	-0.236789	1.09518e-07	5.70634e-06	chr17	15554603	+	OpenSea	TRIM16	NM_006470	Body
cg00310404	0.863389	0.626624	-0.236766	6.16903e-06	0.000100482	chr1	27673775	+	N_Shelf	SYTL1	NM_032872	Body
cg10396171	0.849323	0.612558	-0.236765	0.000126708	0.000799373	chr16	605214	-	Island			intergenic
cg10100887	0.611003	0.374265	-0.236738	3.02169e-07	1.16425e-05	chr20	56273259	+	OpenSea	PMEPA1	NM_020182; NM_199169; NM_199170; NM_199171	5'UTR; Body
cg26365553	0.365243	0.128545	-0.236698	2.47864e-07	1.01181e-05	chr11	47290613	+	N_Shore	MADD	NM_001135943; NM_001135944; NM_003682; NM_130470; NM_130471; NM_130472; NM_130473; NM_130474; NM_130475; NM_130476	TSS1500
cg04508870	0.786001	0.549311	-0.23669	3.03783e-05	0.000305666	chr1	8298617	-	OpenSea			intergenic
cg14074117	0.599804	0.363147	-0.236657	1.27896e-06	3.25453e-05	chr16	1909714	+	OpenSea	C16orf73	NM_001163560; NM_152764	Body
cg12583970	0.882236	0.645584	-0.236652	2.86753e-06	5.81143e-05	chr1	27190330	+	N_Shore	SFN	NM_006142	1stExon
cg09291474	0.708121	0.471491	-0.23663	4.75263e-09	6.02754e-07	chr15	65223141	+	OpenSea	ANKDD1A	NM_182703	Body
cg13134297	0.675788	0.439168	-0.23662	5.93873e-06	9.75755e-05	chr7	30737556	+	OpenSea			intergenic
cg24831391	0.955291	0.71871	-0.236582	5.05366e-05	0.000434294	chr12	2743145	-	OpenSea	CACNA1C	NM_000719; NM_001129827; NM_001129829; NM_001129830; NM_001129831; NM_001129832; NM_001129833; NM_001129834; NM_001129835; NM_001129836; NM_001129837; NM_001129838; NM_001129839; NM_001129840; NM_001129841; NM_001129842; NM_001129843; NM_001129844; NM_001129846; NM_001167623; NM_001167624; NM_001167625; NM_199460	Body
cg09612099	0.656704	0.420159	-0.236546	8.06394e-07	2.31856e-05	chr11	102096840	+	OpenSea	YAP1	NM_001130145; NM_006106	Body
cg03661110	0.681765	0.44523	-0.236536	2.42059e-07	9.96109e-06	chr17	48581622	-	N_Shelf			intergenic
cg13610455	0.658477	0.421951	-0.236526	1.26026e-07	6.29039e-06	chr20	37054900	-	OpenSea	LOC388796; SNORA71B	NR_002910; NR_015366; NR_027241	Body; TSS1500
cg21005416	0.570138	0.333643	-0.236495	5.33501e-07	1.73924e-05	chr1	21606617	+	OpenSea	ECE1	NM_001113347; NM_001113348; NM_001113349; NM_001397	Body; TSS1500
cg02394249	0.67474	0.438248	-0.236492	4.61711e-06	8.15118e-05	chr12	93140078	+	OpenSea	PLEKHG7	NM_001004330	Body
cg15221831	0.810598	0.574127	-0.236471	2.31241e-11	1.30218e-08	chr19	42408464	+	Island	ARHGEF1	NM_004706; NM_198977; NM_199002	Body
cg21617357	0.843878	0.607416	-0.236463	3.78109e-05	0.000355886	chr11	20389052	-	S_Shelf	HTATIP2	NM_001098520; NM_001098521; NM_001098522; NM_001098523; NM_006410	3'UTR; Body
cg25619717	0.840489	0.604036	-0.236452	6.4837e-06	0.000104001	chr5	114867569	-	OpenSea	FEM1C	NM_020177	Body
cg14506696	0.612619	0.37617	-0.236448	4.61557e-07	1.57524e-05	chr4	100737830	-	OpenSea	DAPP1	NM_014395	TSS200
cg10328047	0.720454	0.484026	-0.236427	6.26432e-09	7.38335e-07	chr8	145024774	-	Island	PLEC1	NM_000445; NM_201378; NM_201379; NM_201380	1stExon; Body
cg26110900	0.832774	0.596365	-0.236409	2.92472e-05	0.00029728	chr10	62073066	+	OpenSea	ANK3	NM_020987	Body
cg21330727	0.724537	0.48813	-0.236407	1.40808e-08	1.31872e-06	chr17	38336206	-	S_Shore	RAPGEFL1	NM_016339	5'UTR
cg05235884	0.860746	0.62434	-0.236406	4.82403e-07	1.6216e-05	chr6	30131806	-	OpenSea	TRIM15	NM_033229	1stExon
cg05209483	0.410634	0.174231	-0.236402	6.04896e-07	1.90098e-05	chr17	7482986	-	N_Shelf	CD68	NM_001040059; NM_001251	1stExon; 5'UTR
cg26426690	0.655184	0.418792	-0.236392	3.6905e-05	0.000350063	chr10	93861824	-	OpenSea	CPEB3	NM_014912	Body
cg06907930	0.77939	0.543017	-0.236373	4.01963e-05	0.000371367	chr16	90110798	+	OpenSea	GAS8; LOC100130015	NM_001481; NR_023348; NR_027335; NR_027336	3'UTR; Body
cg13454226	0.458503	0.22214	-0.236363	3.84425e-05	0.000360158	chr10	3823758	-	N_Shore	KLF6	NM_001160124; NM_001160125; NM_001300; NR_027653	Body
cg17544584	0.763511	0.52715	-0.236362	2.18426e-06	4.77239e-05	chr7	43288771	+	Island	HECW1	NM_015052	Body
cg03349134	0.671548	0.435191	-0.236357	4.99852e-05	0.000431033	chr6	25655241	+	S_Shelf	SCGN	NM_006998	Body
cg04382468	0.794401	0.558055	-0.236347	7.68251e-05	0.000576173	chr16	11110746	+	OpenSea	CLEC16A	NM_015226	Body
cg16171484	0.668087	0.431746	-0.236341	3.22826e-08	2.38181e-06	chr2	223290515	+	S_Shore	SGPP2	NM_152386	Body
cg04188920	0.719557	0.483219	-0.236338	7.36421e-05	0.000559756	chr10	3138534	-	OpenSea	PFKP	NM_002627	Body
cg19672546	0.439474	0.203137	-0.236337	4.35072e-08	2.93832e-06	chr8	145025123	+	Island	PLEC1	NM_000445; NM_201378; NM_201379; NM_201380	Body; TSS200
cg10965581	0.654726	0.418399	-0.236327	2.8171e-06	5.73922e-05	chr6	7468673	-	OpenSea			intergenic
cg24809011	0.673245	0.437009	-0.236236	7.96119e-08	4.5257e-06	chr1	26219198	+	OpenSea	STMN1	NM_001145454	Body
cg05775067	0.856377	0.620153	-0.236224	0.000235276	0.0012003	chr7	30602982	-	OpenSea			intergenic
cg13560619	0.856552	0.620369	-0.236183	1.0188e-06	2.76061e-05	chr11	65621695	-	N_Shelf			intergenic
cg01565584	0.86904	0.632874	-0.236166	0.000103401	0.000701289	chr6	11180077	-	OpenSea			intergenic
cg03654169	0.695724	0.459568	-0.236155	8.14117e-09	8.92491e-07	chr8	11710911	+	OpenSea	CTSB	NM_001908; NM_147780; NM_147781; NM_147782; NM_147783	Body
cg01826354	0.476561	0.240445	-0.236116	1.68739e-05	0.000202875	chr17	81006497	-	N_Shelf	B3GNTL1	NM_001009905	Body
cg19308375	0.487849	0.25177	-0.236079	0.000248069	0.0012447	chr2	228324937	-	OpenSea			intergenic
cg06310712	0.843792	0.607734	-0.236058	3.21101e-07	1.21492e-05	chr17	79104782	+	S_Shore	AATK	NM_001080395	Body
cg02747950	0.594091	0.358047	-0.236044	6.00814e-05	0.000489039	chr15	63526883	+	OpenSea	RAB8B	NM_016530	Body
cg04943879	0.54251	0.306469	-0.236041	5.26283e-07	1.72082e-05	chr1	12609705	-	OpenSea			intergenic
cg23191354	0.733996	0.497966	-0.23603	8.63486e-06	0.000127004	chr7	25018565	+	N_Shore	OSBPL3	NM_015550; NM_145320; NM_145321; NM_145322	5'UTR
cg03037030	0.509994	0.273977	-0.236017	8.54709e-09	9.27303e-07	chr6	31543300	+	OpenSea	TNF	NM_000594	TSS200
cg21195231	0.862107	0.626092	-0.236015	8.95198e-05	0.000638251	chr9	139240119	-	S_Shore	GPSM1	NM_001145638	Body
cg19704102	0.7707	0.534695	-0.236005	9.36927e-06	0.00013443	chr3	42121737	-	OpenSea			intergenic
cg05377120	0.807891	0.571944	-0.235947	2.01002e-05	0.000229717	chr12	10456885	-	OpenSea	KLRD1	NM_001114396	TSS200
cg11411884	0.921744	0.685811	-0.235933	0.000213613	0.00112763	chr4	1016333	+	N_Shore	FGFRL1	NM_001004356; NM_001004358; NM_021923	Body
cg00041401	0.603738	0.367808	-0.23593	0.000146343	0.000878777	chr1	114414408	-	OpenSea	PTPN22	NM_012411; NM_015967	TSS200
cg13941508	0.899185	0.663264	-0.235921	1.87544e-05	0.00021864	chr2	101434082	-	N_Shore			intergenic
cg00058887	0.592011	0.356142	-0.235869	3.47387e-06	6.65634e-05	chr4	184909018	+	OpenSea	STOX2	NM_020225	Body
cg26826183	0.680869	0.445013	-0.235855	8.74901e-07	2.4692e-05	chr19	10231701	-	S_Shore	EIF3G	NM_003755	TSS1500
cg06873343	0.738793	0.502946	-0.235847	0.00048228	0.00191385	chr7	2667608	+	N_Shelf			intergenic
cg21572000	0.826574	0.590729	-0.235846	0.000150182	0.00089412	chr14	69546193	+	OpenSea	DCAF5	NM_003861	Body
cg01811815	0.540406	0.304592	-0.235815	1.08146e-06	2.87368e-05	chr13	114881103	+	S_Shore	RASA3	NM_007368	Body
cg00898920	0.694831	0.459045	-0.235786	4.11887e-08	2.81072e-06	chr2	241504756	-	N_Shore			intergenic
cg15756114	0.589697	0.353983	-0.235715	3.85455e-08	2.67749e-06	chr2	227515220	-	OpenSea			intergenic
cg15318662	0.943568	0.707869	-0.235699	3.33746e-07	1.25009e-05	chr6	31743775	-	OpenSea	C6orf27	NM_025258	Body
cg16442312	0.730157	0.494471	-0.235686	6.14133e-07	1.9213e-05	chr2	174279907	-	OpenSea			intergenic
cg21988950	0.868991	0.633312	-0.235679	7.071e-08	4.16893e-06	chr6	30131691	+	OpenSea	TRIM15	NM_033229	1stExon
cg09043214	0.784555	0.548948	-0.235607	0.000791807	0.00262583	chr12	6442873	+	S_Shelf	TNFRSF1A	NM_001065	Body
cg26644674	0.774619	0.539019	-0.2356	1.46151e-05	0.000183607	chr10	3138505	-	OpenSea	PFKP	NM_002627	Body
cg05396156	0.872458	0.636903	-0.235555	2.42203e-05	0.000261945	chr1	219497045	+	OpenSea			intergenic
cg04164584	0.77256	0.537023	-0.235537	2.44129e-07	1.00184e-05	chr17	27235821	-	OpenSea	PHF12	NM_001033561	Body
cg08220120	0.625822	0.390309	-0.235513	9.43421e-08	5.12432e-06	chr5	138727711	-	Island	LOC389333	NM_001161546	1stExon; 3'UTR
cg23918953	0.656583	0.421096	-0.235487	8.46981e-05	0.000614505	chr12	68915528	+	OpenSea			intergenic
cg13378649	0.727664	0.492181	-0.235483	0.000553367	0.00209144	chr1	222927856	+	OpenSea			intergenic
cg12081267	0.850037	0.614569	-0.235468	6.26242e-05	0.000502746	chr2	98486185	+	OpenSea	TMEM131	NM_015348	Body
cg03018256	0.72272	0.487278	-0.235442	6.88689e-07	2.07678e-05	chr17	72237019	-	OpenSea	TTYH2	NM_032646	Body
cg27001715	0.501265	0.265827	-0.235438	9.26513e-08	5.06589e-06	chr6	150329845	-	S_Shelf			intergenic
cg01057552	0.635667	0.40024	-0.235427	9.02515e-06	0.00013099	chr1	228415374	-	OpenSea	OBSCN	NM_001098623; NM_052843	Body
cg00883689	0.791837	0.556433	-0.235404	1.39206e-05	0.000177378	chr2	54802904	+	OpenSea	SPTBN1	NM_003128; NM_178313	Body
cg01446627	0.877206	0.641819	-0.235387	0.000646742	0.0023088	chr10	1508061	+	S_Shore	ADARB2	NM_018702	Body
cg21553700	0.945641	0.710257	-0.235384	0.000199187	0.00107593	chr3	195600410	-	N_Shore	TNK2	NM_001010938; NM_005781	Body
cg11577329	0.826056	0.590689	-0.235367	6.92681e-08	4.10412e-06	chr5	1093738	-	Island	SLC12A7	NM_006598	Body
cg23264429	0.671875	0.436512	-0.235363	0.000263877	0.00129522	chr10	90642003	-	S_Shore	STAMBPL1	NM_020799	5'UTR
cg00427150	0.950971	0.715612	-0.235359	8.54631e-05	0.000618196	chr13	114770568	-	N_Shelf	RASA3	NM_007368	Body
cg26550194	0.594274	0.358922	-0.235352	1.24234e-07	6.22927e-06	chr17	74639928	+	OpenSea	ST6GALNAC1	NM_018414	TSS200
cg16409012	0.557998	0.322701	-0.235297	4.42839e-05	0.000396316	chr2	13024987	-	OpenSea			intergenic
cg11435651	0.859587	0.624326	-0.235261	3.70009e-06	6.96424e-05	chr7	131314440	-	OpenSea			intergenic
cg15543281	0.314197	0.0789559	-0.235241	5.64557e-08	3.55775e-06	chr6	33245181	+	Island	B3GALT4	NM_003782	1stExon; 5'UTR
cg09106231	0.490335	0.255107	-0.235228	1.70403e-07	7.80744e-06	chr1	207455715	-	OpenSea			intergenic
cg22502856	0.796578	0.561376	-0.235202	3.28657e-05	0.000323287	chr1	209825678	+	OpenSea	LAMB3	NM_000228; NM_001017402; NM_001127641	5'UTR; TSS1500; TSS200
[truncated: 2,330 more rows]

## Sheet: Supplementary Table S1b
Supplementary Table S1b. List of 6,812 hypermethylated probes (FDR < 5%; ∆β > 0.2) in tumor samples of The Cancer Genome Atlas (TCGA) Pancreatic Cancer (PAAD) cohort.
Probe	DMP Analysis					Annotation (IlluminaHumanMethylation450kmanifest)
	Mean Beta (Normal)	Mean Beta (Cancer)	Delta Beta	p-value	FDR	Chromosome	Position	Strand	CpG context	UCSC RefGene Name	UCSC RefGene Accession	UCSC RefGene Genomic Distribution
cg05888917	0.0309868	0.230991	0.200004	0.00102972	0.00310297	chr1	156626749	+	N_Shore	BCAN	NM_021948	Body
cg21688264	0.0197284	0.219743	0.200015	0.00022577	0.00117007	chr6	84418724	+	Island	SNAP91	NM_014841; NR_026669	5'UTR; Body
cg04837025	0.0825476	0.282574	0.200026	0.00624154	0.0099471	chr1	236228744	-	Island	NID1	NM_002508	TSS1500
cg15402529	0.179375	0.379408	0.200033	1.07729e-05	0.000148335	chr12	115135333	-	N_Shore			intergenic
cg09614300	0.164186	0.364225	0.200038	2.96941e-05	0.000300756	chr10	124894076	-	Island	HMX3	NM_001105574	TSS1500
cg23539933	0.0957293	0.295772	0.200042	0.00260315	0.00562891	chr2	88752119	+	Island	FOXI3	NM_001135649	TSS200
cg18912209	0.115228	0.315284	0.200056	0.000337597	0.00152051	chr4	170696239	+	Island			intergenic
cg21436572	0.346987	0.547055	0.200068	0.000135351	0.000834599	chr8	70623422	+	OpenSea	SLCO5A1	NM_001146008; NM_001146009; NM_030958	Body
cg05261299	0.564394	0.764476	0.200082	8.71325e-09	9.36507e-07	chr12	52437299	-	OpenSea			intergenic
cg04620091	0.0194175	0.219508	0.200091	0.000931786	0.00291093	chr5	134871805	-	Island	NEUROG1	NM_006161	TSS200
cg15339231	0.125568	0.325664	0.200096	2.51589e-05	0.000268964	chr7	96650407	-	Island	DLX5	NM_005221	Body
cg13453374	0.0728787	0.272977	0.200098	0.000370039	0.0016156	chr3	147072597	-	OpenSea			intergenic
cg07745624	0.171122	0.371223	0.200101	1.13837e-06	2.98856e-05	chr4	21950952	+	S_Shore	KCNIP4	NM_147182	TSS1500
cg04549333	0.0461119	0.246217	0.200105	0.00115958	0.00334478	chr11	44325823	+	Island	ALX4	NM_021926	Body
cg26309457	0.109578	0.309685	0.200106	0.000204692	0.00109551	chr6	166218237	-	N_Shore			intergenic
cg14866595	0.119959	0.320068	0.200109	0.000950277	0.00294766	chr4	4873442	-	Island			intergenic
cg13068215	0.441887	0.642002	0.200115	0.000970938	0.00298762	chr1	240286481	-	OpenSea	FMN2	NM_020066	Body
cg25371634	0.0885494	0.288669	0.20012	9.15011e-05	0.000647193	chr2	176981422	+	Island	HOXD10	NM_002148	TSS200
cg15245095	0.0268584	0.226979	0.20012	0.000987846	0.0030206	chr12	79258438	-	OpenSea	SYT1	NM_001135805; NM_005639	5'UTR; TSS200
cg18534345	0.0803332	0.280456	0.200123	9.74868e-06	0.000138248	chr10	120355342	+	Island	PRLHR	NM_004248	TSS200
cg07520269	0.255852	0.455979	0.200128	0.000628599	0.00226895	chr11	84634188	+	OpenSea	DLG2	NM_001142699; NM_001364	1stExon; 5'UTR; Body
cg18653451	0.125216	0.325373	0.200157	8.18931e-05	0.000601202	chr19	46917018	+	S_Shore	CCDC8	NM_032040	TSS200
cg24625136	0.0394905	0.239654	0.200163	0.00315629	0.00638096	chr3	138658554	+	Island			intergenic
cg06082745	0.022985	0.223152	0.200167	0.000431247	0.00178248	chr10	133795139	+	Island	BNIP3	NM_004052	Body
cg20383155	0.0651914	0.265362	0.20017	7.12209e-05	0.000547543	chr6	31831428	-	S_Shore	NEU1; SLC44A4	NM_000434; NM_025257	Body; TSS1500
cg07959771	0.069738	0.269911	0.200172	0.00328884	0.00655012	chr7	121956740	-	Island			intergenic
cg22685409	0.12911	0.329286	0.200176	5.18257e-06	8.84022e-05	chr11	30038692	+	Island	KCNA4	NM_002233	TSS1500
cg06624154	0.119461	0.319637	0.200176	9.49733e-05	0.000663623	chr14	101544117	+	OpenSea			intergenic
cg11410023	0.0464096	0.246589	0.200179	0.00642133	0.0101328	chr3	96533511	+	Island	EPHA6	NM_001080448	1stExon
cg19714279	0.0749691	0.275151	0.200182	0.000100349	0.000687665	chr2	237077920	-	Island	GBX2	NM_001485	TSS1500
cg08650910	0.0349736	0.235157	0.200183	0.00688023	0.0106159	chr7	20817530	-	Island			intergenic
cg14015706	0.0401621	0.240359	0.200197	0.00060901	0.00222201	chr9	132382433	-	Island	C9orf50	NM_199350	1stExon
cg25024717	0.150634	0.350842	0.200208	6.10544e-05	0.000493845	chr12	54324583	+	S_Shelf			intergenic
cg06475633	0.574516	0.774729	0.200213	0.0001874	0.0010339	chr17	3805065	+	OpenSea	P2RX1	NM_002558	Body
cg16818395	0.224692	0.424917	0.200225	1.92633e-05	0.00022278	chr3	128274084	-	Island			intergenic
cg15994026	0.0401979	0.240423	0.200225	0.00543113	0.00908279	chr4	15780306	-	Island	CD38	NM_001775	Body
cg04807594	0.103783	0.304022	0.200239	0.00101563	0.00307686	chr3	148415747	-	Island	AGTR1	NM_000685; NM_004835; NM_009585; NM_031850	1stExon; 5'UTR
cg03751030	0.0654415	0.265685	0.200244	1.75232e-05	0.000208455	chr8	56015576	-	Island	XKR4	NM_052898	1stExon
cg01757312	0.240697	0.440941	0.200244	1.05069e-05	0.000145762	chr13	112720565	-	Island	SOX1	NM_005986	TSS1500
cg20453394	0.0420697	0.242326	0.200257	4.25566e-05	0.000386129	chr5	63255282	-	Island			intergenic
cg12626956	0.1891	0.389391	0.200291	1.2809e-05	0.000167715	chr9	79634509	-	Island	FOXB2	NM_001013735	TSS200
cg21482621	0.0657968	0.26609	0.200293	0.00134169	0.0036737	chr5	77148552	-	S_Shore			intergenic
cg22887845	0.479382	0.679691	0.200309	3.13687e-05	0.000312765	chr6	41544539	+	OpenSea	FOXP4	NM_001012426; NM_001012427; NM_138457	Body
cg14482712	0.535492	0.735823	0.200332	1.12474e-07	5.82122e-06	chr15	40348303	+	OpenSea			intergenic
cg14660839	0.0121544	0.212487	0.200332	0.00428104	0.00777276	chr13	28674720	+	Island	FLT3	NM_004119	1stExon; 5'UTR
cg17641904	0.0756911	0.276048	0.200357	0.0053696	0.00901511	chr9	111929547	+	Island	C9orf4	NM_014334	1stExon
cg11938455	0.149029	0.349396	0.200367	1.42005e-05	0.000179915	chr6	15622032	-	OpenSea	DTNBP1	NM_032122; NM_183040; NM_183041	Body
cg09003833	0.139405	0.339789	0.200385	1.31158e-05	0.000170628	chr3	147079053	-	S_Shore			intergenic
cg09231862	0.168091	0.368485	0.200394	0.000437707	0.0017996	chr14	29235376	+	Island	FOXG1	NM_005249	TSS1500
cg15746696	0.150955	0.351361	0.200406	0.00123964	0.00349222	chr19	58400494	+	S_Shore	ZNF814	NM_001144989	TSS200
cg15126179	0.250579	0.451017	0.200438	1.61031e-05	0.000196329	chr13	79181338	+	Island			intergenic
cg13169011	0.176094	0.376539	0.200445	0.000334841	0.00151197	chr14	60973462	+	N_Shore			intergenic
cg25703346	0.0571684	0.257616	0.200448	0.00170266	0.00428131	chr2	154729189	+	Island	GALNT13	NM_052917	5'UTR
cg04596004	0.12037	0.320827	0.200458	1.02491e-06	2.7709e-05	chr13	112710155	-	Island			intergenic
cg22763680	0.215091	0.415554	0.200462	3.46524e-05	0.000335449	chr17	33815432	+	S_Shore	SLFN12L	NM_001145027	Body
cg21359747	0.128286	0.328751	0.200465	0.00203225	0.00479894	chr15	101420636	-	Island	ALDH1A3	NM_000693	Body
cg13906377	0.0468613	0.247359	0.200498	0.00184686	0.00451232	chr1	63792695	-	N_Shelf			intergenic
cg17198308	0.221492	0.421994	0.200502	4.19796e-05	0.000382296	chr12	6665108	+	Island	IFFO1	NM_001039670; NM_080730	1stExon
cg23554956	0.052601	0.253109	0.200508	0.000589829	0.00217787	chr8	65489040	-	Island	LOC401463	NR_015374	Body
cg14936269	0.0353662	0.235883	0.200517	0.00147511	0.00390652	chr16	1968232	-	Island	HS3ST6	NM_001009606	TSS200
cg07105285	0.204504	0.40503	0.200526	6.37963e-09	7.48578e-07	chr11	92702663	-	N_Shore	MTNR1B	NM_005959	TSS200
cg18225577	0.662064	0.862593	0.200529	7.68937e-10	1.60577e-07	chr19	49713901	-	Island	TRPM4	NM_017636	Body
cg04268950	0.20611	0.406641	0.200531	3.36334e-05	0.000328485	chr11	130298854	+	S_Shore	ADAMTS8	NM_007037	TSS1500
cg05519187	0.0914858	0.292022	0.200536	0.000116646	0.000758369	chr17	35303387	+	Island			intergenic
cg16055026	0.0503225	0.250867	0.200544	6.8019e-05	0.000531255	chr5	87974547	+	N_Shore	LOC645323	NR_015436; NR_024383	Body; TSS1500
cg12041387	0.0849936	0.285545	0.200551	0.00111515	0.00326348	chr7	96650171	-	N_Shore	DLX5	NM_005221	Body
cg14058551	0.679122	0.879674	0.200552	3.18285e-12	3.40982e-09	chr9	115313103	-	OpenSea	KIAA1958	NM_133465	5'UTR
cg19149681	0.105498	0.306058	0.200559	0.000100731	0.00068909	chr8	57359399	+	Island	PENK	NM_001135690; NM_006211	TSS1500; TSS200
cg02469871	0.121167	0.321735	0.200567	3.13893e-05	0.000312923	chr12	103218581	+	Island			intergenic
cg06410057	0.16266	0.363229	0.200569	0.00014386	0.000868736	chr8	25907218	-	S_Shore			intergenic
cg14092276	0.308924	0.509493	0.200569	0.000136597	0.000840146	chr14	101192852	-	Island	DLK1	NM_003836	TSS1500
cg26772847	0.464509	0.665096	0.200587	4.96766e-07	1.65267e-05	chr15	62589487	+	OpenSea			intergenic
cg05936441	0.14304	0.343633	0.200593	1.28028e-07	6.35899e-06	chr20	37356844	+	Island	SLC32A1	NM_080552	Body
cg09526758	0.100729	0.301332	0.200603	0.000156572	0.000918354	chr12	16758047	+	OpenSea	LMO3	NM_001001395; NM_018640	5'UTR
cg13421062	0.124372	0.324983	0.200611	1.67902e-05	0.000202199	chr7	35301069	-	N_Shore			intergenic
cg26118906	0.120353	0.320972	0.200618	1.51143e-05	0.000187926	chr14	58332488	-	Island			intergenic
cg18689332	0.286862	0.487494	0.200632	1.10706e-06	2.92604e-05	chr12	114837666	+	N_Shore	TBX5	NM_000192; NM_080717; NM_080718; NM_181486	Body
cg20881910	0.0799088	0.280541	0.200633	0.000107608	0.000720367	chr11	131780332	-	Island	NTM	NM_001048209; NM_001144058; NM_001144059; NM_016522	Body; TSS1500
cg23618440	0.116026	0.316661	0.200636	6.97857e-05	0.000540482	chr6	48036605	-	S_Shore	C6orf138	NM_001013732	TSS200
cg14095438	0.114689	0.315328	0.200639	0.000326171	0.00148807	chr8	49468684	-	Island			intergenic
cg07598549	0.0994101	0.300055	0.200645	0.00202493	0.00478676	chr7	96635868	+	S_Shore	DLX6; DLX6AS	NM_005222; NR_015448	Body
cg09674215	0.109794	0.310446	0.200652	2.05989e-05	0.000233633	chr7	19158134	+	S_Shore	TWIST1	NM_000474	TSS1500
cg21035875	0.142164	0.34283	0.200666	9.97675e-05	0.000685249	chr6	32116931	-	Island	PRRT1	NM_030651	3'UTR
cg20047489	0.228591	0.429265	0.200674	0.000183997	0.00102181	chr8	65292217	+	S_Shore			intergenic
cg08712082	0.657947	0.858622	0.200676	1.01233e-12	1.49883e-09	chr7	30673506	-	OpenSea	GARS	NM_002047	3'UTR
cg04938315	0.202203	0.402882	0.200679	3.45412e-07	1.27924e-05	chr1	152080543	-	Island	TCHH	NM_007113	Body
cg22750254	0.0960465	0.296741	0.200695	0.00195527	0.00468019	chr10	13043421	-	Island	CCDC3	NM_031455	1stExon
cg07066550	0.168465	0.369162	0.200696	0.000241814	0.00122343	chr7	155246688	-	Island			intergenic
cg05785155	0.125087	0.325841	0.200755	5.74061e-05	0.000473461	chr2	182547401	+	N_Shore			intergenic
cg24019371	0.075558	0.276315	0.200757	5.28262e-05	0.000447479	chr1	4716554	+	Island	AJAP1	NM_001042478; NM_018836	Body
cg21816330	0.19398	0.394774	0.200794	0.0126487	0.0159121	chr17	27044629	+	Island	RAB34	NM_001142624; NM_001142625; NM_001144942; NM_001144943; NM_031934; NR_024575; NR_024579	1stExon; 5'UTR; Body
cg03099208	0.151668	0.352467	0.200799	1.80663e-05	0.00021304	chr7	8474544	-	Island	NXPH1	NM_152745	5'UTR
cg15408073	0.0621639	0.262966	0.200802	3.67122e-05	0.000348707	chr5	33936322	+	Island	RXFP3	NM_016568	TSS200
cg02531437	0.146406	0.347224	0.200818	3.44053e-06	6.61072e-05	chr10	120355260	+	Island	PRLHR	NM_004248	TSS200
cg13297560	0.36819	0.569009	0.200818	0.000378149	0.00163756	chr15	99320054	-	OpenSea	IGF1R	NM_000875	Body
cg10332700	0.0159374	0.216766	0.200829	0.000639689	0.00229401	chr19	53636077	+	Island	ZNF415	NM_001136038; NM_001164309; NM_018355; NR_028343	1stExon; 5'UTR; Body
cg22381068	0.301544	0.502378	0.200834	3.41611e-05	0.000332063	chr1	906363	+	Island	PLEKHN1	NM_001160184; NM_032129	Body
cg27517681	0.298739	0.499589	0.200849	8.98122e-05	0.000639401	chr1	119528848	+	N_Shore	TBX15	NM_152380	5'UTR
cg03310930	0.441605	0.642456	0.200851	0.000205708	0.00109899	chr10	109677537	-	S_Shelf			intergenic
cg13080379	0.156571	0.357424	0.200854	9.80796e-06	0.000138811	chr1	119527156	-	Island	TBX15	NM_152380	5'UTR
cg22617773	0.0561383	0.257	0.200862	0.00276658	0.00585021	chr6	29521751	+	Island			intergenic
cg13135595	0.0147869	0.215652	0.200865	0.000228416	0.00117849	chr18	77558846	-	Island			intergenic
cg21444693	0.100176	0.301052	0.200876	0.000374299	0.00162757	chr19	58446787	+	Island	ZNF418	NM_133460	TSS200
cg14142007	0.0314447	0.232321	0.200876	1.90013e-05	0.000220582	chr2	176987225	-	Island	HOXD9	NM_014213	TSS200
cg18349138	0.0520725	0.25296	0.200887	0.00154024	0.0040159	chr21	19617138	-	Island	CHODL	NM_024944	TSS200
cg16924337	0.0532902	0.254178	0.200888	0.00173258	0.00432834	chr6	153452724	+	Island	RGS17	NM_012419	TSS1500
cg05376617	0.197141	0.398041	0.2009	0.000376081	0.00163225	chr2	237145141	+	N_Shore	ASB18	NM_212556	Body
cg02143877	0.0516786	0.252579	0.200901	0.0115037	0.014929	chr20	52790141	-	Island	CYP24A1	NM_000782; NM_001128915	1stExon; 5'UTR
cg03695871	0.540257	0.741162	0.200905	0.000218904	0.00114572	chr11	65547172	-	N_Shore	DKFZp761E198	NM_138368	1stExon
cg01593190	0.0485475	0.249459	0.200911	0.000264636	0.0012975	chr5	178772793	+	Island	ADAMTS2	NM_014244; NM_021599	TSS1500
cg12417775	0.39313	0.594045	0.200916	3.33611e-06	6.45432e-05	chr1	212463238	+	S_Shelf	PPP2R5A	NM_006243	Body
cg00244745	0.0706984	0.271614	0.200916	0.00121067	0.00343899	chr13	100636276	-	N_Shore	ZIC2	NM_007129	Body
cg15680755	0.0491705	0.250097	0.200927	0.000399227	0.00169639	chr19	54411668	-	Island			intergenic
cg25062797	0.154181	0.355114	0.200934	0.00099705	0.00304	chr10	118893528	-	Island	VAX1	NM_001112704; NM_199131	Body
cg24457118	0.574596	0.775532	0.200936	2.16982e-08	1.7759e-06	chr1	155167337	-	S_Shelf	THBS3	NM_007112	Body
cg03035213	0.0249847	0.225927	0.200942	0.00372961	0.00711193	chr16	88497077	-	Island	ZNF469	NM_001127464	Body
cg08624180	0.0799916	0.280947	0.200956	0.00202447	0.00478626	chr8	89339080	-	N_Shore	MMP16	NM_005941; NM_022564	Body
cg05477514	0.147852	0.348815	0.200962	1.02817e-06	2.77631e-05	chr8	23564008	-	Island	NKX2-6	NM_001136271	TSS200
cg15509687	0.0387636	0.239731	0.200968	0.000114402	0.000749285	chr18	56887651	-	Island	GRP	NM_001012512; NM_001012513; NM_002091	Body
cg22807585	0.0539904	0.254963	0.200973	0.00148107	0.00391674	chr5	53564	-	Island			intergenic
cg20809378	0.0487964	0.249776	0.200979	0.00643436	0.0101478	chr11	43569555	-	Island			intergenic
cg10520887	0.0937323	0.294731	0.200999	0.000295512	0.00139491	chr4	96470094	-	Island	UNC5C	NM_003728	1stExon; 5'UTR
cg13586599	0.199389	0.400391	0.201002	3.12876e-05	0.00031224	chr6	25652383	-	Island	SCGN	NM_006998	TSS200
cg14031381	0.617746	0.818762	0.201016	6.12742e-09	7.24793e-07	chr17	75181131	+	OpenSea	SEC14L1	NM_001039573; NM_001143998; NM_001143999; NM_001144001; NM_003003	Body; TSS200
cg07122245	0.0326206	0.233639	0.201018	0.00310476	0.00631347	chr7	37488428	+	Island	ELMO1	NM_014800	1stExon; 5'UTR
cg09265054	0.355398	0.556448	0.20105	0.00624978	0.00995518	chr8	145728138	-	S_Shore	GPT	NM_005309	TSS1500
cg20699586	0.428257	0.629313	0.201056	7.88305e-05	0.000586211	chr1	227748719	-	Island			intergenic
cg06717565	0.129017	0.330081	0.201064	9.14377e-06	0.000132224	chr12	114836487	+	N_Shore	TBX5	NM_000192; NM_080717; NM_080718; NM_181486	Body
cg00982535	0.695148	0.896218	0.201069	1.38453e-09	2.49254e-07	chr1	118166013	+	OpenSea	FAM46C	NM_017709	Body
cg11716272	0.111355	0.312431	0.201076	3.81801e-05	0.000358388	chr2	5837348	+	Island	SOX11	NM_003108	1stExon; 3'UTR
cg04730685	0.243604	0.444687	0.201083	1.76047e-05	0.000209147	chr13	95360278	+	S_Shore			intergenic
cg07960450	0.0816001	0.282698	0.201098	6.19095e-05	0.00049871	chr7	45614300	-	Island	ADCY1	NM_021116	1stExon
cg10783469	0.165822	0.366943	0.201121	0.000340368	0.00152839	chr19	52391234	+	Island	ZNF577	NM_001135590; NM_032679; NR_024181	TSS200
cg19594666	0.300949	0.502072	0.201123	7.11531e-06	0.000110631	chr7	127881280	-	Island	LEP	NM_000230	TSS200
cg18026588	0.11894	0.32009	0.20115	4.64291e-05	0.000409726	chr15	27018037	+	Island	GABRB3	NM_000814; NM_021912	1stExon; Body
cg16744996	0.343416	0.544577	0.201161	1.70422e-05	0.000204347	chr14	70168865	+	OpenSea	KIAA0247	NM_014734	Body
cg08258526	0.125207	0.32637	0.201163	0.000361237	0.00158992	chr8	49647734	-	Island	EFCAB1	NM_001142857; NM_024593; NR_024605	1stExon; 5'UTR; Body
cg23685155	0.167864	0.369026	0.201163	0.00092954	0.00290653	chr12	54396440	+	S_Shore	HOXC9	NM_006897	Body
cg15087376	0.478745	0.679909	0.201164	0.000294717	0.00139271	chr3	149113539	+	OpenSea			intergenic
cg09827433	0.61598	0.817158	0.201178	2.34337e-09	3.67606e-07	chr1	177215619	+	OpenSea	FAM5B	NM_021165	Body
cg25763036	0.0674042	0.268583	0.201179	0.000341906	0.00153344	chr4	13540946	-	N_Shelf			intergenic
cg17576288	0.049938	0.251123	0.201185	6.25528e-05	0.000502328	chr13	79177877	+	Island	POU4F1	NM_006237	TSS200
cg17522727	0.567688	0.768885	0.201197	0.000172814	0.000980484	chr11	794867	-	N_Shelf	SLC25A22	NM_024698	Body
cg14001023	0.328361	0.529561	0.2012	0.000136262	0.000838806	chr19	46526321	-	Island	PGLYRP1	NM_005091	1stExon; 5'UTR
cg14427009	0.257586	0.458787	0.201201	3.22649e-07	1.21857e-05	chr13	58207058	-	Island	PCDH17	NM_001040429	1stExon
cg02051771	0.305101	0.506302	0.201201	0.000225003	0.00116705	chr5	140261663	-	N_Shore	PCDHA1; PCDHA10; PCDHA11; PCDHA12; PCDHA13; PCDHA2; PCDHA3; PCDHA4; PCDHA5; PCDHA6; PCDHA7; PCDHA8; PCDHA9	NM_018900; NM_018901; NM_018902; NM_018903; NM_018904; NM_018905; NM_018906; NM_018907; NM_018908; NM_018909; NM_018910; NM_018911; NM_031411; NM_031849; NM_031857; NM_031860; NM_031865	Body; TSS200
cg21376883	0.147877	0.349084	0.201207	2.0246e-05	0.000230898	chr1	236850232	-	Island	ACTN2	NM_001103	Body
cg08886973	0.0601042	0.261316	0.201212	0.000210125	0.00111548	chr6	166402416	+	Island	C6orf176; LOC441177	NR_026860; NR_026861; NR_027284	Body; TSS1500
cg27086874	0.18064	0.38186	0.20122	5.17713e-05	0.000441211	chr5	140613820	+	N_Shore	PCDHB18	NR_001281	TSS200
cg19978181	0.0193232	0.22056	0.201237	0.000502471	0.00196601	chr5	76923988	-	Island			intergenic
cg06010020	0.228798	0.430045	0.201247	4.46872e-05	0.000398814	chr7	5112067	+	Island	LOC389458	NR_015343	Body
cg06726820	0.360108	0.561359	0.20125	3.61455e-05	0.000345038	chr3	139259742	-	S_Shore	RBP1	NM_001130992; NM_001130993; NM_002899	TSS1500
cg12149795	0.37307	0.574321	0.201251	5.01121e-05	0.000431817	chr21	47882121	-	S_Shelf	DIP2A	NM_001146114; NM_001146115; NM_001146116; NM_015151; NM_206889; NM_206890; NM_206891	Body
cg09549813	0.10965	0.310906	0.201255	0.000282466	0.00135354	chr16	4587862	+	Island	C16orf5	NM_013399	5'UTR
cg25830696	0.0320144	0.233279	0.201264	0.00827791	0.0119843	chr17	42030479	-	Island	PYY	NM_004160	Body
cg22878622	0.0398866	0.241157	0.20127	0.000987	0.00301921	chr8	67873476	+	Island			intergenic
cg00840960	0.117241	0.318527	0.201286	0.00064105	0.00229659	chr5	148034030	-	Island	HTR4	NM_000870; NM_001040169; NM_001040171; NM_001040172; NM_001040173; NM_001040174; NM_199453	TSS1500
cg11480800	0.134381	0.335673	0.201292	0.000636164	0.00228589	chr15	55881075	-	Island	PYGO1	NM_015617	TSS200
cg25339073	0.156869	0.358171	0.201302	0.000457808	0.00185163	chr11	30605797	+	Island	MPPED2	NM_001145399	5'UTR
cg11954332	0.25592	0.457226	0.201306	0.000724535	0.00247975	chr1	170639289	-	OpenSea	PRRX1	NM_006902; NM_022716	Body
cg17536595	0.180886	0.382222	0.201336	0.000944225	0.00293606	chr6	43612908	+	Island	RSPH9	NM_152732	1stExon
cg02124383	0.139602	0.340942	0.20134	3.53134e-05	0.000340054	chr7	8475198	+	Island	NXPH1	NM_152745	5'UTR
cg03742724	0.443496	0.644849	0.201354	1.06235e-06	2.84066e-05	chr6	161838997	-	OpenSea	PARK2	NM_004562; NM_013987; NM_013988	Body
cg07104209	0.139648	0.341007	0.201359	0.000265464	0.00129968	chr7	27281872	+	N_Shore	EVX1	NM_001989	TSS1500
cg17265829	0.0344544	0.235814	0.20136	0.00552122	0.00918158	chr4	126238422	+	Island	FAT4	NM_024582	1stExon
cg23089840	0.233989	0.435355	0.201366	0.000244972	0.00123419	chr21	45874886	+	N_Shore	LRRC3	NM_030891	TSS1500
cg04619046	0.537244	0.738622	0.201379	8.74343e-08	4.86338e-06	chr11	64541730	+	N_Shelf	SF1	NM_004630; NM_201995; NM_201998	Body
cg01427575	0.0785794	0.27997	0.20139	2.04013e-05	0.000232009	chr19	51171712	-	Island	SHANK1	NM_016148	Body
cg13436155	0.170932	0.372322	0.201391	4.51186e-06	8.02233e-05	chr13	100644217	+	S_Shore			intergenic
cg17872757	0.0544184	0.255826	0.201407	0.00353102	0.00685887	chr11	128564180	-	Island	FLI1	NM_001167681; NM_002017	5'UTR; Body
cg15699267	0.0159723	0.217384	0.201412	0.000245723	0.00123689	chr20	61809557	+	Island	MIR124-3	NR_029670	TSS1500
cg24361162	0.150401	0.351815	0.201415	0.000197464	0.00107022	chr1	156358116	-	Island			intergenic
cg03984866	0.438876	0.640295	0.201419	2.68622e-05	0.000280927	chr4	8161776	+	S_Shore	ABLIM2	NM_001130083; NM_001130084; NM_001130085; NM_001130086; NM_001130087; NM_001130088; NM_032432	TSS1500
cg11445109	0.15444	0.355875	0.201435	0.00166685	0.00422488	chr10	135343248	+	S_Shore	CYP2E1	NM_000773	Body
cg21144941	0.428733	0.630184	0.201452	0.000126211	0.000797308	chr22	17680575	-	OpenSea	CECR1	NM_017424; NM_177405	Body; TSS200
cg10997479	0.155986	0.357441	0.201455	1.37482e-07	6.6948e-06	chr3	62362924	+	Island			intergenic
cg25102370	0.121123	0.322581	0.201458	6.37882e-05	0.000508836	chr4	174451141	-	Island	HAND2; NBLA00301	NM_021973; NR_003679	1stExon; 5'UTR; TSS1500
cg08758887	0.615841	0.817303	0.201462	2.30271e-09	3.6209e-07	chr4	154373479	+	OpenSea			intergenic
cg01461847	0.121241	0.322705	0.201464	0.000110513	0.000733184	chr6	27648057	-	S_Shore			intergenic
cg00747890	0.717169	0.918643	0.201474	1.08778e-12	1.55193e-09	chr14	90854534	+	OpenSea			intergenic
cg02011374	0.120526	0.322004	0.201479	6.87877e-06	0.00010832	chr19	1761780	-	N_Shore	ONECUT3	NM_001080488	Body
cg05338433	0.0316729	0.233164	0.201492	0.000647694	0.00231091	chr1	158151363	+	Island	CD1D	NM_001766	Body
cg25461801	0.434443	0.635946	0.201503	9.97594e-05	0.000685249	chr13	100630316	+	N_Shore			intergenic
cg00918522	0.204628	0.406138	0.20151	0.000113497	0.000745659	chr4	175132871	+	N_Shelf			intergenic
cg22729543	0.477281	0.678801	0.20152	6.95953e-06	0.000109022	chr7	98991418	-	S_Shore	ARPC1B	NM_005720	Body
cg06798106	0.167524	0.369063	0.201539	0.00144349	0.00385393	chr8	55380185	+	Island			intergenic
cg11708136	0.0917405	0.293281	0.20154	6.79281e-07	2.05722e-05	chr11	88799191	-	OpenSea			intergenic
cg19852211	0.0777684	0.279319	0.20155	0.000690054	0.00240522	chr5	140187240	+	Island	PCDHA1; PCDHA2; PCDHA3; PCDHA4	NM_018900; NM_018905; NM_018906; NM_018907; NM_031411; NM_031500	1stExon; Body
cg18030960	0.138897	0.340453	0.201556	2.18802e-05	0.000243163	chr4	13530948	+	Island			intergenic
cg05733181	0.103237	0.304796	0.201559	0.000133335	0.000826827	chr4	117847088	-	Island			intergenic
cg26348902	0.0973358	0.298896	0.20156	7.47819e-06	0.000114583	chr4	1399938	+	Island			intergenic
cg13834844	0.0531727	0.254735	0.201562	8.93965e-05	0.000637595	chr10	102415320	-	Island			intergenic
cg00157572	0.205366	0.406936	0.20157	4.99343e-06	8.61494e-05	chr14	60977961	+	Island	SIX6	NM_007374	Body
cg15915658	0.409248	0.610823	0.201575	4.05816e-06	7.43741e-05	chr11	65262358	+	N_Shelf			intergenic
cg05653707	0.0729752	0.274558	0.201583	0.000566117	0.00212116	chr10	119304938	-	Island	EMX2; EMX2OS	NM_001165924; NM_004098; NR_002791	Body; TSS1500
cg26489513	0.198203	0.399787	0.201585	8.6534e-06	0.000127145	chr7	57928306	-	Island			intergenic
cg21015470	0.4027	0.604289	0.201589	0.00291141	0.00604759	chr11	132621619	-	OpenSea	OPCML	NM_001012393; NM_002545	Body
cg05462543	0.1768	0.378392	0.201592	0.000332722	0.00150726	chr7	155251716	+	Island	EN2	NM_001427	1stExon
cg10851698	0.128205	0.32981	0.201604	1.22956e-05	0.000162982	chr19	54024744	+	Island	ZNF331	NM_018555	1stExon; 5'UTR
cg13368923	0.177401	0.379016	0.201615	2.75038e-05	0.000285935	chr6	1379065	+	Island			intergenic
cg08835113	0.0689355	0.270567	0.201632	0.000985901	0.00301745	chr7	96650192	-	N_Shore	DLX5	NM_005221	Body
cg08430329	0.0770739	0.278736	0.201662	0.000122813	0.000783391	chr2	73430374	-	Island	NOTO	NM_001134462	Body
cg24981593	0.0972949	0.298964	0.201669	0.000722915	0.00247691	chr2	45160253	+	N_Shore			intergenic
cg11718030	0.125433	0.327106	0.201673	0.000146887	0.000881157	chr11	27744363	+	Island	BDNF	NM_170731	TSS1500
cg17183432	0.0388471	0.240528	0.201681	0.0015281	0.0039958	chr10	102984681	+	Island			intergenic
cg16104915	0.0536298	0.255315	0.201686	0.000198422	0.00107311	chr7	27205217	+	Island	HOXA9	NM_152739	TSS200
cg13552201	0.0713721	0.273064	0.201692	4.223e-05	0.000383906	chr20	57090104	+	Island	APCDD1L	NM_153360	TSS200
cg03365311	0.068678	0.270377	0.201699	1.37608e-05	0.000176172	chr11	43602965	+	Island	MIR129-2	NR_029697	Body
cg25094569	0.134659	0.336361	0.201702	0.000366868	0.00160622	chr11	32448769	+	Island	WT1	NM_000378; NM_024424; NM_024425; NM_024426	Body
cg08172947	0.465103	0.66681	0.201707	1.37241e-05	0.000175885	chr22	41868550	-	S_Shelf	ACO2	NM_001098	Body
cg18073471	0.145768	0.347503	0.201735	4.38276e-05	0.000393515	chr4	81119198	+	Island	PRDM8	NM_001099403; NM_020226	5'UTR
cg05053440	0.247129	0.448876	0.201747	6.96206e-05	0.000539584	chr1	227748442	-	Island			intergenic
cg11726648	0.266889	0.468647	0.201758	0.000876886	0.00279975	chr2	19561035	-	Island			intergenic
cg02991338	0.0794307	0.281189	0.201759	4.37933e-05	0.000393337	chr14	29236017	-	N_Shore	FOXG1	NM_005249	TSS1500
cg02400740	0.0369717	0.238734	0.201762	0.000175742	0.000991599	chr7	19157938	-	Island	TWIST1	NM_000474	TSS1500
cg00382463	0.0413477	0.243126	0.201779	0.00570709	0.00938573	chr19	30718424	-	Island			intergenic
cg04432319	0.0596821	0.261468	0.201786	0.0014622	0.00388547	chr20	13200931	+	Island	ISM1	NM_080826	TSS1500
cg09251429	0.141111	0.342898	0.201787	0.000287028	0.00136829	chr11	124735128	+	Island	ROBO3	NM_022370	TSS200
cg25662463	0.016708	0.218499	0.201791	0.000179058	0.00100373	chr10	118897857	+	Island	VAX1	NM_001112704; NM_199131	TSS200
cg02316596	0.178605	0.380414	0.201809	6.20195e-05	0.0004992	chr11	120434979	-	Island			intergenic
cg12965599	0.150632	0.352446	0.201813	0.000206	0.00109979	chr3	147125924	-	N_Shore	ZIC1	NM_003412	TSS1500
cg03336086	0.0595378	0.261364	0.201826	0.000551964	0.00208859	chr5	79331047	+	Island	THBS4	NM_003248	1stExon; 5'UTR
cg19385628	0.0963153	0.29815	0.201835	7.72681e-05	0.000578245	chr3	6904640	-	Island	GRM7	NM_000844; NM_181874	Body
cg23097402	0.235615	0.43745	0.201836	0.000274053	0.00132683	chr1	50883394	+	Island	DMRTA2	NM_032110	3'UTR
cg03656099	0.226985	0.428844	0.201859	1.26726e-05	0.000166516	chr17	59481954	+	Island	TBX2	NM_005994	Body
cg18143296	0.192127	0.393988	0.201861	2.33189e-05	0.000254874	chr3	157812763	+	Island			intergenic
cg06419761	0.0345836	0.236483	0.2019	0.000371031	0.00161837	chr10	72043661	+	Island			intergenic
cg02757432	0.17042	0.372335	0.201915	2.43179e-07	9.99501e-06	chr10	125426048	+	Island	GPR26	NM_153442	1stExon
cg15199678	0.120381	0.322307	0.201927	1.66143e-05	0.000200558	chr7	96642510	-	N_Shelf	DLX6AS	NR_015448	Body
cg16701059	0.14125	0.343181	0.201931	1.99357e-08	1.68395e-06	chr15	101513798	-	Island	LRRK1	NM_024652	Body
cg25796439	0.0211295	0.223069	0.20194	0.00358168	0.00692231	chr20	13200939	+	Island	ISM1	NM_080826	TSS1500
cg21625737	0.638136	0.840091	0.201955	1.80055e-10	5.71714e-08	chr11	1011049	-	S_Shore	AP2A2	NM_012305	3'UTR
cg22762492	0.045324	0.247285	0.201961	0.000141218	0.000859077	chr5	3591171	-	Island			intergenic
cg25316663	0.0334698	0.235431	0.201961	0.00143187	0.0038336	chr4	147569938	+	OpenSea			intergenic
cg17896776	0.0356574	0.237621	0.201964	0.00120729	0.00343242	chr4	172733760	-	Island	GALNTL6	NM_001034845	TSS1500
cg10266211	0.347788	0.549754	0.201966	2.85964e-07	1.12271e-05	chr4	4860082	-	Island	MSX1	NM_002448	TSS1500
cg04243827	0.0484526	0.250449	0.201996	0.000161679	0.000937785	chr5	3103718	-	OpenSea			intergenic
cg00651488	0.39633	0.598351	0.202021	3.15777e-09	4.56254e-07	chr16	85236465	+	OpenSea			intergenic
cg12173558	0.157086	0.35911	0.202024	5.43644e-06	9.14201e-05	chr8	69244734	+	S_Shore			intergenic
cg03942855	0.140325	0.342361	0.202036	0.000654366	0.00232643	chr1	110210925	-	Island	GSTM2	NM_000848; NM_001142368	Body
cg15534461	0.467844	0.669886	0.202041	1.5078e-05	0.000187545	chr12	118575033	-	S_Shore	PEBP1	NM_002567	Body
cg04961101	0.253618	0.455664	0.202046	1.87479e-06	4.26452e-05	chr20	37303484	+	S_Shore			intergenic
cg24549912	0.259164	0.461235	0.202071	0.000216573	0.00113788	chr5	50692281	+	N_Shelf			intergenic
cg23971170	0.446958	0.64903	0.202072	0.00104716	0.00313583	chr1	165326269	+	Island	LMX1A	NM_177398	TSS1500
cg04401986	0.0386186	0.240706	0.202088	0.000554224	0.00209347	chr4	81189927	+	S_Shelf	FGF5	NM_004464; NM_033143	Body
cg17101450	0.168897	0.371012	0.202115	0.00233231	0.00524091	chr10	102900365	+	S_Shore			intergenic
cg20474271	0.0321554	0.234274	0.202118	8.56634e-05	0.000618961	chr5	141931455	+	OpenSea			intergenic
cg06500337	0.0440329	0.246153	0.20212	0.0024218	0.00537418	chr6	161100242	+	Island			intergenic
cg17877704	0.0790802	0.281213	0.202132	6.97706e-06	0.000109223	chr12	127940483	-	Island			intergenic
cg13927566	0.13277	0.334914	0.202145	2.44057e-06	5.17614e-05	chr1	91172288	+	Island			intergenic
cg07515422	0.138404	0.340554	0.20215	0.001107	0.0032483	chr19	40993713	-	N_Shelf	SPTBN4	NM_020971	Body
cg16294838	0.551268	0.753423	0.202156	7.4049e-06	0.000113884	chr5	169195305	+	OpenSea	DOCK2	NM_004946	Body
cg08638320	0.227763	0.429925	0.202162	0.000571102	0.00213276	chr1	47900265	-	Island	FOXD2; MGC12982	NM_004474; NR_026878	Body; TSS1500
cg00962755	0.484818	0.686989	0.202172	7.95986e-07	2.30018e-05	chr1	201439001	+	S_Shore	PHLDA3	NM_012396	TSS1500
cg23076299	0.0382785	0.240451	0.202173	0.000444486	0.0018175	chr10	85954312	+	Island	PCDH21	NM_033100	TSS1500
cg22517656	0.0353285	0.237528	0.2022	0.0004474	0.00182494	chr22	25678615	-	Island			intergenic
cg05876174	0.140912	0.343118	0.202206	0.000928992	0.00290536	chr5	2747922	+	N_Shore	IRX2	NM_001134222; NM_033267	Body
cg04249522	0.0585353	0.260746	0.20221	0.000779668	0.00259951	chr6	166218512	-	Island			intergenic
cg05997350	0.0491931	0.251404	0.202211	0.000508494	0.00198035	chr10	50817104	+	Island	CHAT; SLC18A3	NM_003055; NM_020984	TSS1500; TSS200
cg01994205	0.107769	0.309981	0.202212	0.000235577	0.00120128	chr13	79177467	-	Island	POU4F1	NM_006237	1stExon; 5'UTR
cg23556443	0.108885	0.311148	0.202263	3.48329e-05	0.000336734	chr18	11148776	+	Island	FAM38B	NM_022068	TSS200
cg03760951	0.102745	0.30504	0.202294	0.00261702	0.00564899	chr11	2160875	+	Island	IGF2; IGF2AS; INS-IGF2	NM_000612; NM_001007139; NM_001127598; NR_003512; NR_028043; NR_028044	5'UTR; Body; TSS1500
cg02155658	0.0834153	0.285711	0.202296	0.000221	0.00115333	chr20	21690036	+	Island	PAX1	NM_006192	Body
cg10074775	0.102279	0.304578	0.202299	0.000210572	0.00111704	chr8	77595027	+	S_Shore	LOC100192378; ZFHX4	NM_024721; NR_024360	5'UTR; Body
cg19607165	0.0573028	0.259611	0.202308	0.000138657	0.000848595	chr6	10390961	-	Island			intergenic
cg26379859	0.0491292	0.251437	0.202308	0.00193418	0.00464853	chr11	58672888	+	Island			intergenic
cg17393267	0.0548043	0.257141	0.202337	0.000372273	0.00162203	chr3	192127356	-	Island	FGF12	NM_004113; NM_021032	Body; TSS1500
cg11625005	0.353016	0.555376	0.20236	5.97729e-07	1.88656e-05	chr5	1295737	+	Island	TERT	NM_198253; NM_198255	TSS1500
cg06354392	0.121874	0.324258	0.202384	0.000410511	0.00172746	chr2	176970064	-	N_Shore			intergenic
cg19810038	0.126399	0.328797	0.202398	0.00115014	0.00332717	chr20	58179536	+	N_Shore	PHACTR3	NM_080672	TSS200
cg14717656	0.691122	0.893528	0.202406	8.87506e-10	1.7992e-07	chr17	80653407	-	N_Shore	RAB40B	NM_006822	Body
cg19708803	0.133926	0.336337	0.202412	0.00125099	0.00351237	chr6	28757018	+	S_Shelf			intergenic
cg12465710	0.282046	0.484459	0.202414	8.45567e-06	0.000125348	chr10	135042885	-	N_Shore	UTF1	NM_003577	TSS1500
cg04141813	0.0813035	0.283728	0.202425	0.000526507	0.00202494	chr16	216450	+	Island	HBM	NM_001003938	Body
cg14354327	0.22209	0.424521	0.20243	1.06248e-07	5.59795e-06	chr10	131763676	+	Island			intergenic
cg02633036	0.519595	0.722031	0.202437	1.13619e-07	5.8552e-06	chr15	92661549	-	OpenSea	SLCO3A1	NM_001145044; NM_013272	Body
cg01927745	0.247181	0.449632	0.202451	2.85579e-07	1.12199e-05	chr5	72677723	-	Island			intergenic
cg07698121	0.33863	0.54109	0.20246	0.000435155	0.0017928	chr16	85659946	-	S_Shore	KIAA0182	NM_001134473; NM_014615	5'UTR; Body
cg05766802	0.0692037	0.271679	0.202475	0.000510722	0.00198573	chr2	118982056	-	Island			intergenic
cg20459495	0.290047	0.492541	0.202494	0.000403	0.00170659	chr2	159779958	-	OpenSea			intergenic
cg06086731	0.139931	0.342432	0.202501	4.78223e-05	0.000417969	chr1	38942075	+	Island			intergenic
cg17093995	0.0851607	0.28767	0.202509	0.000429427	0.00177787	chr7	49815502	-	Island	VWC2	NM_198570	Body
cg05021643	0.248133	0.450669	0.202536	9.99483e-08	5.34077e-06	chr2	177029608	+	Island	HOXD3	NM_006898	5'UTR
cg10297617	0.5448	0.74734	0.20254	5.30236e-05	0.00044879	chr14	91610405	+	OpenSea	C14orf159	NM_001102366; NM_001102367; NM_001102368; NM_001102369; NM_024952	5'UTR
cg07536847	0.0814331	0.283981	0.202547	0.000334326	0.00151063	chr1	18957232	-	Island	PAX7	NM_001135254; NM_002584; NM_013945	TSS1500
cg09853371	0.0943246	0.296892	0.202568	0.000190865	0.00104681	chr4	57522145	-	Island	HOPX	NM_001145459; NM_001145460; NM_032495; NM_139211; NM_139212	Body
cg03169018	0.0443135	0.246898	0.202585	5.68545e-06	9.44623e-05	chr8	24772435	+	Island	NEFM	NM_001105541; NM_005382	Body; TSS200
cg12065579	0.0935047	0.296097	0.202593	0.0011105	0.00325427	chr5	134871948	-	Island	NEUROG1	NM_006161	TSS1500
cg08944170	0.239395	0.441988	0.202593	0.000182259	0.00101506	chr1	248100614	+	Island	OR2L13	NM_175911	1stExon; 5'UTR
cg21831931	0.115648	0.318256	0.202609	0.000128949	0.0008094	chr3	5137953	+	Island			intergenic
cg07557707	0.138904	0.341516	0.202612	0.0014518	0.00386731	chr19	58549711	+	Island	ZSCAN1	NM_182572	Body
cg14108567	0.387707	0.590326	0.202619	0.000875392	0.00279681	chr12	8717487	+	OpenSea			intergenic
cg21907579	0.12991	0.332539	0.202629	9.38903e-05	0.000658263	chr12	114845868	+	Island	TBX5	NM_000192; NM_080717	1stExon; 5'UTR
cg24022656	0.539337	0.74197	0.202633	2.50214e-05	0.000268026	chr7	157291349	+	N_Shelf			intergenic
cg20084504	0.157976	0.360637	0.202661	1.33526e-05	0.000172652	chr13	28369514	-	N_Shore			intergenic
cg15993083	0.0705444	0.273212	0.202667	0.0047416	0.00831403	chr12	4381788	-	Island	CCND2	NM_001759	TSS1500
cg20890210	0.104118	0.30679	0.202672	0.000102859	0.000698909	chr8	73450181	+	S_Shore	KCNB2	NM_004770	5'UTR
cg07829379	0.113409	0.31609	0.202681	0.000357552	0.00157865	chr17	35294198	-	Island	LHX1	NM_005568	TSS1500
cg25291138	0.0494464	0.252132	0.202686	0.00198634	0.00472838	chr10	7451822	-	Island	SFMBT2	NM_001029880	5'UTR
cg04131583	0.0837202	0.286424	0.202704	0.000129522	0.000811471	chr16	86529961	+	N_Shore			intergenic
cg22850587	0.190649	0.393358	0.202709	6.43758e-06	0.000103513	chr4	4867638	-	Island			intergenic
cg15632826	0.0923081	0.295024	0.202716	4.34427e-05	0.000391661	chr6	31831740	+	S_Shore	NEU1; SLC44A4	NM_000434; NM_025257	Body; TSS1500
cg16652741	0.0301086	0.232826	0.202717	0.00138689	0.00375508	chr2	219825300	-	Island	CDK5R2	NM_003936	1stExon
cg00830492	0.451702	0.654419	0.202717	2.97824e-05	0.000301373	chr7	47432311	+	OpenSea	TNS3	NM_022748	Body
cg21347353	0.0621119	0.264833	0.202721	0.000356987	0.001577	chr22	25678439	-	N_Shore			intergenic
cg23034922	0.169679	0.372423	0.202744	0.000187588	0.00103428	chr1	149155775	-	N_Shore			intergenic
cg16406892	0.357504	0.560268	0.202764	9.01548e-05	0.000641183	chr12	115118777	-	N_Shore	TBX3	NM_005996; NM_016569	Body
cg04774711	0.0811421	0.283911	0.202769	3.62784e-05	0.00034595	chr20	21684138	+	Island			intergenic
cg25727671	0.500776	0.703546	0.20277	0.000468898	0.00188029	chr7	27193351	+	N_Shore	HOXA7	NM_006896	3'UTR
cg13122377	0.0821469	0.284918	0.202771	0.000959176	0.00296521	chr19	57683687	-	Island			intergenic
cg01307939	0.0121748	0.214954	0.202779	5.43189e-05	0.000455828	chr7	98467571	-	Island	TMEM130	NM_001134450; NM_001134451; NM_152913	1stExon; 5'UTR
cg07522981	0.04242	0.245206	0.202786	0.00104159	0.00312479	chr19	51071307	-	S_Shore	LRRC4B	NM_001080457	TSS200
cg00522018	0.0748094	0.277596	0.202787	0.000109622	0.000729436	chr9	139091378	+	Island	LHX3	NM_014564; NM_178138	Body
cg01829241	0.204226	0.407024	0.202798	0.00271365	0.00577949	chr4	8582249	-	Island	GPR78	NM_080819	TSS200
cg00960395	0.107378	0.310189	0.202811	4.5954e-05	0.000407087	chr17	46799948	-	N_Shore	C17orf93; PRAC	NM_032391; NR_024103	TSS1500; TSS200
cg23326689	0.247976	0.450798	0.202821	0.000175122	0.0009892	chr8	80523461	-	N_Shore	STMN2	NM_007029	Body
cg13575161	0.14775	0.350573	0.202823	0.00363941	0.0069972	chr12	4381792	-	Island	CCND2	NM_001759	TSS1500
cg07569216	0.201703	0.404552	0.202849	0.000232664	0.00119178	chr15	53075533	+	N_Shore	ONECUT1	NM_004498	Body
cg15086113	0.114638	0.317491	0.202853	3.03673e-05	0.000305625	chr19	1766358	+	Island	ONECUT3	NM_001080488	Body
cg01320433	0.278733	0.481586	0.202853	0.000231827	0.00118934	chr6	169630013	+	N_Shore	THBS2	NM_003247	Body
cg19124242	0.609182	0.812042	0.20286	1.23955e-07	6.21766e-06	chr12	105747184	-	OpenSea	C12orf75	NM_001145199	Body
cg23500059	0.0526814	0.255543	0.202861	0.000619956	0.00224794	chr12	41086277	-	N_Shore	CNTN1	NM_001843; NM_175038	TSS200
cg00544449	0.0514921	0.254354	0.202862	0.00508696	0.00870145	chr15	79724802	-	Island	KIAA1024	NM_015206	TSS200
cg21361094	0.226745	0.429609	0.202864	0.000477662	0.00190221	chr12	58021917	+	Island	B4GALNT1	NM_001478	Body
cg07919443	0.116386	0.31925	0.202864	0.000187084	0.00103273	chr10	102419409	+	Island			intergenic
cg16590691	0.52443	0.727298	0.202868	0.00012199	0.000779647	chr14	92507778	+	S_Shore	TRIP11	NM_004239	TSS1500
cg11260046	0.0555822	0.258465	0.202883	0.000753008	0.00254423	chr22	42095536	-	Island	MEI1	NM_152513	1stExon; 5'UTR
cg16596604	0.0820691	0.28496	0.202891	0.00222038	0.00507869	chr16	21294947	-	N_Shore	CRYM	NM_001014444	5'UTR
cg06722633	0.106124	0.309016	0.202892	4.72799e-07	1.60076e-05	chr1	37499309	+	Island	GRIK3	NM_000831	Body
cg01610231	0.133998	0.336899	0.202901	1.92953e-05	0.00022311	chr4	111555314	-	Island	PITX2	NM_153426; NM_153427	5'UTR
cg03585720	0.594869	0.797774	0.202905	0.000143369	0.000866877	chr1	235048762	+	OpenSea			intergenic
cg18396984	0.125372	0.328283	0.202912	0.000321874	0.00147482	chr14	37049893	-	Island	NKX2-8	NM_014360	3'UTR
cg08012278	0.140782	0.343696	0.202914	1.10214e-05	0.000150756	chr2	237068350	-	Island			intergenic
cg04339613	0.15613	0.359049	0.202919	1.16507e-07	5.96608e-06	chr10	131757303	-	Island	EBF3	NM_001005463	Body
cg13172637	0.0554114	0.258339	0.202927	0.00031737	0.00146128	chr14	97685823	-	Island			intergenic
cg24511738	0.0426299	0.245567	0.202937	6.01953e-05	0.00048951	chr8	9762716	+	Island			intergenic
cg19568544	0.235159	0.438102	0.202944	2.26641e-05	0.000249372	chr5	140514811	+	N_Shore	PCDHB5	NM_015669	1stExon; 5'UTR
cg05828005	0.204359	0.407315	0.202956	5.07776e-05	0.000435801	chr6	28504908	+	OpenSea			intergenic
cg27287438	0.702842	0.905807	0.202964	1.40993e-09	2.51746e-07	chr7	1066396	-	N_Shore	C7orf50	NM_001134395; NM_001134396; NM_032350	Body
cg12103265	0.09616	0.299131	0.202971	0.000400686	0.00170025	chr19	34114048	-	Island	CHST8	NM_001127895; NM_001127896	5'UTR
cg07546139	0.391707	0.594693	0.202985	0.000133337	0.000826827	chr5	92907553	-	Island	FLJ42709	NR_015369; NR_021490; NR_021491	Body; TSS1500
cg23042510	0.0940398	0.297052	0.203012	4.5491e-06	8.06676e-05	chr10	131757695	+	Island	EBF3	NM_001005463	Body
cg17310600	0.265976	0.46902	0.203044	1.19719e-06	3.09994e-05	chr4	165305334	+	S_Shore	MARCHF1	NM_001166373	TSS1500
cg08453021	0.0746072	0.27766	0.203053	9.1432e-05	0.000646917	chr7	37488575	-	Island	ELMO1	NM_014800	TSS200
cg20756891	0.204028	0.407082	0.203054	9.58853e-06	0.000136711	chr5	170743951	+	Island			intergenic
cg00688447	0.0649439	0.268004	0.20306	0.00193053	0.00464357	chr8	55379910	-	Island			intergenic
cg02610222	0.0605072	0.263585	0.203078	4.82351e-06	8.40741e-05	chr4	147560282	+	Island	POU4F2	NM_004575	1stExon; 5'UTR
cg10359230	0.13988	0.342961	0.203081	0.00107455	0.00318722	chr19	54024834	-	Island	ZNF331	NM_018555	1stExon; 5'UTR
cg18519308	0.221409	0.424492	0.203082	0.000304869	0.00142301	chr5	33892621	+	S_Shore	ADAMTS12	NM_030955	TSS1500
cg09947026	0.673723	0.87681	0.203087	1.73286e-11	1.06205e-08	chr4	53522929	-	N_Shelf	USP46	NM_001134223; NM_022832	Body; TSS200
cg01687680	0.181602	0.384693	0.203091	4.29119e-05	0.000388256	chr16	49312238	-	Island	CBLN1	NM_004352	3'UTR
cg14659193	0.132604	0.335695	0.203091	4.73751e-05	0.000415127	chr5	87990122	-	OpenSea			intergenic
cg19178853	0.0270501	0.230143	0.203093	0.00269823	0.00576023	chr4	174450408	+	Island	HAND2; NBLA00301	NM_021973; NR_003679	1stExon; TSS1500
cg01933308	0.102394	0.305491	0.203097	0.000761799	0.00256398	chr7	8483569	+	Island	NXPH1	NM_152745	Body
cg16458866	0.248027	0.451143	0.203117	3.73202e-05	0.000352728	chr1	40598779	+	Island			intergenic
cg26841013	0.108344	0.311467	0.203123	0.00849861	0.0122032	chr1	228248013	-	S_Shore	WNT3A	NM_033131	3'UTR
cg03603951	0.0419352	0.245083	0.203148	0.00177168	0.00438993	chr2	47797488	-	Island	KCNK12	NM_022055	TSS200
cg10486998	0.081939	0.285093	0.203154	0.000107024	0.000717875	chr18	74961787	+	Island	GALR1	NM_001480	TSS1500
cg25535587	0.0803029	0.283458	0.203156	0.00950093	0.01314	chr10	82116456	-	Island	DYDC1; DYDC2	NM_032372; NM_138812	5'UTR; TSS200
cg05417162	0.0491168	0.252274	0.203157	5.97358e-06	9.80136e-05	chr15	89959854	+	Island			intergenic
cg09871315	0.235707	0.438872	0.203165	0.000854473	0.00275539	chr7	27142682	+	N_Shore	HOXA2	NM_006735	TSS1500
cg16910830	0.0887679	0.29194	0.203172	0.00100213	0.00304962	chr7	145813437	+	Island	CNTNAP2	NM_014141	TSS200
cg02534659	0.359694	0.562901	0.203206	0.00240901	0.00535553	chr5	2112561	-	S_Shore			intergenic
cg20507276	0.198313	0.40153	0.203217	9.01054e-05	0.00064097	chr1	248100600	+	Island	OR2L13	NM_175911	1stExon; 5'UTR
cg18593081	0.0956788	0.298908	0.203229	0.00088839	0.00282299	chr1	181286640	+	N_Shore			intergenic
cg05134019	0.602684	0.805919	0.203235	2.35517e-08	1.88638e-06	chr1	227059463	-	S_Shore	PSEN2	NM_000447; NM_012486	5'UTR
cg04982308	0.262711	0.465948	0.203238	0.000215727	0.0011353	chr17	72353473	-	Island	BTBD17	NM_001080466	Body
cg04079301	0.116261	0.319508	0.203247	7.79492e-06	0.000118323	chr3	147106635	+	N_Shore	ZIC4	NM_001168378; NM_001168379; NM_032153; NR_033118; NR_033119	3'UTR; Body
cg08165221	0.093222	0.29647	0.203248	5.88487e-07	1.86812e-05	chr2	5833017	+	Island	SOX11	NM_003108	1stExon
cg17495715	0.213478	0.416729	0.203251	9.18989e-07	2.55711e-05	chr2	176950273	+	Island			intergenic
cg14290904	0.137434	0.34069	0.203256	1.39684e-05	0.000177772	chr14	36986585	-	Island	NKX2-1	NM_001079668; NM_003317	Body
cg03827835	0.47346	0.676717	0.203257	5.31985e-05	0.000449871	chr5	134388224	-	S_Shore			intergenic
cg00108351	0.220234	0.423495	0.20326	0.00116998	0.00336358	chr16	86529658	-	N_Shore			intergenic
cg03975694	0.184051	0.387317	0.203267	3.63763e-06	6.88205e-05	chr19	38042472	-	S_Shelf	ZNF540	NM_152606	1stExon; 5'UTR
cg01310768	0.48921	0.692479	0.203269	9.52759e-08	5.16349e-06	chr5	89823130	+	N_Shore	LYSMD3	NM_198273	5'UTR
cg08291024	0.115814	0.319086	0.203272	5.35034e-05	0.000451561	chr1	165324411	+	Island	LMX1A	NM_177398	Body
cg17018946	0.197005	0.400298	0.203294	4.0306e-05	0.000371902	chr18	5894665	+	N_Shore			intergenic
cg14453201	0.0428085	0.246104	0.203296	0.00257568	0.0055931	chr5	320888	-	Island	AHRR	NM_020731	Body
cg04838147	0.0795377	0.282849	0.203311	2.0102e-05	0.000229718	chr10	26505069	-	Island	GAD2	NM_000818; NM_001134366	TSS200
cg00124695	0.040746	0.244057	0.203311	0.00214193	0.00496295	chr16	51185039	-	Island	SALL1	NM_001127892; NM_002968	Body; TSS1500
cg19822343	0.131831	0.335149	0.203318	7.56596e-06	0.000115634	chr5	180527495	-	Island			intergenic
cg01361263	0.336387	0.539728	0.20334	3.91583e-07	1.39722e-05	chr3	58051763	-	OpenSea	FLNB	NM_001164317; NM_001164318; NM_001164319; NM_001457	Body
cg19807257	0.0474086	0.250751	0.203343	0.00118771	0.0033978	chr1	46951354	-	Island			intergenic
cg07397956	0.188884	0.392239	0.203355	1.15636e-05	0.000156106	chr14	37132774	-	Island	PAX9	NM_006194	Body
cg05328547	0.0776898	0.281049	0.20336	9.05621e-05	0.000643072	chr7	19185139	-	S_Shore	FERD3L	NM_152898	TSS200
cg24113409	0.267704	0.471066	0.203361	9.30535e-07	2.57709e-05	chr6	10884314	+	S_Shore			intergenic
cg02306798	0.595628	0.79899	0.203362	1.21444e-09	2.26029e-07	chr5	14245929	+	OpenSea	TRIO	NM_007118	Body
cg11572340	0.123679	0.327064	0.203386	0.00149682	0.00394294	chr10	103603569	-	Island	KCNIP2	NM_014591; NM_173191; NM_173192; NM_173193; NM_173195; NM_173197	1stExon; 5'UTR
cg03631561	0.133806	0.337242	0.203437	0.000136419	0.000839493	chr11	57414626	-	Island	YPEL4	NM_145008	5'UTR
cg14298200	0.282664	0.486104	0.203439	9.70726e-06	0.000137868	chr8	65498812	+	Island			intergenic
cg23497569	0.416172	0.619621	0.203449	0.000795305	0.00263299	chr7	19417585	+	OpenSea			intergenic
cg17280346	0.34431	0.547772	0.203462	0.000130358	0.000814832	chr3	147126703	+	N_Shore	ZIC1	NM_003412	TSS1500
cg01460202	0.214284	0.417748	0.203464	3.02007e-07	1.16399e-05	chr16	23706506	+	OpenSea	ERN2	NM_033266	Body
cg12420104	0.0674571	0.270928	0.203471	0.000127543	0.000803131	chr9	977109	+	Island	DMRT3	NM_021240	1stExon
cg05639246	0.0880938	0.291569	0.203475	0.0011847	0.00339189	chr6	10393778	-	S_Shelf			intergenic
cg00553149	0.16402	0.367503	0.203483	8.8659e-07	2.49258e-05	chr7	99775558	-	Island	GPC2; STAG3	NM_012447; NM_152742	1stExon; 5'UTR; TSS1500
cg07139350	0.616396	0.81988	0.203484	3.95635e-06	7.30569e-05	chr1	12416368	-	OpenSea	VPS13D	NM_015378; NM_018156	Body
cg04511041	0.0931478	0.296632	0.203484	0.000259433	0.00128138	chr5	140613869	+	N_Shore	PCDHB18	NR_001281	TSS200
cg01519784	0.0998695	0.30336	0.20349	9.87777e-05	0.000681007	chr19	36450896	+	Island			intergenic
cg17282395	0.154811	0.358304	0.203493	0.000690463	0.00240601	chr2	172974014	-	S_Shore			intergenic
cg10537450	0.300577	0.504079	0.203502	1.55685e-08	1.41189e-06	chr1	147789973	-	Island			intergenic
cg04316624	0.182544	0.386049	0.203505	1.20985e-07	6.11051e-06	chr2	177036809	+	Island	HOXD3	NM_006898	Body
cg13713830	0.0886889	0.292196	0.203507	0.000268499	0.00130995	chr9	79631737	-	Island			intergenic
cg10739095	0.0367454	0.24026	0.203514	0.00103883	0.00311933	chr3	139653928	-	Island	CLSTN2	NM_022131	TSS200
cg04813119	0.488715	0.692236	0.20352	2.43917e-06	5.17406e-05	chr17	75181254	+	OpenSea	SEC14L1	NM_001039573; NM_001143998; NM_001143999; NM_001144001; NM_003003	Body; TSS200
cg26296364	0.12541	0.328949	0.203539	2.86011e-05	0.00029311	chr10	63212206	-	N_Shore	TMEM26	NM_178505	Body
cg12492087	0.443083	0.646628	0.203546	4.39789e-08	2.9522e-06	chr15	42749885	+	OpenSea	ZFP106	NM_022473	TSS200
cg22994198	0.175294	0.37884	0.203546	0.00477098	0.00834811	chr19	1508528	-	N_Shore	ADAMTSL5	NM_213604	Body
cg08279075	0.0452961	0.248856	0.20356	0.00107033	0.00317942	chr16	54318772	-	Island	IRX3	NM_024336	Body
cg25400229	0.0426716	0.246245	0.203574	0.00018135	0.00101189	chr18	11752592	-	Island	GNAL	NM_001142339; NM_002071; NM_182978	Body
cg08491487	0.264905	0.468503	0.203597	9.44237e-06	0.000135228	chr6	30039130	+	Island	RNF39	NM_025236; NM_170769	Body
cg01449136	0.21041	0.41401	0.2036	2.0081e-06	4.48568e-05	chr14	61109317	-	Island			intergenic
cg06584433	0.581447	0.785051	0.203603	3.928e-08	2.72277e-06	chr10	124605905	+	OpenSea	CUZD1	NM_022034	TSS1500
cg24176563	0.0997496	0.30336	0.203611	7.76409e-05	0.000579915	chr6	133562776	+	Island	EYA4	NM_004100; NM_172103; NM_172105	1stExon; 5'UTR
cg04077662	0.0431761	0.246813	0.203637	1.28583e-05	0.000168192	chr1	77333229	+	Island	ST6GALNAC5	NM_030965	1stExon; 5'UTR
cg25121513	0.177056	0.380698	0.203642	1.62568e-05	0.000197746	chr7	25898206	-	N_Shore			intergenic
cg10303978	0.614975	0.818628	0.203653	2.98334e-05	0.000301766	chr16	50982437	-	OpenSea			intergenic
cg12133554	0.26888	0.472552	0.203671	7.01761e-06	0.000109733	chr4	299309	+	Island			intergenic
cg22344727	0.116086	0.319783	0.203697	3.62318e-05	0.000345665	chr12	81102035	-	Island	MYF6	NM_002469	Body
cg25573227	0.258943	0.462675	0.203731	3.57764e-05	0.000342834	chr7	53286592	-	N_Shore			intergenic
cg11375458	0.396986	0.600722	0.203736	2.56587e-05	0.000272466	chr2	177003996	-	N_Shore			intergenic
cg07464977	0.405848	0.609589	0.203741	0.00080332	0.00265021	chr5	2097136	-	OpenSea			intergenic
cg02775230	0.567785	0.771531	0.203746	6.6466e-07	2.02551e-05	chr16	75263800	-	Island	BCAR1	NM_001170714; NM_001170715; NM_001170716; NM_001170717; NM_001170718; NM_001170719; NM_001170720; NM_001170721; NM_014567	Body
cg03225817	0.0249746	0.228726	0.203751	0.00048365	0.001917	chr11	105481317	-	Island	GRIA4	NM_000829; NM_001077243; NM_001077244; NM_001112812	5'UTR; TSS200
cg07502829	0.247042	0.450823	0.203781	3.61131e-07	1.32112e-05	chr13	112708288	-	Island			intergenic
cg18358723	0.191849	0.395633	0.203783	1.49394e-05	0.000186383	chr5	87955618	-	N_Shore	LOC645323	NR_015436	Body
cg27122536	0.132638	0.336424	0.203786	2.06112e-05	0.000233672	chr16	86544658	-	Island	FOXF1	NM_001451	1stExon
cg10702770	0.283327	0.487124	0.203796	3.34422e-06	6.46527e-05	chr1	39283780	+	Island			intergenic
cg19897071	0.236955	0.440764	0.203808	8.24938e-07	2.35799e-05	chr5	35991382	+	OpenSea	UGT3A1	NM_152404	1stExon; 5'UTR
cg19439706	0.0671664	0.270979	0.203813	0.00199603	0.00474125	chr8	72987872	-	Island	TRPA1	NM_007332	TSS200
cg18716912	0.458476	0.662303	0.203827	4.07935e-06	7.46346e-05	chr4	57861927	-	OpenSea	POLR2B	NM_000938	Body
cg22647407	0.0345933	0.238425	0.203832	0.00351507	0.00683952	chr19	56904965	+	Island	ZNF582	NM_144690	TSS200
cg16368147	0.374735	0.578574	0.203839	5.27046e-05	0.000446868	chr4	62111221	-	OpenSea			intergenic
cg21389753	0.0559247	0.259778	0.203853	0.000121452	0.000777536	chr17	59480674	+	Island	TBX2	NM_005994	Body
cg00950846	0.0741501	0.278003	0.203853	0.000111753	0.00073825	chr16	62069317	-	Island	CDH8	NM_001796	5'UTR
cg02065637	0.214542	0.418399	0.203857	6.35205e-05	0.000507407	chr20	61809035	-	Island	MIR124-3	NR_029670	TSS1500
cg01874877	0.167736	0.371603	0.203867	3.13907e-06	6.19032e-05	chr19	23253455	+	Island			intergenic
cg09660365	0.18797	0.391874	0.203903	4.09011e-07	1.44659e-05	chr3	10858395	+	Island	SLC6A11	NM_014229	Body
cg11228052	0.138235	0.342143	0.203908	1.83612e-05	0.000215603	chr12	103350170	-	Island	ASCL1	NM_004316	TSS1500
cg22191326	0.0946932	0.298604	0.203911	0.000132821	0.000824596	chr15	98836379	+	OpenSea			intergenic
cg09932747	0.637678	0.841597	0.203919	4.90596e-06	8.50949e-05	chr6	31829914	-	N_Shore	NEU1	NM_000434	Body
cg14958635	0.175124	0.379046	0.203922	1.14735e-05	0.000155272	chr5	134870977	-	Island	NEUROG1	NM_006161	1stExon
cg06092815	0.167452	0.371375	0.203923	2.46809e-05	0.000265423	chr2	229046406	-	Island	SPHKAP	NM_001142644; NM_030623	TSS200
cg19403014	0.132886	0.336822	0.203936	0.000177182	0.000997141	chr2	48982950	+	Island	LHCGR	NM_000233	TSS200
cg21088983	0.149065	0.353015	0.20395	0.000454349	0.00184244	chr8	62200463	+	OpenSea	CLVS1	NM_173519	TSS200
cg01277542	0.0221399	0.226104	0.203964	0.00259236	0.00561407	chr16	55689901	+	Island	SLC6A2	NM_001043	TSS1500
cg04007726	0.394402	0.598369	0.203967	2.30285e-05	0.000252468	chr10	80981129	+	OpenSea	ZMIZ1	NM_020338	Body
cg00279001	0.117581	0.321555	0.203974	7.21172e-05	0.000552018	chr18	15197867	-	Island			intergenic
cg26987597	0.0423329	0.24633	0.203998	0.00133046	0.00365411	chr6	1391207	+	Island	FOXF2	NM_001452	1stExon
cg06913501	0.0531558	0.257159	0.204004	9.69321e-05	0.000672969	chr5	180101143	-	Island			intergenic
cg10808783	0.0333899	0.237409	0.204019	0.000212621	0.00112471	chr19	1467921	+	Island	APC2	NM_005883	Body
cg20912770	0.133817	0.33784	0.204023	6.32537e-05	0.000506104	chr11	2292428	+	Island	ASCL2	NM_005170	TSS1500
cg00376544	0.0773556	0.281381	0.204025	0.00382185	0.00722768	chr17	6679348	+	Island	FBXO39	NM_153230	TSS1500
cg23995914	0.277749	0.481778	0.204029	3.42607e-05	0.000332737	chr4	10459228	+	Island	ZNF518B	NM_053042	TSS200
cg19773855	0.0583098	0.26234	0.204031	0.000148619	0.000887972	chr5	172754417	+	Island	STC2	NM_003714	Body
cg13338798	0.17989	0.383932	0.204042	1.31944e-05	0.000171345	chr6	28557846	+	S_Shelf			intergenic
cg22855020	0.254783	0.458832	0.204048	0.000729908	0.002492	chr8	42356731	+	OpenSea	SLC20A2	NM_006749	5'UTR
cg19025113	0.289916	0.493997	0.204081	0.000136465	0.000839662	chr2	45155201	-	Island			intergenic
cg11166453	0.45577	0.65989	0.20412	8.01232e-06	0.000120573	chr1	247681781	+	Island			intergenic
cg11412853	0.19742	0.401542	0.204122	9.1516e-05	0.000647195	chr12	115129801	-	N_Shore			intergenic
cg08938584	0.192659	0.396792	0.204133	1.24541e-06	3.19156e-05	chr5	140797509	-	Island	PCDHGA1; PCDHGA10; PCDHGA2; PCDHGA3; PCDHGA4; PCDHGA5; PCDHGA6; PCDHGA7; PCDHGA8; PCDHGA9; PCDHGB1; PCDHGB2; PCDHGB3; PCDHGB4; PCDHGB5; PCDHGB6; PCDHGB7	NM_003736; NM_018912; NM_018913; NM_018915; NM_018916; NM_018917; NM_018918; NM_018919; NM_018920; NM_018921; NM_018922; NM_018923; NM_018924; NM_018925; NM_018926; NM_018927; NM_032088; NM_032101	1stExon; Body
cg23676551	0.119035	0.32317	0.204135	0.000833145	0.00271135	chr11	2161374	+	Island	IGF2; IGF2AS; INS-IGF2	NM_000612; NM_001007139; NM_001127598; NR_003512; NR_028043; NR_028044	5'UTR; Body; TSS1500
cg02071005	0.0567234	0.260862	0.204139	2.87103e-05	0.000293835	chr2	175200844	+	Island	SP9	NM_001145250	Body
cg18293662	0.153229	0.357369	0.20414	6.07281e-06	9.9271e-05	chr3	27766054	+	S_Shore			intergenic
cg15989068	0.180308	0.384451	0.204143	4.46745e-08	2.99127e-06	chr2	5837057	-	Island	SOX11	NM_003108	1stExon; 3'UTR
cg03705912	0.172865	0.377011	0.204146	9.63374e-06	0.000137164	chr5	16179210	-	Island	MARCHF11	NM_001102562	1stExon
cg07173635	0.14615	0.350311	0.204162	2.00985e-05	0.000229717	chr9	971480	-	Island			intergenic
cg08323651	0.0784076	0.282572	0.204164	1.84221e-05	0.000216009	chr7	136553855	-	Island	CHRM2	NM_000739; NM_001006626; NM_001006627; NM_001006628; NM_001006629; NM_001006630; NM_001006631; NM_001006632	1stExon; 5'UTR; TSS200
cg23484951	0.0606112	0.26478	0.204169	2.57759e-05	0.000273254	chr8	144241407	-	Island	LY6H	NM_001130478; NM_001135655; NM_002347	1stExon; 5'UTR; Body
cg19675288	0.0436247	0.247795	0.20417	0.00225488	0.00512864	chr6	166582206	-	Island	T	NM_003181	TSS200
cg10601287	0.124034	0.328211	0.204177	0.0012332	0.00347953	chr11	119293861	+	Island	THY1	NM_006288	1stExon; 5'UTR
cg26196480	0.196185	0.400369	0.204184	0.00056293	0.00211316	chr12	114846347	-	Island	TBX5	NM_000192; NM_080717	TSS200
cg14150378	0.273616	0.477832	0.204216	4.28847e-05	0.000388117	chr9	80335274	-	OpenSea	GNAQ	NM_002072	3'UTR
cg04209911	0.0361102	0.240356	0.204245	0.000252962	0.00126114	chr1	177140145	-	Island	FAM5B	NM_021165	TSS1500
cg05694245	0.0365148	0.24076	0.204246	0.000833654	0.00271258	chr10	28034816	+	Island	MKX	NM_173576	TSS200
cg09231171	0.140873	0.34513	0.204257	0.000380164	0.00164327	chr16	49518414	-	OpenSea			intergenic
cg11317690	0.519716	0.723991	0.204275	1.45455e-05	0.000183047	chr4	6347280	-	OpenSea	PPP2R2C	NM_020416; NM_181876	Body
cg02091109	0.130923	0.335205	0.204282	0.000292943	0.0013869	chr5	76940449	-	N_Shore			intergenic
cg17967577	0.0432224	0.247505	0.204283	0.00150272	0.00395351	chr13	88324711	+	N_Shore	SLITRK5	NM_015567	TSS200
cg02318784	0.232348	0.436645	0.204298	1.24451e-06	3.19049e-05	chr15	27213174	+	Island			intergenic
cg00741624	0.18713	0.39143	0.2043	2.45618e-05	0.000264662	chr14	93897389	-	Island	KIAA1409	NM_020818	5'UTR
cg17236709	0.0617552	0.26606	0.204304	0.00142896	0.00382864	chr11	119293863	+	Island	THY1	NM_006288	1stExon; 5'UTR
cg19131667	0.429949	0.634266	0.204316	1.50692e-06	3.64932e-05	chr3	17236940	-	OpenSea	TBC1D5	NM_001134380; NM_001134381; NM_014744	Body
cg02266732	0.0843134	0.288632	0.204318	1.5434e-05	0.000190659	chr5	63257710	-	Island	HTR1A	NM_000524	TSS200
cg07832473	0.0242089	0.228529	0.20432	0.00070326	0.00243377	chr5	33936253	+	Island	RXFP3	NM_016568	TSS1500
cg19952303	0.0480549	0.252384	0.204329	5.90316e-05	0.000482907	chr12	85306323	-	Island	SLC6A15	NM_001146335; NM_018057; NM_182767	1stExon; 5'UTR
cg16377881	0.116323	0.320653	0.20433	0.000840883	0.00272789	chr6	100062488	-	Island	PRDM13	NM_021620	Body
cg20723355	0.0703182	0.27466	0.204342	0.00102646	0.00309741	chr17	6679597	-	Island	FBXO39	NM_153230	5'UTR
cg21331821	0.0626734	0.26702	0.204346	7.85959e-05	0.000584959	chr19	58545149	-	Island	ZSCAN1	NM_182572	TSS1500
cg11677857	0.0820649	0.286416	0.204352	0.00250017	0.00548594	chr1	2560350	-	Island	MMEL1	NM_033467	Body
cg18875371	0.126897	0.33126	0.204362	0.000141596	0.000860378	chr14	29244185	-	S_Shore	C14orf23	NR_026731; NR_026732	Body
cg01382864	0.244601	0.448981	0.204379	4.45944e-05	0.000398322	chr2	220174251	+	Island	PTPRN	NM_002846	TSS200
cg00571033	0.128087	0.332487	0.2044	1.16022e-05	0.000156482	chr8	9760957	-	Island	LOC157627; MIR124-1	NR_024281; NR_029668	Body; TSS200
cg26468007	0.0852069	0.289607	0.2044	0.000421365	0.00175591	chr7	4998714	-	Island	MMD2	NM_001100600; NM_198403	1stExon; 5'UTR
cg08530237	0.061777	0.266188	0.204411	0.000324604	0.00148339	chr12	22094563	-	Island			intergenic
cg17039428	0.519638	0.724058	0.20442	5.74209e-05	0.000473512	chr12	115190758	+	OpenSea			intergenic
cg15556943	0.0581071	0.262549	0.204442	0.000714486	0.00245909	chr20	21694617	-	Island	PAX1	NM_006192	Body
cg23685759	0.0384652	0.242937	0.204472	0.0011061	0.00324662	chr10	98945131	+	Island	SLIT1	NM_003061	Body
cg15318546	0.459112	0.663588	0.204476	0.000165125	0.000951203	chr12	133069091	-	S_Shore	FBRSL1	NM_001142641	Body
cg09553380	0.0965134	0.300992	0.204479	0.00106755	0.00317415	chr2	207308829	-	Island	ADAM23	NM_003812	Body
cg27173965	0.477543	0.682027	0.204485	9.94779e-06	0.000140114	chr1	68841715	-	OpenSea			intergenic
cg08729318	0.0443539	0.248844	0.20449	0.00182467	0.00447688	chr12	29936839	+	Island	TMTC1	NM_175861	5'UTR
cg19031575	0.112761	0.317253	0.204492	0.00251609	0.00550965	chr19	45996439	+	N_Shore	RTN2	NM_005619; NM_206900; NM_206901	1stExon; 5'UTR; Body
cg27659787	0.0872151	0.291711	0.204496	4.20654e-06	7.61927e-05	chr4	111544291	-	Island	PITX2	NM_000325; NM_153426; NM_153427	Body; TSS200
cg03421195	0.519747	0.724247	0.204501	0.000509675	0.00198313	chr10	7517215	-	OpenSea			intergenic
cg05825073	0.123508	0.32803	0.204522	0.00047746	0.00190182	chr7	27282237	+	Island	EVX1	NM_001989	1stExon; 5'UTR
cg26975086	0.142919	0.347447	0.204528	0.000445496	0.00182021	chr7	42533282	+	Island			intergenic
cg23475625	0.0818229	0.286352	0.204529	0.000298777	0.00140458	chr7	155259680	-	Island			intergenic
cg22623133	0.0471101	0.251664	0.204554	6.36791e-05	0.000508366	chr7	27195960	+	Island	HOXA7	NM_006896	1stExon
cg19257274	0.590973	0.795555	0.204582	1.34849e-05	0.000173883	chr1	207990250	+	OpenSea	LOC148696	NR_026817	TSS1500
cg08228703	0.0311866	0.235781	0.204595	0.000283145	0.00135589	chr14	74893097	+	Island	TMEM90A	NM_001105579	TSS1500
cg14304817	0.053544	0.258142	0.204598	0.000681284	0.00238608	chr11	89867911	+	OpenSea	NAALAD2	NM_005467	1stExon; 5'UTR
cg27331241	0.0216501	0.226251	0.204601	0.00122166	0.00345843	chr7	751830	+	Island	PRKAR1B	NM_001164758; NM_001164759; NM_001164760; NM_001164761; NM_001164762; NM_002735	5'UTR
cg21495612	0.0338786	0.238489	0.204611	0.00336498	0.00664968	chr14	96342250	+	Island			intergenic
cg14676407	0.0814052	0.28602	0.204615	1.35083e-06	3.38405e-05	chr10	125651370	-	Island	CPXM2	NM_198148	1stExon; 5'UTR
cg07584066	0.285371	0.490001	0.204631	0.000273642	0.00132553	chr17	57642749	-	Island	DHX40	NM_001166301; NM_024612	TSS200
cg18313661	0.375748	0.580386	0.204639	1.79309e-06	4.14035e-05	chr7	63560590	+	Island			intergenic
cg26891237	0.480265	0.684908	0.204643	2.7862e-05	0.000288	chr6	36966223	+	OpenSea			intergenic
cg05453358	0.634428	0.839074	0.204646	4.40562e-06	7.877e-05	chr8	47529280	-	Island			intergenic
cg04167903	0.059601	0.264255	0.204654	6.73451e-05	0.000527847	chr7	27135746	-	Island	HOXA1	NM_005522; NM_153620	TSS200
cg14782672	0.107512	0.31217	0.204659	2.85512e-06	5.7943e-05	chr7	19157634	+	Island	TWIST1	NM_000474	TSS1500
cg07886195	0.442497	0.647171	0.204673	8.80393e-05	0.00063063	chr19	11263615	+	N_Shelf	SPC24	NM_182513	Body
cg23948391	0.359745	0.564425	0.20468	5.62388e-05	0.000466843	chr15	20150114	+	Island			intergenic
cg08432727	0.105314	0.310004	0.20469	4.96941e-06	8.58339e-05	chr2	5831722	+	N_Shore	SOX11	NM_003108	TSS1500
cg17811778	0.0976211	0.302322	0.204701	0.000241671	0.00122318	chr10	101293172	-	Island	NKX2-3	NM_145285	1stExon
cg13291704	0.0263792	0.231099	0.20472	1.5408e-05	0.000190485	chr10	15761498	-	Island	ITGA8	NM_003638	Body
cg12615535	0.225781	0.430508	0.204727	2.0006e-05	0.000229017	chr3	139257713	-	Island	RBP1	NM_001130992; NM_001130993; NM_002899	Body
cg27642554	0.0792186	0.283975	0.204756	0.00012166	0.000778303	chr6	146755622	-	Island	GRM1	NM_000838; NM_001114329	3'UTR; Body
cg15196806	0.458955	0.663727	0.204772	8.47591e-05	0.000614685	chr7	27171213	+	S_Shore	HOXA4	NM_002141	TSS1500
cg23266743	0.108737	0.313515	0.204777	6.36525e-05	0.000508184	chr12	130388198	-	Island	TMEM132D	NM_133448	1stExon; 5'UTR
cg00336320	0.150352	0.355144	0.204792	9.70687e-07	2.66366e-05	chr6	36253099	+	OpenSea	PNPLA1	NM_001145716; NM_001145717; NM_173676	5'UTR; Body
cg09562322	0.103415	0.308213	0.204798	5.77272e-05	0.000475128	chr12	119419143	-	Island	SRRM4	NM_194286	TSS1500
cg08827307	0.203477	0.408288	0.204811	0.000953268	0.00295318	chr8	38965014	-	Island	ADAM32	NM_145004	TSS200
cg12339328	0.625898	0.83072	0.204822	1.54129e-10	5.18302e-08	chr20	18491484	+	S_Shelf	SEC23B	NM_006363; NM_032985; NM_032986	Body
cg18587340	0.0787955	0.283629	0.204834	2.64802e-05	0.000278123	chr20	39995654	+	Island	EMILIN3	NM_052846	TSS200
cg05335955	0.0394262	0.244271	0.204845	0.00227388	0.00515616	chr15	83349264	+	Island	AP3B2	NM_004644	Body
cg14384093	0.484649	0.689495	0.204846	2.29148e-07	9.60406e-06	chr9	111878565	-	N_Shelf	C9orf5	NM_032012	Body
cg00339488	0.109711	0.314568	0.204856	1.87023e-05	0.000218342	chr4	155254194	-	Island	DCHS2	NM_001142552; NM_017639	Body
cg20629316	0.533087	0.737945	0.204859	6.92792e-06	0.000108694	chr1	64413782	-	OpenSea	ROR1	NM_001083592; NM_005012	Body
cg18774195	0.122436	0.3273	0.204864	2.40722e-05	0.000260686	chr3	170303830	+	S_Shore	SLC7A14	NM_020949	1stExon; 5'UTR
cg16766249	0.123261	0.328126	0.204865	6.31921e-05	0.000505827	chr14	79745154	-	Island	NRXN3	NM_001105250; NM_004796; NM_138970	Body; TSS1500
cg16719466	0.0555081	0.260378	0.20487	3.9907e-05	0.000369544	chr7	32338569	-	Island			intergenic
cg03906434	0.247497	0.452373	0.204876	0.000516833	0.00200094	chr7	27231819	-	Island			intergenic
cg19317211	0.0768313	0.281718	0.204887	0.000992555	0.00303078	chr20	2801711	-	Island			intergenic
cg04175111	0.298771	0.503663	0.204892	5.81183e-06	9.60173e-05	chr5	2334971	-	OpenSea			intergenic
cg26052730	0.188675	0.393574	0.204899	9.70155e-06	0.000137802	chr1	248020331	+	Island	TRIM58	NM_015431	TSS200
cg06611922	0.0381108	0.243031	0.20492	0.000368817	0.00161198	chr10	118893174	-	N_Shore	VAX1	NM_001112704; NM_199131	3'UTR; Body
cg12031863	0.265684	0.470614	0.20493	4.37375e-05	0.00039304	chr16	4587854	-	Island	C16orf5	NM_013399	5'UTR
cg02539855	0.0373684	0.242301	0.204933	0.00193558	0.00465071	chr8	144241434	-	Island	LY6H	NM_001130478; NM_001135655; NM_002347	1stExon; 5'UTR; Body
cg09651145	0.145784	0.350718	0.204935	0.000288645	0.00137296	chr5	148651144	-	Island	AFAP1L1	NM_001146337; NM_152406	TSS1500
cg05221167	0.142198	0.347133	0.204935	8.91068e-06	0.000129771	chr19	9609397	-	S_Shore	ZNF560	NM_152476	TSS200
cg18533201	0.239367	0.444329	0.204962	1.65706e-07	7.65344e-06	chr8	97157453	+	Island	GDF6	NM_001001557	Body
cg06223466	0.0593688	0.264334	0.204965	0.0021375	0.0049563	chr7	4922708	-	Island	RADIL	NM_018059	5'UTR
cg00786909	0.637222	0.842193	0.204971	1.05887e-07	5.58685e-06	chr1	227163427	-	N_Shore	CABC1	NM_020247	Body
cg07884222	0.444354	0.649326	0.204973	4.00447e-06	7.37093e-05	chr15	60302404	+	S_Shelf			intergenic
cg08676249	0.0884914	0.293466	0.204975	4.25698e-05	0.000386222	chr7	69064868	+	Island	AUTS2	NM_001127231; NM_001127232; NM_015570	1stExon
cg17208528	0.018728	0.223707	0.204979	0.000836398	0.0027184	chr6	134211114	-	Island	TCF21	NM_003206; NM_198392	Body
cg18335068	0.0768702	0.281882	0.205012	0.000160663	0.00093432	chr19	53757910	-	Island	ZNF677	NM_182609	5'UTR
cg08154107	0.097127	0.30214	0.205013	0.000979813	0.00300602	chr3	183994073	-	Island	ECE2	NM_001037324; NM_001100120; NM_001100121; NM_014693	Body
cg03190266	0.144364	0.349397	0.205033	0.000310314	0.00144001	chr16	86602533	-	Island	FOXC2	NM_005251	1stExon; 3'UTR
cg12214908	0.133325	0.338371	0.205046	1.07501e-05	0.000148222	chr19	47910549	-	Island	MEIS3	NM_001009813; NM_020160	Body
cg05928053	0.227856	0.432904	0.205048	0.000194751	0.00106035	chr2	182549565	-	S_Shore			intergenic
cg26371061	0.0570916	0.26214	0.205048	0.000214841	0.00113204	chr5	71014857	+	N_Shore	CARTPT	NM_004291	TSS200
cg04728429	0.107449	0.312507	0.205058	0.00337986	0.00666791	chr7	35225862	+	Island			intergenic
cg13478928	0.171922	0.377005	0.205083	2.99272e-05	0.000302536	chr1	75596724	-	Island	LHX8	NM_001001933	Body
cg22295787	0.0365127	0.241617	0.205104	0.000355086	0.00157167	chr8	26723584	-	Island	ADRA1A	NM_000680; NM_033302; NM_033303; NM_033304	TSS1500
cg17805540	0.239497	0.444603	0.205106	3.49045e-06	6.67743e-05	chr4	13543730	-	Island	NKX3-2	NM_001189	Body
cg11796455	0.251974	0.457087	0.205112	6.53703e-05	0.000517292	chr6	10883895	-	S_Shore			intergenic
cg00505045	0.162281	0.367407	0.205126	4.1965e-07	1.47737e-05	chr4	147561669	-	Island	POU4F2	NM_004575	Body
cg01650904	0.121201	0.326332	0.205131	1.39877e-05	0.000177947	chr20	37354889	+	Island	SLC32A1	NM_080552	Body
cg25860795	0.151509	0.356648	0.205139	0.00019924	0.00107599	chr11	128562908	+	Island	FLI1	NM_001167681; NM_002017	5'UTR; TSS1500
cg01257889	0.292651	0.497793	0.205142	0.000221035	0.00115346	chr12	113230065	-	OpenSea	RPH3A	NM_001143854; NM_014954	5'UTR
cg12232463	0.512333	0.71748	0.205147	1.02229e-06	2.76553e-05	chr2	100926650	+	OpenSea	LONRF2	NM_198461	Body
cg08184159	0.353863	0.55902	0.205157	2.76311e-05	0.000286793	chr12	114837108	+	N_Shore	TBX5	NM_000192; NM_080717; NM_080718; NM_181486	Body
cg09363891	0.495181	0.70035	0.205169	1.15208e-05	0.000155736	chr12	18572585	-	OpenSea	PIK3C2G	NM_004570	Body
cg03874199	0.125552	0.330723	0.205171	1.01929e-05	0.000142553	chr2	176964456	-	Island	HOXD12	NM_021193	TSS200
cg20510207	0.0198425	0.225014	0.205172	0.00279581	0.00588904	chr1	38230779	+	Island	EPHA10	NM_001099439; NM_173641	1stExon; 5'UTR
cg06704093	0.0963901	0.301565	0.205175	1.58434e-05	0.000194277	chr10	110226132	-	Island			intergenic
cg02401399	0.0863855	0.291582	0.205196	0.00227542	0.00515802	chr19	36523584	-	Island	CLIP3	NM_015526	5'UTR
cg06204922	0.0487131	0.253913	0.2052	0.000295385	0.00139458	chr12	5019933	-	Island	KCNA1	NM_000217	5'UTR
cg15805104	0.0602277	0.265468	0.205241	1.45558e-05	0.000183109	chr19	56988935	+	Island	ZNF667	NM_022103; NR_030740	TSS200
cg05757474	0.705619	0.910865	0.205246	1.75641e-15	1.25037e-11	chr11	63894504	+	OpenSea	MACROD1	NM_014067	Body
cg23401445	0.203001	0.408256	0.205254	2.73702e-08	2.10666e-06	chr4	113442419	-	N_Shore			intergenic
cg15196197	0.238137	0.443401	0.205264	0.000319052	0.00146667	chr6	32064573	+	Island	TNXB	NM_019105	Body
cg14941291	0.136951	0.342217	0.205265	1.13574e-06	2.98303e-05	chr2	176952930	+	Island			intergenic
cg00157796	0.0537162	0.258983	0.205267	0.00110433	0.00324334	chr6	159590231	+	Island	FNDC1	NM_032532	TSS200
cg13740815	0.210197	0.415473	0.205276	3.54543e-05	0.000340987	chr19	51170356	-	Island	SHANK1	NM_016148	Body
cg16822666	0.379515	0.584795	0.205281	3.33714e-06	6.45537e-05	chr17	35656660	-	OpenSea	ACACA	NM_198834; NM_198836; NM_198837; NM_198838; NM_198839	1stExon; 5'UTR; Body
cg00816406	0.384655	0.589937	0.205282	0.000829577	0.002704	chr1	240286626	+	OpenSea	FMN2	NM_020066	Body
cg22512438	0.0253342	0.230616	0.205282	0.000458938	0.00185483	chr3	129693489	+	Island	TRH	NM_007117	1stExon; 5'UTR
cg18907180	0.11988	0.32517	0.20529	1.7688e-05	0.000209677	chr14	97499987	+	Island			intergenic
cg17305436	0.0437913	0.249086	0.205295	0.00015057	0.000895669	chr6	19837319	+	N_Shore	ID4	NM_001546	TSS1500
cg25551714	0.191742	0.397043	0.205301	0.00125343	0.0035174	chr11	116452003	+	S_Shore			intergenic
cg05452899	0.143642	0.348943	0.205301	0.00125456	0.00351901	chr11	2161133	-	Island	IGF2; IGF2AS; INS-IGF2	NM_000612; NM_001007139; NM_001127598; NR_003512; NR_028043; NR_028044	5'UTR; Body; TSS1500
cg18198999	0.143668	0.348976	0.205308	0.000133226	0.000826416	chr1	50890153	+	Island	DMRTA2	NM_032110	TSS1500
cg03405909	0.370987	0.576313	0.205326	0.000191306	0.00104848	chr11	31845639	-	N_Shore			intergenic
cg10534873	0.586714	0.792041	0.205327	2.65862e-08	2.06441e-06	chr14	56591902	-	OpenSea	PELI2	NM_021255	Body
cg18813020	0.19602	0.401353	0.205333	1.76656e-05	0.000209487	chr5	122434472	+	Island	PRDM6	NM_001136239	Body
cg08587845	0.120152	0.325513	0.20536	4.2753e-07	1.49577e-05	chr5	134870506	+	N_Shore	NEUROG1	NM_006161	1stExon; 3'UTR
cg25800638	0.460291	0.665668	0.205377	6.92974e-06	0.000108694	chr2	24527092	+	OpenSea	ITSN2	NM_006277; NM_019595; NM_147152	Body
cg22284398	0.30741	0.512805	0.205395	3.45129e-06	6.62198e-05	chr2	46119607	+	OpenSea	PRKCE	NM_005400	Body
cg00229754	0.225251	0.430652	0.205401	2.32062e-05	0.000253895	chr15	25018302	-	Island			intergenic
cg10127275	0.124034	0.329452	0.205419	1.63462e-05	0.000198486	chr4	165304496	-	Island	MARCHF1	NM_001166373	TSS200
cg12525474	0.0880983	0.293529	0.20543	0.000728309	0.00248866	chr2	229046029	+	Island	SPHKAP	NM_001142644; NM_030623	Body
cg00814733	0.061297	0.266759	0.205462	0.000277105	0.00133714	chr12	4382051	-	Island	CCND2	NM_001759	TSS1500
cg06122148	0.0652406	0.270708	0.205468	0.00336435	0.00664875	chr11	98891553	-	Island	CNTN5	NM_014361; NM_175566	TSS1500
cg09000583	0.066132	0.271602	0.20547	0.0079547	0.0116776	chr17	46802888	+	Island	HOXB13	NM_006361	3'UTR
cg02593043	0.561619	0.767091	0.205472	7.12621e-05	0.000547763	chr2	42410249	+	OpenSea	EML4	NM_001145076; NM_019063	Body
cg22856324	0.292296	0.497783	0.205487	5.75897e-05	0.000474397	chr2	72371255	+	Island	CYP26B1	NM_019885	Body
cg06202276	0.221704	0.427196	0.205493	0.000133403	0.000827088	chr4	154713333	+	N_Shore			intergenic
cg07931391	0.0353036	0.240805	0.205501	0.00225965	0.00513588	chr13	100608263	+	Island			intergenic
cg05574357	0.329275	0.534778	0.205503	7.60641e-05	0.00057263	chr12	115134362	-	N_Shore			intergenic
cg10888790	0.43146	0.636964	0.205504	1.07531e-06	2.86369e-05	chr10	131766874	+	Island			intergenic
cg27031484	0.514107	0.719612	0.205504	5.17491e-05	0.000441105	chr7	129502834	+	OpenSea	UBE2H	NM_003344; NM_182697	Body
cg18175809	0.188548	0.39407	0.205522	9.73903e-05	0.000674877	chr3	62355525	+	Island	FEZF2	NM_018008	3'UTR
cg07857243	0.0654007	0.27094	0.205539	0.000495751	0.0019488	chr16	77822441	+	Island	VAT1L	NM_020927	TSS200
cg06749715	0.110633	0.316176	0.205543	1.55337e-05	0.000191477	chr14	37132291	+	Island	PAX9	NM_006194	Body
cg14573411	0.0702416	0.275789	0.205548	0.00099829	0.00304237	chr9	126135992	+	Island	CRB2	NM_173689	Body
cg06003986	0.0540036	0.259552	0.205548	0.000156232	0.000917052	chr18	35104868	+	Island	BRUNOL4	NM_001025087; NM_001025088; NM_001025089; NM_020180	Body
cg04900080	0.129491	0.335043	0.205552	5.54972e-06	9.29168e-05	chr1	229570665	-	Island	ACTA1	NM_001100	TSS1500
cg21266559	0.058817	0.26437	0.205553	1.33515e-05	0.000172652	chr19	34114285	-	Island	CHST8	NM_001127895; NM_001127896	5'UTR
cg24553673	0.259961	0.465565	0.205604	9.31769e-05	0.00065483	chr1	200005453	+	S_Shore	NR5A2	NM_003822; NM_205860	Body
cg19127283	0.0529872	0.258618	0.205631	0.000720548	0.00247202	chr3	32859407	-	Island	TRIM71	NM_001039111	TSS200
cg11312408	0.126317	0.331973	0.205656	2.04211e-05	0.000232103	chr13	58207013	+	Island	PCDH17	NM_001040429	1stExon
cg17477162	0.157898	0.363554	0.205656	7.71321e-05	0.000577588	chr1	91176464	-	Island			intergenic
cg19926444	0.267576	0.473297	0.205721	0.000153694	0.000907246	chr19	12624742	+	S_Shore	ZNF709	NM_001145647	TSS200
cg11881754	0.0525638	0.258291	0.205727	0.00111334	0.00326007	chr7	75889293	+	Island	SRRM3	NM_001110199	Body
cg12861034	0.0494437	0.255171	0.205728	0.00265021	0.00569463	chr17	38347816	+	S_Shore	RAPGEFL1	NM_016339	Body
cg00866976	0.0521355	0.25787	0.205735	0.000978942	0.00300412	chr16	56224782	+	Island	GNAO1; LOC283856	NM_020988; NM_138736; NR_027078	Body; TSS1500
cg03662014	0.197928	0.403662	0.205735	0.00261671	0.00564842	chr16	29086271	-	Island	RRN3P2	NR_003369	Body
cg11661914	0.301827	0.507563	0.205736	2.45722e-05	0.00026473	chr12	49180849	+	N_Shore	ADCY6	NM_020983	5'UTR
cg14439761	0.0352593	0.241009	0.20575	0.00124093	0.00349434	chr9	19788317	-	Island	SLC24A2	NM_020344	TSS1500
cg00345443	0.157217	0.362981	0.205764	6.84995e-05	0.000533563	chr3	54121778	-	Island			intergenic
cg27232145	0.173197	0.378972	0.205775	3.49497e-06	6.68316e-05	chr12	130647289	-	Island	FZD10	NM_007197	1stExon; 5'UTR
cg19707040	0.0833519	0.289129	0.205777	1.29183e-05	0.000168759	chr2	79740185	+	Island	CTNNA2	NM_001164883; NM_004389	1stExon; 5'UTR
cg25996119	0.0420078	0.247812	0.205804	0.00185474	0.00452495	chr14	36990534	-	Island	NKX2-1	NM_001079668	TSS1500
cg04267526	0.197762	0.403583	0.205821	2.46049e-06	5.20253e-05	chr10	109674297	+	Island			intergenic
cg26526374	0.0295252	0.235346	0.205821	0.00082605	0.00269624	chr10	109674854	-	Island			intergenic
cg25901381	0.105787	0.311629	0.205841	6.88971e-06	0.000108415	chr7	27225485	-	Island	HOXA11; HOXA11AS	NM_005523; NR_002795	Body; TSS1500
cg22622477	0.23844	0.444286	0.205845	1.84397e-05	0.000216119	chr17	46685442	-	Island	HOXB7	NM_004502	Body
cg22793136	0.0627398	0.268586	0.205847	0.000302032	0.00141398	chr12	94543560	+	Island	PLXNC1	NM_005761	1stExon
cg23824376	0.122248	0.328109	0.205862	3.19309e-05	0.000316724	chr4	183369277	-	Island	ODZ3	NM_001080477	Body
cg22697574	0.101171	0.307038	0.205866	9.22801e-05	0.000650783	chr1	34642605	-	Island	C1orf94	NM_001134734; NM_032884	1stExon; 5'UTR
cg06704122	0.0623877	0.268267	0.205879	0.00222858	0.00509045	chr2	119604702	+	N_Shore	EN1	NM_001426	1stExon
cg19761272	0.0197969	0.225677	0.20588	0.000641471	0.00229734	chr14	76605176	-	Island			intergenic
cg23141855	0.0760214	0.281912	0.205891	7.39542e-05	0.000561545	chr7	93519892	+	Island	TFPI2	NM_006528	Body
cg20095233	0.0922051	0.2981	0.205894	0.000388274	0.00166591	chr10	118033902	+	Island	GFRA1	NM_001145453; NM_005264	TSS1500
cg27111250	0.306931	0.512841	0.20591	1.00256e-05	0.000140895	chr4	81111177	+	S_Shore	PRDM8	NM_020226	5'UTR
cg11893763	0.186058	0.391972	0.205914	7.68617e-06	0.000117089	chr10	125425688	-	Island	GPR26	NM_153442	TSS200
cg11184748	0.217243	0.423164	0.205921	5.79646e-08	3.61994e-06	chr3	36806179	+	Island			intergenic
cg09862425	0.61027	0.81619	0.205921	1.13265e-07	5.8415e-06	chr16	81639791	+	OpenSea	CMIP	NM_030629; NM_198390	Body
cg18319029	0.0262383	0.232166	0.205928	0.00149634	0.003942	chr18	904920	+	Island	ADCYAP1	NM_001099733; NM_001117	TSS1500; TSS200
cg20523861	0.231863	0.437792	0.205929	0.000949791	0.00294684	chr13	70682324	-	S_Shore	ATXN8OS; KLHL1	NM_020866; NR_002717	1stExon; 5'UTR; Body
cg21852117	0.225868	0.431802	0.205934	3.50774e-07	1.29329e-05	chr7	25898296	-	Island			intergenic
cg23093589	0.222252	0.428186	0.205935	3.62296e-05	0.000345665	chr7	20824932	-	Island	SP8	NM_182700; NM_198956	Body
cg12754571	0.331876	0.537815	0.205938	0.000147991	0.000885605	chr1	247694271	-	Island	LOC148824; OR2C3	NM_198074; NR_027309	3'UTR; TSS200
cg24101039	0.487191	0.693131	0.20594	2.64923e-05	0.000278228	chr7	21470054	+	S_Shelf	SP4	NM_003112	Body
cg14835443	0.063327	0.269275	0.205948	1.91038e-05	0.000221421	chr12	47225543	-	Island			intergenic
cg11400953	0.196817	0.402781	0.205964	0.00024124	0.00122122	chr10	100992222	-	Island	HPSE2	NM_001166244; NM_001166245; NM_001166246; NM_021828	Body
cg01577751	0.0954218	0.301389	0.205967	1.27581e-06	3.25048e-05	chr12	54332222	-	N_Shore	HOXC13	NM_017410	TSS1500
cg02187214	0.0916337	0.297617	0.205983	2.52277e-07	1.0229e-05	chr16	86599468	+	Island	FOXC2	NM_005251	TSS1500
cg03640756	0.0945304	0.300521	0.20599	0.000119118	0.000767959	chr5	140864593	-	Island	PCDHGA1; PCDHGA10; PCDHGA11; PCDHGA12; PCDHGA2; PCDHGA3; PCDHGA4; PCDHGA5; PCDHGA6; PCDHGA7; PCDHGA8; PCDHGA9; PCDHGB1; PCDHGB2; PCDHGB3; PCDHGB4; PCDHGB5; PCDHGB6; PCDHGB7; PCDHGC3; PCDHGC4	NM_002588; NM_003735; NM_003736; NM_018912; NM_018913; NM_018914; NM_018915; NM_018916; NM_018917; NM_018918; NM_018919; NM_018920; NM_018921; NM_018922; NM_018923; NM_018924; NM_018925; NM_018926; NM_018927; NM_018928; NM_032088; NM_032092; NM_032403; NM_032406	Body; TSS200
cg20457796	0.0933942	0.299391	0.205997	1.4227e-06	3.5048e-05	chr10	50819500	-	Island	CHAT; SLC18A3	NM_003055; NM_020984	1stExon; 5'UTR
cg00528572	0.203409	0.409431	0.206023	0.000198677	0.00107419	chr11	92703433	+	Island	MTNR1B	NM_005959	Body
cg15607672	0.268177	0.474207	0.206031	0.000647755	0.00231091	chr14	57277227	-	N_Shore	OTX2	NM_021728	TSS200
cg10297792	0.376578	0.582639	0.20606	2.67463e-05	0.000280263	chr12	115129446	-	N_Shore			intergenic
cg22486834	0.267781	0.473842	0.206061	0.000152046	0.000901206	chr6	52859107	-	N_Shore	GSTA4	NM_001512	5'UTR
cg12629325	0.0909287	0.297007	0.206078	0.00668962	0.0104195	chr5	140306458	-	Island	PCDHA1; PCDHA10; PCDHA11; PCDHA12; PCDHA13; PCDHA2; PCDHA3; PCDHA4; PCDHA5; PCDHA6; PCDHA7; PCDHA8; PCDHA9; PCDHAC1	NM_018898; NM_018900; NM_018901; NM_018902; NM_018903; NM_018904; NM_018905; NM_018906; NM_018907; NM_018908; NM_018909; NM_018910; NM_018911; NM_031411; NM_031849; NM_031857; NM_031860; NM_031882	1stExon; 5'UTR; Body
cg04489066	0.598053	0.804132	0.20608	2.47072e-09	3.82124e-07	chr15	42211509	-	Island	EHD4	NM_139265	Body
cg20438306	0.0516625	0.257744	0.206082	1.14269e-05	0.000154847	chr4	41747092	-	N_Shore	PHOX2B	NM_003924	3'UTR
cg06727242	0.473506	0.679594	0.206088	1.30194e-08	1.25134e-06	chr14	68610489	-	OpenSea	RAD51L1	NM_002877; NM_133509; NM_133510	Body
cg14017655	0.024037	0.230132	0.206095	0.00207707	0.00486654	chr6	133562193	-	Island	EYA4	NM_004100; NM_172103; NM_172105	TSS1500
cg21684012	0.058846	0.264947	0.206101	6.27493e-05	0.000503322	chr6	100912906	+	Island	SIM1	NM_005068	TSS1500
cg24345062	0.0906975	0.296814	0.206117	0.000653783	0.00232517	chr2	200334439	+	N_Shore	FLJ32063	NR_026830	Body
cg14685796	0.0798618	0.285991	0.206129	2.45902e-05	0.000264811	chr5	50265660	-	Island			intergenic
cg16042149	0.185541	0.391672	0.206132	7.68057e-05	0.000576118	chr22	29875947	+	Island	NEFH	NM_021076	TSS1500
cg20864608	0.0183146	0.224463	0.206148	0.00296914	0.00612445	chr8	143533499	+	Island			intergenic
cg23497383	0.123903	0.330058	0.206155	0.00511373	0.00873421	chr2	239140182	+	Island	LOC151174; LOC643387	NR_026923; NR_026925; NR_026926	Body; TSS200
cg17537177	0.110959	0.317115	0.206156	5.6699e-05	0.000469421	chr12	130646129	-	Island	FZD10	NM_007197	TSS1500
cg22159514	0.0469782	0.253145	0.206167	0.00196206	0.00468963	chr19	11591185	+	Island	ELAVL3	NM_001420; NM_032281	Body
cg00527489	0.212966	0.419135	0.206169	0.000984012	0.00301399	chr1	214360954	+	Island			intergenic
cg03053290	0.448421	0.65459	0.206169	3.09145e-05	0.000309359	chr1	95698378	+	N_Shore	RWDD3	NM_001128142; NM_015485	TSS1500
cg15786900	0.184797	0.390976	0.206179	2.09205e-06	4.62693e-05	chr11	44333131	+	S_Shore	ALX4	NM_021926	TSS1500
cg24239329	0.0679056	0.274087	0.206182	0.0010116	0.00306911	chr13	36705622	+	Island	DCLK1	NM_004734	TSS200
cg06970510	0.248754	0.454938	0.206184	0.00044908	0.00182886	chr12	52401448	-	Island	GRASP	NM_181711	Body
cg12112529	0.0263815	0.23257	0.206189	0.00137081	0.00372578	chr10	118922736	-	Island			intergenic
cg27118059	0.00933934	0.215534	0.206195	0.00246258	0.00543087	chr21	32931471	+	Island	TIAM1	NM_003253	TSS200
cg24928333	0.110512	0.31671	0.206197	7.45638e-06	0.000114323	chr18	44790141	-	Island			intergenic
cg14784335	0.0940175	0.300221	0.206203	0.000522609	0.00201569	chr3	27770490	-	N_Shore			intergenic
cg05260031	0.683412	0.889637	0.206224	2.59028e-08	2.02362e-06	chr8	145677584	+	S_Shore	CYHR1	NM_138496	Body
cg06983174	0.102687	0.308914	0.206227	0.00105554	0.00315048	chr8	56433594	-	OpenSea	XKR4	NM_052898	Body
cg07142201	0.102722	0.308956	0.206235	5.478e-05	0.000458634	chr11	109293216	-	N_Shore	C11orf87	NM_207645	5'UTR
cg15149095	0.157458	0.363694	0.206235	5.55012e-06	9.29168e-05	chr1	210111672	-	Island	SYT14	NM_001146261; NM_001146262; NM_001146264; NM_153262; NR_027458; NR_027459	Body
cg08523865	0.206064	0.412327	0.206263	4.69434e-06	8.23895e-05	chr2	124782253	-	Island	CNTNAP5	NM_130773	TSS1500
cg09477453	0.0856048	0.291872	0.206268	4.73773e-06	8.29191e-05	chr7	1276617	-	Island			intergenic
cg03349582	0.294784	0.501052	0.206268	0.000157919	0.000923541	chr5	2206868	+	OpenSea			intergenic
cg24154839	0.0774864	0.283767	0.20628	1.62254e-05	0.000197455	chr4	46995741	+	Island	GABRA4	NM_000809	TSS200
cg04747322	0.165986	0.372286	0.2063	0.00110281	0.00324003	chr5	121647308	-	N_Shore	SNCAIP	NM_005460	TSS1500
cg10682299	0.144637	0.350948	0.206311	0.000389778	0.00166986	chr4	111550154	-	Island	PITX2	NM_153426; NM_153427	Body
cg22499720	0.0753965	0.281709	0.206312	0.000345006	0.00154316	chr6	28510491	-	OpenSea			intergenic
cg02252323	0.102464	0.308782	0.206318	1.14554e-05	0.000155074	chr3	22414339	+	Island			intergenic
cg14304469	0.120192	0.326511	0.206319	0.000142632	0.000864209	chr7	54610320	+	S_Shore	VSTM2A	NM_182546	1stExon; 5'UTR
cg05756489	0.101621	0.307959	0.206339	1.71743e-05	0.000205603	chr10	92616870	+	Island	HTR7	NM_000872; NM_019859; NM_019860	Body
cg20905516	0.0226859	0.229027	0.206341	0.00396747	0.00739839	chr11	106889364	+	Island	GUCY1A2	NM_000855	TSS200
cg00650641	0.341194	0.547537	0.206343	3.62213e-07	1.32324e-05	chr7	27127752	-	Island			intergenic
cg20253468	0.0960675	0.302418	0.20635	4.56242e-06	8.08386e-05	chr19	23254131	+	Island			intergenic
cg15503722	0.276767	0.483118	0.206352	0.000113546	0.000745796	chr11	122850522	+	N_Shore	BSX	NM_001098169	Body
cg22630755	0.0115536	0.217905	0.206352	0.00301844	0.00619173	chr5	134871807	-	Island	NEUROG1	NM_006161	TSS200
cg02268225	0.0621693	0.268528	0.206359	0.000542674	0.00206518	chr14	100437639	-	Island			intergenic
cg18689958	0.0210196	0.227389	0.206369	0.00108026	0.00319906	chr5	33936232	+	Island	RXFP3	NM_016568	TSS1500
cg24157892	0.128106	0.334476	0.206371	0.00139707	0.00377256	chr17	59473707	+	Island			intergenic
cg12189551	0.101441	0.307818	0.206377	0.000386014	0.00165945	chr14	60952945	+	Island	C14orf39	NM_174978	TSS200
cg16132337	0.144181	0.350569	0.206388	4.61378e-06	8.14696e-05	chr7	63498261	+	Island			intergenic
cg00287096	0.375013	0.581427	0.206414	8.12269e-06	0.000121823	chr7	63642709	-	Island			intergenic
cg21931419	0.437202	0.643621	0.206419	1.30087e-05	0.000169653	chr14	74893169	+	Island	TMEM90A	NM_001105579	TSS1500
cg17641861	0.0200531	0.226483	0.20643	0.00283716	0.00594744	chr4	570361	+	Island			intergenic
cg20568196	0.020523	0.226956	0.206433	0.00448222	0.00800809	chr17	45811015	+	Island	TBX21	NM_013351	1stExon
cg20855565	0.0645139	0.270948	0.206434	5.15993e-06	8.81394e-05	chr1	248020350	+	Island	TRIM58	NM_015431	TSS200
cg18336674	0.304013	0.510447	0.206435	3.7033e-07	1.34347e-05	chr5	170735264	-	Island	TLX3	NM_021025	TSS1500
cg01691827	0.317563	0.524	0.206437	1.78564e-07	8.05535e-06	chr16	86599189	-	N_Shore			intergenic
cg10453420	0.0596625	0.266119	0.206456	0.000206078	0.00110002	chr4	3874006	-	Island			intergenic
cg08607018	0.320836	0.527294	0.206458	0.000184938	0.00102527	chr19	31842873	+	Island			intergenic
cg11469391	0.0946246	0.301091	0.206466	1.5358e-05	0.000190095	chr7	155242445	+	Island			intergenic
cg18371475	0.0720816	0.278557	0.206475	7.56941e-06	0.000115671	chr5	2751550	-	Island	C5orf38; IRX2	NM_001134222; NM_033267; NM_178569	1stExon; 5'UTR; TSS1500
cg03444245	0.0604838	0.266976	0.206492	0.000342358	0.00153493	chr11	45377079	-	Island			intergenic
cg14056110	0.117533	0.324029	0.206496	0.000210149	0.00111556	chr17	50236465	+	Island	CA10	NM_001082533; NM_001082534; NM_020178	5'UTR; TSS1500
cg01386185	0.484215	0.690717	0.206501	0.000117294	0.000761272	chr3	15935423	-	OpenSea			intergenic
cg23778149	0.178207	0.384716	0.20651	0.000925211	0.00289725	chr8	65489653	+	N_Shore	LOC401463	NR_015374	Body
cg15925365	0.305325	0.511836	0.206511	0.000398303	0.00169419	chr6	52858998	+	N_Shore	GSTA4	NM_001512	Body
cg05981335	0.208161	0.414672	0.206511	4.47686e-07	1.54107e-05	chr12	81102562	+	Island	MYF6	NM_002469	Body
cg25670060	0.0562101	0.262775	0.206565	0.00290158	0.00603516	chr11	98891544	-	Island	CNTN5	NM_014361; NM_175566	TSS1500
cg27016494	0.218076	0.424647	0.20657	7.06118e-06	0.000110192	chr7	96651586	+	N_Shore	DLX5	NM_005221	Body
cg25561581	0.0100583	0.21663	0.206572	0.002492	0.00547333	chr22	45405899	-	Island	PHF21B	NM_001135862; NM_138415	TSS1500; TSS200
cg23291534	0.0914126	0.297988	0.206576	0.00335999	0.00664282	chr8	110988043	+	Island	KCNV1	NM_014379	TSS1500
cg15353031	0.0667148	0.273295	0.20658	6.85986e-05	0.000534099	chr10	50887632	-	Island	C10orf53	NM_001042427; NM_182554	TSS200
cg01944655	0.170606	0.377187	0.206581	3.12527e-05	0.00031201	chr12	119418804	+	Island	SRRM4	NM_194286	TSS1500
cg18335796	0.370736	0.577324	0.206588	4.92221e-05	0.000426042	chr8	91094472	+	OpenSea	CALB1	NM_004929	Body
cg14507146	0.432667	0.639267	0.2066	2.49972e-07	1.01758e-05	chr5	34043333	+	OpenSea	C1QTNF3	NM_030945; NM_181435	TSS200
cg19188855	0.204064	0.410665	0.206601	2.93739e-05	0.000298201	chr12	54355476	-	Island			intergenic
cg15808426	0.211563	0.418166	0.206603	8.96803e-06	0.000130347	chr19	57154302	+	Island			intergenic
cg02986266	0.0776422	0.284263	0.206621	0.00016034	0.000932979	chr7	20833552	-	N_Shelf			intergenic
cg01075271	0.119439	0.32606	0.206621	0.000152722	0.000903612	chr14	38080314	-	Island			intergenic
cg06727067	0.458472	0.665105	0.206632	1.22487e-05	0.00016258	chr5	92582155	+	OpenSea			intergenic
cg10569606	0.0249381	0.231571	0.206633	0.000105359	0.000710104	chr12	5019004	+	Island	KCNA1	NM_000217	TSS200
cg13924432	0.187509	0.394147	0.206638	1.56125e-05	0.000192144	chr2	220223283	-	Island			intergenic
cg00058923	0.618464	0.82513	0.206666	2.84924e-09	4.24716e-07	chr1	161069167	+	S_Shore	KLHDC9	NM_001007255; NM_001007256; NM_152366	5'UTR; Body
cg20121142	0.0815287	0.288206	0.206678	4.30559e-05	0.000389131	chr7	19158001	+	Island	TWIST1	NM_000474	TSS1500
cg20319604	0.54274	0.749422	0.206682	2.9577e-09	4.34978e-07	chr2	44428936	+	OpenSea	PPM1B	NM_001033556; NM_001033557; NM_002706; NM_177968; NM_177969	5'UTR; Body
cg16001495	0.0671946	0.273877	0.206682	2.1785e-05	0.000242403	chr21	38080526	-	Island	SIM2	NM_005069; NM_009586	Body
cg03858756	0.0706519	0.277335	0.206683	8.95389e-05	0.000638318	chr2	176994637	-	Island	HOXD8	NM_019558	1stExon; 5'UTR
cg26410450	0.0662327	0.272942	0.20671	0.00072542	0.0024822	chr11	17740967	+	Island	MYOD1	NM_002478	TSS200
cg13844591	0.147558	0.354284	0.206726	0.000238133	0.00121053	chr1	158150675	-	Island	CD1D	NM_001766	5'UTR
cg20817902	0.0198211	0.226567	0.206746	0.000926818	0.00290091	chr4	81124121	+	Island	PRDM8	NM_001099403; NM_020226	Body
cg04641171	0.113247	0.320013	0.206766	1.62855e-06	3.87009e-05	chr15	79381805	-	Island	RASGRF1	NM_001145648; NM_002891	Body
cg10187894	0.591601	0.798374	0.206773	2.12389e-05	0.000238551	chr10	38015525	+	OpenSea			intergenic
cg08979895	0.297396	0.504179	0.206782	4.42747e-05	0.000396314	chr4	111540126	+	Island	PITX2	NM_000325; NM_153426; NM_153427	Body
cg13450005	0.0289427	0.235734	0.206791	0.00110054	0.00323618	chr11	32457257	-	Island	WIT1; WT1	NM_000378; NM_024424; NM_024425; NM_024426; NR_023920	TSS200
cg27189087	0.0435721	0.250367	0.206795	0.00389771	0.00731863	chr18	56941246	+	Island	RAX	NM_013435	TSS1500
cg13442432	0.0188697	0.225669	0.2068	0.00393205	0.00735648	chr11	43600779	+	Island			intergenic
cg13530938	0.0918528	0.298667	0.206814	0.00438544	0.00789307	chr2	239140190	+	Island	LOC151174; LOC643387	NR_026923; NR_026925; NR_026926	Body; TSS200
cg10755973	0.0512525	0.258086	0.206834	0.00131907	0.00363551	chr9	126773879	-	Island	LHX2	NM_004789	TSS200
cg11325970	0.0890822	0.295918	0.206835	2.65187e-05	0.000278416	chr5	87979642	-	N_Shore	LOC645323	NR_015436	Body
cg11315991	0.482506	0.689346	0.20684	2.15466e-05	0.000240449	chr7	601283	+	Island	PRKAR1B	NM_001164758; NM_001164759; NM_001164760; NM_001164761; NM_001164762; NM_002735	Body
cg13846270	0.284514	0.491369	0.206855	9.42916e-06	0.000135121	chr13	51417929	+	Island	DLEU7	NM_198989	TSS200
cg22665696	0.0471209	0.253977	0.206856	0.000165316	0.00095201	chr10	131768755	-	Island			intergenic
cg27112565	0.102387	0.309255	0.206869	0.000287518	0.00136966	chr2	51259552	-	OpenSea	NRXN1	NM_001135659; NM_004801	1stExon; 5'UTR
cg15403517	0.329444	0.536314	0.20687	0.000308174	0.00143346	chr2	31806275	+	Island	SRD5A2	NM_000348	TSS1500
cg22711676	0.16845	0.375341	0.206891	0.00181871	0.00446697	chr15	53075421	+	N_Shore	ONECUT1	NM_004498	Body
cg10601616	0.0266321	0.233534	0.206902	0.00103774	0.00311725	chr10	106400702	-	Island	SORCS3	NM_014978	TSS200
cg05037270	0.649417	0.856325	0.206908	5.37938e-13	9.45132e-10	chr1	21504121	-	S_Shore	EIF4G3	NM_003760	TSS1500
cg12118269	0.112863	0.319771	0.206908	0.000530663	0.00203605	chr10	102893980	+	Island	TLX1	NM_005521	Body
cg00514268	0.108937	0.315852	0.206915	0.00216594	0.00499735	chr1	47010056	+	Island			intergenic
cg15091407	0.0688432	0.275766	0.206923	5.91934e-05	0.000484021	chr19	57149499	+	Island			intergenic
cg10071824	0.0540676	0.260993	0.206925	0.00357177	0.00691127	chr13	28366759	-	Island	GSX1	NM_145657	TSS200
cg15183083	0.0793838	0.28632	0.206936	0.000159176	0.000928519	chr11	30038310	-	N_Shore	KCNA4	NM_002233	1stExon; 5'UTR
cg25640519	0.0671249	0.274075	0.206951	0.000572134	0.00213548	chr3	141516705	+	S_Shore	GRK7	NM_139209	Body
cg06581830	0.582772	0.789738	0.206966	5.27065e-09	6.5091e-07	chr5	127389156	-	OpenSea	FLJ33630	NR_015360	Body
cg04704531	0.0709974	0.277972	0.206974	0.00081982	0.00268375	chr12	54409491	-	S_Shore	HOXC4; HOXC5; HOXC6	NM_014620; NM_153693; NR_003084	TSS1500
cg20271517	0.0756265	0.282605	0.206979	0.000300128	0.00140853	chr4	156129862	+	Island	NPY2R	NM_000910	1stExon; 5'UTR
cg22331862	0.249534	0.456517	0.206983	1.02168e-06	2.765e-05	chr3	10857717	-	Island	SLC6A11	NM_014229	TSS200
cg27317647	0.261449	0.468436	0.206988	5.26236e-08	3.38093e-06	chr8	145562760	-	Island			intergenic
cg24739457	0.535637	0.742626	0.206989	7.72454e-07	2.25542e-05	chr1	205821442	-	S_Shelf			intergenic
cg22859289	0.202171	0.40917	0.206999	0.000605003	0.00221244	chr13	95358476	+	N_Shore			intergenic
cg13540960	0.152969	0.359971	0.207001	0.000286725	0.00136777	chr11	32450244	-	N_Shore	WT1	NM_000378; NM_024424; NM_024425; NM_024426	Body
cg22961278	0.109949	0.316954	0.207005	0.000982482	0.00301182	chr4	81107087	-	S_Shore	PRDM8	NM_020226	5'UTR
cg24810735	0.330715	0.537723	0.207008	0.0030713	0.00626787	chr8	108441547	-	OpenSea	ANGPT1	NM_001146	Body
cg19065831	0.0565733	0.263582	0.207008	0.00107382	0.00318591	chr4	48485289	-	N_Shore	SLC10A4	NM_152679	TSS200
cg24626079	0.0388635	0.245872	0.207009	0.00115146	0.00332997	chr12	4382171	+	Island	CCND2	NM_001759	TSS1500
cg24925945	0.620756	0.827783	0.207027	1.3594e-10	4.82831e-08	chr11	20055434	-	OpenSea	NAV2	NM_001111018; NM_001111019; NM_145117; NM_182964	Body
cg02122937	0.499598	0.706627	0.207029	6.04546e-09	7.18322e-07	chr10	352668	+	OpenSea	DIP2C	NM_014974	Body
cg10414975	0.110568	0.317599	0.207031	1.80225e-05	0.000212648	chr13	112715628	+	Island			intergenic
cg06607919	0.14353	0.350564	0.207033	1.24778e-06	3.19464e-05	chr2	80549797	+	Island	CTNNA2	NM_001164883; NM_004389	Body
cg09193347	0.0399283	0.246985	0.207057	8.09348e-05	0.000596902	chr15	79381867	+	Island	RASGRF1	NM_001145648; NM_002891	Body
cg21188710	0.191928	0.398987	0.207059	0.000798816	0.00264067	chr2	105462313	+	S_Shore			intergenic
cg27111150	0.499452	0.706517	0.207066	3.06573e-07	1.17769e-05	chr10	97183248	-	OpenSea	SORBS1	NM_001034954; NM_001034955; NM_001034956; NM_001034957; NM_006434; NM_015385; NM_024991	Body
cg20464804	0.0667654	0.273834	0.207069	0.000228299	0.00117803	chr22	33454491	+	Island	SYN3	NM_001135774	TSS200
cg01835580	0.537252	0.74434	0.207088	9.08212e-07	2.53552e-05	chr14	21511501	+	OpenSea	RNASE7	NM_032572	Body
cg22944499	0.192782	0.399889	0.207106	2.13329e-05	0.000239156	chr2	207507163	-	Island	LOC200726	NM_001102659	1stExon; 5'UTR
cg15953602	0.0769294	0.284036	0.207107	0.000103244	0.000700658	chr8	75896720	-	Island	CRISPLD1	NM_031461	TSS200
cg15948088	0.0911399	0.298255	0.207115	1.65508e-05	0.00020003	chr11	109293068	+	N_Shore	C11orf87	NM_207645	5'UTR
cg02866628	0.0470509	0.254178	0.207127	0.000118046	0.000764042	chr7	54612475	-	Island	VSTM2A	NM_182546	Body
cg21082028	0.131613	0.338756	0.207143	0.00104952	0.00314004	chr17	46659993	+	Island			intergenic
cg04166294	0.201455	0.408606	0.207151	1.24882e-05	0.000164807	chr16	54322984	+	Island			intergenic
cg14095959	0.288847	0.496002	0.207155	1.92144e-05	0.00022239	chr4	77723415	+	Island			intergenic
cg08005774	0.101783	0.30897	0.207187	2.5694e-06	5.36396e-05	chr1	18434106	+	Island	IGSF21	NM_032880	TSS200
cg26509691	0.152831	0.360025	0.207194	4.82219e-06	8.40623e-05	chr5	134363516	-	Island	PITX1	NM_002653	3'UTR
cg18466162	0.604154	0.811359	0.207205	1.92805e-09	3.18374e-07	chr5	114792873	-	OpenSea			intergenic
cg13663793	0.0669688	0.274175	0.207206	0.000413799	0.00173629	chr11	32457124	-	Island	WIT1; WT1	NM_000378; NM_024424; NM_024425; NM_024426; NR_023920	TSS200
cg02093112	0.0989922	0.306202	0.20721	0.00309576	0.00630118	chr17	6679495	-	Island	FBXO39	NM_153230	TSS200
cg14270434	0.321908	0.529117	0.20721	0.00014493	0.000872557	chr9	100613647	-	N_Shore			intergenic
cg12198813	0.286246	0.493461	0.207214	1.55945e-07	7.30243e-06	chr11	2891077	-	Island	KCNQ1DN	NR_024627	TSS200
cg08875948	0.109947	0.317167	0.20722	0.000104494	0.000706303	chr6	146755900	+	Island	GRM1	NM_000838; NM_001114329	3'UTR; Body
cg03140968	0.0528863	0.260107	0.20722	1.05304e-05	0.000146003	chr20	21686264	+	Island	PAX1	NM_006192	TSS200
cg04043591	0.079543	0.286766	0.207223	0.0012962	0.00359656	chr7	19155806	+	N_Shore	TWIST1	NM_000474	3'UTR
cg27549878	0.186286	0.39354	0.207254	2.69122e-05	0.000281315	chr19	38886554	+	Island	SPRED3	NM_001042522	Body
cg11739633	0.354912	0.562171	0.207259	1.49021e-05	0.000186077	chr1	156459986	+	OpenSea	MEF2D	NM_005920	5'UTR
cg24653263	0.153532	0.360793	0.207261	0.000205483	0.00109809	chr5	38258335	+	Island	EGFLAM	NM_152403	TSS200
cg06012215	0.261156	0.46844	0.207283	2.49918e-09	3.84721e-07	chr10	111216867	-	Island			intergenic
cg00347757	0.209258	0.416545	0.207288	0.00187125	0.00455031	chr13	20768560	-	S_Shore	GJB2	NM_004004	TSS1500
cg27037551	0.0654768	0.272776	0.207299	4.27911e-05	0.000387465	chr18	57364136	+	Island	CCBE1	NM_133459	Body
cg21900624	0.124786	0.332093	0.207307	7.42437e-05	0.000563159	chr12	113013363	+	Island			intergenic
cg09735723	0.0671997	0.274517	0.207317	0.000101955	0.00069491	chr10	106402042	-	Island	SORCS3	NM_014978	Body
cg25881804	0.0445516	0.251894	0.207342	0.00136343	0.00371202	chr20	21081901	-	Island			intergenic
cg13117164	0.0827974	0.290172	0.207374	0.000379523	0.00164124	chr4	54960232	-	S_Shore			intergenic
cg26530319	0.333997	0.541372	0.207375	7.9287e-07	2.29497e-05	chr1	221060923	-	Island			intergenic
cg26398921	0.231402	0.438782	0.207381	9.24276e-06	0.000133238	chr1	221065480	-	Island			intergenic
cg15736169	0.0571314	0.264524	0.207393	0.000924652	0.00289626	chr13	112761025	-	Island			intergenic
cg02273398	0.139985	0.347381	0.207396	0.000186833	0.00103204	chr6	50817400	-	N_Shore			intergenic
cg24170248	0.345854	0.553262	0.207408	1.84009e-05	0.000215869	chr19	56015067	+	Island	SSC5D	NM_001144950	Body
cg06117072	0.21296	0.420384	0.207425	7.24651e-07	2.14966e-05	chr6	50791385	-	Island	TFAP2B	NM_003221	Body
cg01951637	0.0558734	0.263307	0.207434	0.0016888	0.0042601	chr16	89007466	+	Island	CBFA2T3	NM_005187; NM_175931	1stExon; 5'UTR; Body
cg04012266	0.0381049	0.245547	0.207442	0.000657388	0.00233321	chr12	20522384	-	Island	PDE3A	NM_000921	1stExon
cg02348751	0.04306	0.250514	0.207454	0.00224479	0.00511507	chr4	183064035	+	Island	MGC45800	NR_027107	Body
cg02996801	0.197331	0.404793	0.207463	4.35636e-05	0.000392294	chr4	113441944	-	N_Shelf			intergenic
cg27313642	0.111566	0.319043	0.207477	1.37813e-05	0.000176303	chr8	65291542	+	S_Shore	MIR124-2	NR_029669	TSS200
cg20792062	0.174588	0.382073	0.207485	2.78094e-06	5.69231e-05	chr12	5153288	+	Island	KCNA5	NM_002234	1stExon; 5'UTR
cg14096889	0.0584833	0.265972	0.207488	6.38202e-06	0.000102838	chr15	84322591	-	Island	ADAMTSL3	NM_207517	TSS1500
cg21743182	0.455706	0.663196	0.207491	1.75423e-05	0.000208626	chr7	90339132	+	OpenSea	CDK14	NM_012395	Body
cg16415870	0.102028	0.309521	0.207492	0.00012668	0.000799233	chr3	6904261	+	Island	GRM7	NM_000844; NM_181874	Body
cg11128216	0.234981	0.442481	0.207499	0.000702472	0.00243241	chr11	31825833	-	Island	PAX6	NM_000280; NM_001127612; NM_001604	Body
cg17295225	0.134346	0.341846	0.2075	6.0915e-07	1.9107e-05	chr6	137814971	-	Island	OLIG3	NM_175747	1stExon
cg20026939	0.197993	0.405498	0.207505	5.65677e-06	9.41876e-05	chr18	44788898	+	N_Shore			intergenic
cg09125430	0.0477977	0.255305	0.207508	0.00174431	0.00434711	chr12	21927433	-	OpenSea	KCNJ8	NM_004982	5'UTR
cg12440258	0.173218	0.380726	0.207508	1.49933e-05	0.000186879	chr5	50265272	+	Island			intergenic
cg07272677	0.47143	0.67895	0.20752	0.00171589	0.00430251	chr4	186741447	-	OpenSea	SORBS2	NM_021069	5'UTR
cg12999453	0.276099	0.483643	0.207543	5.00511e-06	8.63034e-05	chr17	59482319	+	Island	TBX2	NM_005994	Body
cg13818573	0.11151	0.319058	0.207548	0.00339737	0.00669013	chr17	43045372	+	Island	C1QL1	NM_006688	1stExon
cg08507422	0.0165364	0.224091	0.207555	0.00170773	0.0042893	chr7	1272512	-	Island	UNCX	NM_001080461	TSS200
cg00711088	0.054983	0.262548	0.207565	0.000467142	0.00187568	chr4	1401409	-	Island			intergenic
cg03387135	0.0266572	0.234232	0.207574	0.000235995	0.00120263	chr20	61809827	+	Island	MIR124-3	NR_029670	TSS200
cg01302656	0.239012	0.446587	0.207575	3.7754e-05	0.000355567	chr14	29254853	+	Island	C14orf23	NR_026731	Body
cg01786704	0.326717	0.534298	0.207581	0.000399776	0.00169806	chr15	25123688	+	Island	SNRPN	NM_022805; NM_022806; NM_022807; NM_022808	5'UTR
cg16246661	0.582488	0.790072	0.207584	9.54008e-08	5.16691e-06	chr1	230272611	-	OpenSea	GALNT2	NM_004481	Body
cg18607529	0.0131722	0.220759	0.207586	0.00086596	0.00277832	chr7	50343869	+	Island	IKZF1	NM_006060	TSS1500
cg19591056	0.0661842	0.273777	0.207593	0.000329545	0.00149833	chr1	240254988	-	Island	FMN2	NM_020066	TSS200
cg12614105	0.121004	0.328599	0.207596	9.88054e-05	0.000681055	chr7	24324435	+	Island	NPY	NM_000905	5'UTR
cg16113681	0.123527	0.331134	0.207607	0.000318779	0.00146587	chr22	19748925	+	Island	TBX1	NM_005992; NM_080646; NM_080647	Body
cg04548856	0.134826	0.342448	0.207623	2.19578e-05	0.000243778	chr14	57284528	-	Island	OTX2OS1	NR_029385	Body
cg23624016	0.645085	0.852726	0.207641	1.01495e-08	1.04241e-06	chr7	43968501	+	S_Shelf	UBE2D4	NM_015983	Body
cg16564033	0.131021	0.338662	0.207641	0.000546185	0.00207426	chr21	38067741	+	N_Shore			intergenic
cg25595005	0.18579	0.393457	0.207667	0.000122499	0.000781991	chr6	28770623	-	OpenSea			intergenic
cg19797304	0.689295	0.896995	0.2077	1.64817e-08	1.47678e-06	chr14	24732234	+	OpenSea	TGM1	NM_000359	5'UTR
cg02430692	0.050271	0.257971	0.2077	0.000285966	0.00136539	chr3	179754239	+	N_Shore	PEX5L	NM_016559	Body
cg13610014	0.315939	0.523644	0.207704	5.44765e-06	9.15445e-05	chr4	188953178	-	OpenSea			intergenic
cg22738219	0.0622598	0.269984	0.207724	0.00251288	0.00550437	chr10	13043313	+	Island	CCDC3	NM_031455	1stExon
cg23174932	0.0563098	0.264037	0.207727	0.000743763	0.00252361	chr6	31831502	-	S_Shore	NEU1; SLC44A4	NM_000434; NM_025257	Body; TSS1500
cg04904385	0.0667256	0.274456	0.207731	0.000295533	0.00139495	chr7	19158692	-	S_Shore	TWIST1	NM_000474	TSS1500
cg03653317	0.552196	0.759928	0.207732	1.8938e-07	8.33497e-06	chr1	118165598	+	OpenSea	FAM46C	NM_017709	Body
cg23768829	0.233844	0.441603	0.207759	3.43654e-06	6.60691e-05	chr10	8089653	+	N_Shore			intergenic
cg21535000	0.0346905	0.242458	0.207767	0.00232621	0.0052321	chr8	9760877	+	Island	LOC157627	NR_024281	TSS200
cg10785263	0.165938	0.373718	0.20778	0.000181423	0.00101204	chr1	63785867	-	Island			intergenic
cg07690181	0.0335657	0.241355	0.207789	0.00459619	0.0081415	chr5	83679643	+	Island	EDIL3	NM_005711	Body
cg03243768	0.670657	0.878451	0.207794	1.0651e-08	1.08295e-06	chr11	9115107	-	S_Shore	FLJ46111	NR_027713	TSS1500
cg22871668	0.0378165	0.245633	0.207816	0.000548606	0.00207977	chr6	133562492	+	Island	EYA4	NM_004100; NM_172103; NM_172105	TSS200
cg20116804	0.151472	0.359294	0.207822	2.38916e-05	0.000259242	chr6	48036212	-	Island	C6orf138	NM_001013732	1stExon
cg18563140	0.518199	0.726028	0.20783	5.98636e-07	1.88833e-05	chr8	17593012	+	OpenSea	MTUS1	NM_001001924; NM_001001925	Body
cg08969532	0.051229	0.259065	0.207836	0.00108173	0.00320196	chr10	99790438	-	Island	CRTAC1	NM_018058	1stExon; 5'UTR
cg26993198	0.0387964	0.246639	0.207842	0.000189825	0.00104262	chr5	153859740	+	S_Shore			intergenic
cg16696002	0.507054	0.714908	0.207855	8.5252e-08	4.76209e-06	chr1	172189728	+	OpenSea	DNM3	NM_001136127; NM_015569	Body
cg10013343	0.0391036	0.246964	0.20786	0.00103629	0.00311448	chr13	29106503	+	N_Shore			intergenic
cg15554023	0.421967	0.629832	0.207865	2.74579e-09	4.12562e-07	chr1	144008937	+	OpenSea			intergenic
cg27269917	0.493394	0.701262	0.207868	1.57922e-06	3.77806e-05	chr17	18853737	+	OpenSea			intergenic
cg11399546	0.419783	0.627653	0.20787	9.05054e-05	0.000642774	chr1	226730561	-	OpenSea			intergenic
cg06181518	0.0351605	0.243039	0.207879	0.00153657	0.00401013	chr6	133562196	-	Island	EYA4	NM_004100; NM_172103; NM_172105	TSS1500
cg12467749	0.0725127	0.280393	0.20788	1.36313e-05	0.000175149	chr7	35294430	-	Island	TBX20	NM_001077653; NM_001166220	TSS1500
cg22409854	0.0326007	0.240486	0.207885	5.89985e-05	0.000482727	chr6	88877301	-	Island			intergenic
cg11573566	0.147811	0.355707	0.207896	0.000252653	0.00126003	chr6	1386087	+	S_Shore			intergenic
cg10372476	0.238417	0.446319	0.207903	0.00180329	0.00444014	chr1	236849473	-	Island	ACTN2	NM_001103	TSS1500
cg19064523	0.221198	0.429105	0.207908	5.09802e-07	1.6835e-05	chr7	19158210	+	S_Shore	TWIST1	NM_000474	TSS1500
cg14204784	0.0613699	0.269279	0.207909	0.00542741	0.00907863	chr9	129387231	-	Island	LMX1B	NM_002316	Body
cg07450037	0.182227	0.390137	0.20791	0.000204038	0.00109334	chr7	27135147	+	N_Shore	HOXA1	NM_005522; NM_153620	1stExon; Body
cg12853633	0.0562898	0.264215	0.207925	0.000185196	0.00102609	chr14	57264919	+	Island			intergenic
cg14772925	0.217236	0.425171	0.207936	5.68871e-08	3.57438e-06	chr11	100998943	+	Island	PGR	NM_000926	1stExon
cg17121178	0.0756041	0.283543	0.207939	0.000103242	0.000700658	chr11	122850741	+	N_Shore	BSX	NM_001098169	Body
cg22031998	0.0266739	0.234635	0.207961	0.00330492	0.00657112	chr19	58609730	-	Island	ZSCAN18	NM_001145542; NM_001145543; NM_001145544; NM_023926	Body; TSS200
cg02885007	0.133249	0.341214	0.207965	3.83173e-08	2.66867e-06	chr2	176987605	-	Island	HOXD9	NM_014213	1stExon
cg06133145	0.169276	0.377245	0.207969	0.00135863	0.00370437	chr14	94254351	+	Island	PRIMA1	NM_178013	5'UTR
cg05194426	0.312195	0.520173	0.207978	0.00128212	0.00357135	chr10	135343193	-	S_Shore	CYP2E1	NM_000773	Body
cg10700564	0.108621	0.316613	0.207992	0.000106895	0.000717306	chr12	103350348	+	Island	ASCL1	NM_004316	TSS1500
cg15265085	0.358262	0.566258	0.207996	0.000257525	0.00127549	chr6	32064588	+	Island	TNXB	NM_019105	Body
cg18090004	0.114975	0.322972	0.207997	0.000555745	0.00209742	chr7	1283896	+	Island			intergenic
cg14473327	0.0349786	0.242978	0.208	0.000186852	0.00103206	chr9	976634	+	Island	DMRT3	NM_021240	TSS1500
cg19715094	0.388856	0.596857	0.208001	0.000185342	0.0010266	chr11	118402540	+	S_Shore	TMEM25	NM_001144034; NM_001144035; NM_001144036; NM_001144037; NM_001144038; NM_032780	Body
cg15110403	0.10329	0.311296	0.208007	0.00177317	0.00439215	chr19	17392923	-	Island	ANKLE1	NM_152363	Body
cg02109484	0.242499	0.450507	0.208009	5.39213e-07	1.75309e-05	chr2	74875253	+	Island	C2orf65	NM_138804	TSS200
cg04799343	0.10507	0.3131	0.20803	0.00238725	0.00532405	chr8	43102468	-	Island			intergenic
cg01159623	0.0757259	0.283768	0.208042	9.29489e-06	0.00013379	chr7	70596377	+	Island	WBSCR17	NM_022479	TSS1500
cg19107469	0.148724	0.356777	0.208053	7.40671e-07	2.18685e-05	chr20	55200445	+	Island			intergenic
cg03821443	0.373633	0.581698	0.208065	0.00161959	0.00414817	chr11	1320329	+	S_Shelf	TOLLIP	NM_019009	Body
cg10967023	0.0676235	0.275691	0.208068	0.00151492	0.00397358	chr12	115134886	+	N_Shore			intergenic
cg03892356	0.20642	0.414489	0.208069	0.00291802	0.00605721	chr12	54420837	+	N_Shelf	HOXC4; HOXC5; HOXC6	NM_004503; NM_014620; NM_153693; NR_003084	5'UTR; Body; TSS1500
cg21678377	0.0517203	0.259791	0.208071	0.00278098	0.00587096	chr2	115919009	-	Island	DPP10	NM_001004360; NM_020868	Body; TSS1500
cg23156916	0.0402673	0.248339	0.208072	2.77162e-05	0.000287326	chr8	688132	-	Island			intergenic
cg04319462	0.522873	0.73095	0.208077	1.94844e-07	8.50442e-06	chr6	33284965	-	N_Shore	ZBTB22	NM_001145338; NM_005453	5'UTR
cg27018185	0.014057	0.222171	0.208113	0.000899629	0.00284572	chr10	90967894	+	Island	CH25H	NM_003956	TSS1500
cg22333214	0.0458166	0.25393	0.208114	0.00226713	0.00514656	chr1	98511789	+	S_Shore	MIR137	NR_029679	TSS200
cg15344419	0.0309484	0.239067	0.208119	0.00390179	0.00732243	chr10	131769581	-	Island			intergenic
cg14597534	0.0180183	0.226141	0.208123	0.0022365	0.00510233	chr11	43601442	+	N_Shore			intergenic
cg17408527	0.230956	0.439087	0.208131	2.184e-07	9.25067e-06	chr19	58629967	-	Island	ZSCAN18	NM_001145542; NR_027135	TSS200
cg27460824	0.611532	0.819668	0.208136	3.08087e-09	4.49581e-07	chr13	24750164	-	OpenSea	SPATA13	NM_001166271; NM_153023	5'UTR
cg12377641	0.625055	0.833195	0.20814	2.46488e-10	7.31533e-08	chr10	11868179	-	S_Shelf	C10orf47	NM_153256	5'UTR
cg13267931	0.0753574	0.283503	0.208146	0.00126184	0.00353311	chr7	101006308	+	Island	EMID2	NM_133457	1stExon; 5'UTR
cg14287112	0.0377076	0.245876	0.208169	0.000499672	0.00195873	chr6	133562485	+	Island	EYA4	NM_004100; NM_172103; NM_172105	TSS200
cg17942639	0.0416459	0.249817	0.208171	0.0027112	0.00577647	chr2	154335184	-	Island	RPRM	NM_019845	1stExon; 5'UTR
cg09009536	0.0406675	0.248871	0.208203	6.10746e-05	0.000493917	chr4	66535383	-	Island	EPHA5	NM_004439; NM_182472	1stExon
cg08826251	0.0869444	0.295153	0.208209	0.000323916	0.00148107	chr14	58332909	+	Island			intergenic
cg03257575	0.0621549	0.270364	0.208209	0.00197972	0.00471814	chr1	46951318	-	Island			intergenic
cg03726817	0.332571	0.5408	0.208229	4.68231e-06	8.22967e-05	chr12	62650767	+	N_Shelf			intergenic
cg12547166	0.164279	0.372532	0.208253	2.45995e-06	5.20253e-05	chr4	206877	-	Island	ZNF876P	NR_027481	Body
cg21819468	0.0275801	0.235848	0.208267	0.000364034	0.00159797	chr1	13910569	-	Island	PDPN	NM_001006624; NM_001006625; NM_006474; NM_198389	1stExon; TSS1500
cg17789809	0.536136	0.744404	0.208268	3.59901e-05	0.000344206	chr3	181343322	+	OpenSea	SOX2OT	NR_004053	Body
cg01052879	0.0371052	0.245378	0.208273	0.000163292	0.000944401	chr20	61809830	+	Island	MIR124-3	NR_029670	TSS200
cg07658280	0.519152	0.727427	0.208275	6.92141e-05	0.000537287	chr8	145728490	-	N_Shore	GPT	NM_005309	TSS1500
cg19084726	0.0621554	0.270444	0.208289	0.00025522	0.00126793	chr1	145075538	+	Island	PDE4DIP	NM_022359	Body
cg10286380	0.176472	0.384765	0.208293	2.85731e-06	5.79695e-05	chr19	51171847	+	Island	SHANK1	NM_016148	Body
cg03092191	0.0424096	0.250705	0.208296	0.00052764	0.00202822	chr7	1272710	+	Island	UNCX	NM_001080461	1stExon
cg20486569	0.100977	0.309277	0.2083	0.000167791	0.000961935	chr22	19512228	+	Island	CLDN5	NM_001130861; NM_003277	1stExon; 5'UTR
cg16781264	0.102995	0.311309	0.208314	0.00106575	0.0031711	chr2	101087575	+	OpenSea	NMS	NM_001011717	Body
cg03041696	0.134221	0.342546	0.208325	0.00112219	0.0032755	chr14	21094001	+	S_Shore			intergenic
cg25084878	0.105515	0.313841	0.208326	0.000146603	0.000880014	chr5	127873711	+	Island	FBN2	NM_001999	1stExon; 5'UTR
cg27028760	0.0463434	0.254673	0.20833	0.00410982	0.00756555	chr16	2042103	+	Island	SYNGR3	NM_004209	Body
cg03425110	0.0415919	0.249922	0.20833	0.000246205	0.00123853	chr10	71333037	-	Island	NEUROG3	NM_020999	1stExon; 5'UTR
cg07462756	0.232436	0.440774	0.208338	2.29524e-06	4.94357e-05	chr4	4859985	-	Island	MSX1	NM_002448	TSS1500
cg01574663	0.142286	0.350626	0.20834	3.791e-07	1.36488e-05	chr16	22825769	+	Island	HS3ST2	NM_006043	TSS200
cg00810956	0.0345302	0.24287	0.20834	0.00282978	0.00593775	chr3	27771766	-	Island			intergenic
cg07211044	0.234593	0.442953	0.20836	2.81507e-05	0.000289867	chr8	60032983	-	S_Shore	TOX	NM_014729	TSS1500
cg04754315	0.160707	0.369072	0.208366	0.000322413	0.0014764	chr4	57522801	+	S_Shore	HOPX	NM_001145459; NM_001145460; NM_032495; NM_139211; NM_139212	5'UTR; Body; TSS200
cg07002403	0.10304	0.311412	0.208372	0.00110487	0.00324458	chr10	68687951	+	OpenSea	CTNNA3; LRRTM3	NM_001127384; NM_013266; NM_178011	Body
cg00816770	0.164882	0.373256	0.208374	4.22376e-06	7.63622e-05	chr4	144621089	+	Island	FREM3	NM_001168235	1stExon
cg05414754	0.160688	0.369074	0.208385	8.04075e-05	0.000594413	chr12	41582067	+	N_Shore	PDZRN4	NM_001164595	TSS200
cg15014975	0.195903	0.404291	0.208388	4.93024e-05	0.000426625	chr1	25257547	-	Island	RUNX3	NM_001031680; NM_004350	Body; TSS1500
cg02380531	0.0734853	0.281882	0.208397	7.26278e-05	0.000554541	chr6	99279097	+	N_Shore			intergenic
cg21615397	0.608733	0.817131	0.208398	8.6407e-06	0.000127048	chr18	55714393	+	S_Shore	NEDD4L	NM_001144964; NM_001144967; NM_015277	Body; TSS200
cg05213896	0.266854	0.475262	0.208408	1.44733e-05	0.00018247	chr19	50393653	-	Island	IL4I1	NM_152899; NM_172374	Body
cg09574499	0.486299	0.694713	0.208414	8.76413e-05	0.000628941	chr7	27168962	-	N_Shore	HOXA4	NM_002141	Body
cg05437823	0.061388	0.269808	0.20842	3.60467e-05	0.000344551	chr6	50813676	-	Island	TFAP2B	NM_003221	3'UTR
cg15427906	0.0426971	0.251131	0.208433	0.000703077	0.00243373	chr7	20825216	+	Island	SP8	NM_182700; NM_198956	Body
cg14006181	0.180649	0.389087	0.208439	1.87197e-05	0.000218468	chr14	29254942	+	Island	C14orf23	NR_026731	Body
cg24466241	0.222569	0.431011	0.208441	2.00703e-08	1.69146e-06	chr1	53308908	+	Island	ZYG11A	NM_001004339	Body
cg26866482	0.0366668	0.245112	0.208445	0.0036649	0.00702892	chr12	103351443	-	N_Shore	ASCL1	NM_004316	TSS200
cg24453699	0.158834	0.367292	0.208458	0.000110187	0.000731791	chr1	91190891	-	Island			intergenic
cg10721149	0.139075	0.347535	0.20846	7.15217e-05	0.000549278	chr6	25652405	-	Island	SCGN	NM_006998	TSS200
cg15547669	0.0226207	0.231095	0.208474	0.000458835	0.00185459	chr20	2781122	-	Island	CPXM1	NM_019609	1stExon
cg03753331	0.0925138	0.300996	0.208482	0.0032383	0.00648588	chr2	115919006	-	Island	DPP10	NM_001004360; NM_020868	Body; TSS1500
cg24394172	0.254299	0.462787	0.208489	1.05524e-06	2.82967e-05	chr4	46995203	+	Island	GABRA4	NM_000809	Body
cg26709300	0.307392	0.515889	0.208497	8.67308e-07	2.44987e-05	chr16	30106682	-	N_Shore	YPEL3	NM_001145524; NM_031477	1stExon; Body
cg27054162	0.102462	0.310983	0.208521	0.000531026	0.00203704	chr16	54628834	-	OpenSea			intergenic
cg02858606	0.0552951	0.263824	0.208529	0.000105387	0.000710144	chr16	62068447	+	N_Shore	CDH8	NM_001796	5'UTR
cg19418951	0.0506268	0.25916	0.208533	0.00282167	0.00592576	chr3	185080816	-	OpenSea	MAP3K13	NM_004721	TSS200
cg16197717	0.163886	0.372423	0.208538	6.57787e-06	0.000105076	chr10	125650957	-	Island	CPXM2	NM_198148	1stExon
cg07657064	0.0394127	0.247951	0.208538	0.00109463	0.00322587	chr19	58609764	+	Island	ZSCAN18	NM_001145542; NM_001145543; NM_001145544; NM_023926	Body; TSS200
cg02842496	0.136118	0.344656	0.208539	4.41334e-05	0.000395291	chr8	132053262	+	Island	ADCY8	NM_001115	TSS1500
cg07609862	0.178806	0.387345	0.20854	5.27832e-08	3.38293e-06	chr11	92702912	-	Island	MTNR1B	NM_005959	1stExon
cg26381514	0.499893	0.708435	0.208542	2.12632e-06	4.6815e-05	chr12	26963489	+	OpenSea	ITPR2	NM_002223	Body
cg15637465	0.0257659	0.234326	0.20856	0.000934496	0.00291632	chr5	168728270	-	Island	SLIT3	NM_003062	TSS200
cg23929344	0.138671	0.347241	0.208571	8.71999e-05	0.000626832	chr14	36975402	-	Island	SFTA3	NM_001101341	Body
cg19053239	0.107788	0.316383	0.208595	0.0020773	0.0048669	chr2	149645394	+	N_Shore	KIF5C	NM_004522	Body
cg01096617	0.57955	0.788156	0.208606	1.02129e-07	5.43307e-06	chr16	58569180	+	OpenSea	CNOT1	NM_016284	Body
cg21290042	0.0951743	0.303795	0.208621	0.000345516	0.00154441	chr1	224804053	+	Island	CNIH3	NM_152495	TSS200
cg10978753	0.187395	0.39603	0.208635	2.52616e-06	5.30141e-05	chr7	56605828	+	OpenSea			intergenic
cg12128017	0.0840116	0.292683	0.208671	0.000169391	0.00096758	chr1	38230769	+	Island	EPHA10	NM_001099439; NM_173641	1stExon; 5'UTR
cg00589929	0.473374	0.682052	0.208678	5.43562e-06	9.14179e-05	chr2	15966003	-	OpenSea			intergenic
cg12412079	0.0348607	0.243543	0.208682	0.000645103	0.0023048	chr3	68981877	+	Island	FAM19A4	NM_001005527; NM_182522	TSS200
cg13764991	0.0373357	0.246026	0.208691	1.5695e-05	0.000192881	chr9	1052046	-	Island	DMRT2	NM_001130865; NM_006557; NM_181872	Body
cg04515996	0.0282109	0.236908	0.208697	0.00178055	0.00440496	chr6	85474028	+	Island	TBX18	NM_001080508	TSS200
cg03579904	0.531994	0.740693	0.208699	0.000106027	0.000713262	chr16	87739430	-	S_Shore	LOC100129637	NR_024488	TSS200
cg06760830	0.215074	0.423775	0.208701	5.96065e-06	9.78137e-05	chr1	47079672	+	S_Shore	MOBKL2C	NM_145279; NM_201403	5'UTR; Body
cg09147777	0.131221	0.339927	0.208705	0.000143857	0.000868736	chr11	105480771	-	N_Shore	GRIA4	NM_000829; NM_001077243; NM_001077244; NM_001112812	TSS1500; TSS200
cg00790098	0.0504604	0.259167	0.208707	0.000837943	0.00272198	chr2	223167400	-	Island	CCDC140	NM_153038	5'UTR
cg07529754	0.0522577	0.26099	0.208732	0.000432893	0.00178689	chr2	50575098	-	S_Shore	NRXN1	NM_001135659; NM_004801; NM_138735	Body; TSS1500
cg08815081	0.176264	0.384998	0.208734	2.74975e-05	0.000285914	chr10	28035731	-	S_Shore	MKX	NM_173576	TSS1500
cg17482033	0.0951266	0.303871	0.208745	0.00135887	0.00370456	chr3	147129778	-	N_Shore	ZIC1	NM_003412	Body
cg06266993	0.0289954	0.237743	0.208748	0.000995662	0.00303729	chr17	46671131	+	Island	HOXB5; LOC404266	NM_002147; NR_033201; NR_033202; NR_033203; NR_033204	Body; TSS200
cg20276585	0.0356879	0.244439	0.208751	0.000587709	0.00217244	chr4	81952330	+	Island	BMP3	NM_001201	1stExon; 5'UTR
cg07224726	0.0932275	0.301986	0.208759	0.000613842	0.00223265	chr5	115298511	-	Island	LVRN	NM_173800	1stExon
cg14844194	0.134705	0.343473	0.208768	8.11397e-05	0.000597914	chr2	200524259	+	S_Shore			intergenic
cg19832521	0.113129	0.321902	0.208773	0.00164251	0.00418496	chr14	27065974	+	N_Shore	NOVA1	NM_002515; NM_006489; NM_006491	Body
cg26104297	0.0856913	0.294471	0.20878	5.8653e-05	0.000480407	chr10	15762076	+	Island	ITGA8	NM_003638	TSS1500
cg12741420	0.108054	0.316851	0.208797	3.06925e-05	0.000307793	chr6	392131	-	Island	IRF4	NM_002460	5'UTR
cg06097077	0.503584	0.712383	0.208798	5.436e-07	1.76488e-05	chr3	173920226	-	OpenSea	NLGN1	NM_014932	Body
cg20492034	0.48326	0.692066	0.208807	4.00095e-05	0.000370133	chr7	6313058	+	S_Shore	CYTH3	NM_004227	TSS1500
cg23445461	0.148142	0.35696	0.208818	0.000469346	0.00188116	chr5	140864733	-	Island	PCDHGA1; PCDHGA10; PCDHGA11; PCDHGA12; PCDHGA2; PCDHGA3; PCDHGA4; PCDHGA5; PCDHGA6; PCDHGA7; PCDHGA8; PCDHGA9; PCDHGB1; PCDHGB2; PCDHGB3; PCDHGB4; PCDHGB5; PCDHGB6; PCDHGB7; PCDHGC3; PCDHGC4	NM_002588; NM_003735; NM_003736; NM_018912; NM_018913; NM_018914; NM_018915; NM_018916; NM_018917; NM_018918; NM_018919; NM_018920; NM_018921; NM_018922; NM_018923; NM_018924; NM_018925; NM_018926; NM_018927; NM_018928; NM_032088; NM_032092; NM_032403; NM_032406	Body; TSS200
cg25060632	0.733576	0.942395	0.208819	2.47822e-11	1.37748e-08	chr22	46683277	+	N_Shelf	TTC38	NM_017931	Body
cg00413617	0.177806	0.386629	0.208823	7.87532e-07	2.28326e-05	chr11	17757415	-	Island	KCNC1	NM_001112741; NM_004976	TSS200
cg09606807	0.397287	0.606139	0.208852	1.77367e-05	0.000210047	chr15	96579908	-	OpenSea			intergenic
cg19580752	0.0429396	0.251818	0.208879	0.00140866	0.0037929	chr10	135050355	+	Island	VENTX	NM_014468	TSS1500
cg12699647	0.613483	0.822368	0.208885	3.85382e-07	1.38033e-05	chr17	80401857	-	Island	C17orf62	NM_001033046; NM_001100407; NM_001100408	3'UTR
cg01583131	0.106856	0.315741	0.208885	2.21349e-05	0.000245105	chr11	27744675	+	S_Shore	BDNF	NM_170731	TSS1500
cg00919016	0.147983	0.356879	0.208896	0.00162728	0.00416132	chr7	139168487	+	Island	KLRG2	NM_198508	TSS200
cg03281661	0.100615	0.30952	0.208905	1.32029e-05	0.000171355	chr16	3239458	-	Island			intergenic
cg02355885	0.0919208	0.300855	0.208934	3.2407e-05	0.000319994	chr2	30142990	+	Island	ALK	NM_004304	1stExon
cg19810598	0.0434713	0.252412	0.208941	7.25118e-05	0.00055388	chr1	50892674	-	Island			intergenic
cg03958798	0.0370599	0.246011	0.208951	0.00117492	0.00337301	chr10	106400686	-	Island	SORCS3	NM_014978	TSS200
cg26886462	0.235549	0.444533	0.208984	2.75214e-08	2.11336e-06	chr5	155108449	-	Island			intergenic
cg00573504	0.664531	0.873528	0.208996	4.01762e-08	2.76224e-06	chr5	1123809	-	OpenSea			intergenic
cg10680051	0.0548082	0.263826	0.209018	0.00100281	0.00305086	chr11	124735089	-	Island	ROBO3	NM_022370	TSS1500
cg05085230	0.0338212	0.242841	0.20902	6.80312e-05	0.000531255	chr6	133562461	+	Island	EYA4	NM_004100; NM_172103; NM_172105	TSS200
cg25959472	0.31912	0.52814	0.20902	2.20112e-05	0.000244146	chr5	171384415	+	OpenSea	FBXW11	NM_012300; NM_033644; NM_033645	Body
cg16598600	0.138616	0.347657	0.209041	7.29483e-05	0.000556215	chr1	50891456	-	Island			intergenic
cg25502144	0.120271	0.329318	0.209047	0.00263133	0.00566995	chr20	30073546	+	S_Shore	NCRNA00028	NR_024358	TSS200
cg08602190	0.0785579	0.28762	0.209062	0.000183551	0.00101994	chr10	128076260	-	Island	ADAM12	NM_003474; NM_021641	Body
cg26562772	0.395533	0.604598	0.209065	0.000151452	0.000898968	chr1	221890431	-	OpenSea	DUSP10	NM_007207; NM_144728; NM_144729	5'UTR; Body
cg23588462	0.200848	0.409922	0.209074	1.95888e-05	0.000225692	chr13	95357223	+	N_Shore			intergenic
cg10511988	0.266187	0.475263	0.209076	0.000669997	0.00236226	chr10	118891706	+	N_Shore	VAX1	NM_199131	3'UTR
cg05091238	0.140054	0.349138	0.209084	0.000207525	0.00110578	chr3	157813609	+	N_Shore			intergenic
cg16294013	0.128368	0.337464	0.209095	2.01337e-05	0.000229999	chr1	66258022	-	N_Shore	PDE4B	NM_001037341; NM_002600	TSS1500; TSS200
cg08095196	0.0474154	0.256522	0.209107	0.000285616	0.00136442	chr15	35047023	-	Island	GJD2	NM_020660	TSS1500
cg14835517	0.102776	0.311885	0.209109	0.00115894	0.00334359	chr12	113917417	-	Island			intergenic
cg17203063	0.0410054	0.250116	0.20911	0.000313971	0.00145156	chr12	75601711	-	Island	KCNC2	NM_139136; NM_139137; NM_153748	Body
cg02576468	0.0808736	0.289984	0.209111	0.00121517	0.00344657	chr19	41074006	-	Island	SPTBN4	NM_020971	Body
cg07336617	0.186765	0.39588	0.209115	1.25169e-05	0.000165064	chr5	76935080	+	Island	OTP	NM_032109	TSS1500
cg10972873	0.121602	0.330722	0.20912	0.000150538	0.000895545	chr1	200007592	-	N_Shore	NR5A2	NM_003822; NM_205860	Body
cg08744177	0.065419	0.274547	0.209129	0.000222968	0.00116043	chr7	1278508	+	Island			intergenic
cg24000873	0.104836	0.313979	0.209143	1.35137e-05	0.00017417	chr8	24813653	+	Island	NEFL	NM_006158	1stExon
cg26444951	0.135173	0.34432	0.209147	0.000231896	0.0011896	chr4	13530269	-	N_Shore			intergenic
cg14251870	0.0568551	0.266029	0.209174	0.000200231	0.00108002	chr6	137809529	-	Island			intergenic
cg01939274	0.0717653	0.280941	0.209175	0.00713147	0.0108707	chr5	127874478	-	Island	FBN2	NM_001999	TSS1500
cg05040472	0.0404674	0.249647	0.209179	4.11514e-05	0.000377164	chr5	63255687	-	N_Shore			intergenic
cg17242351	0.334204	0.543384	0.20918	0.000462746	0.0018649	chr15	35086890	-	OpenSea	ACTC1	NM_005159	Body
cg09918296	0.0736918	0.282874	0.209182	6.44456e-05	0.000512452	chr19	54024649	+	Island	ZNF331	NM_018555	1stExon; 5'UTR
cg22634378	0.0789828	0.288187	0.209204	9.20959e-05	0.00064996	chr19	37742834	+	Island			intergenic
cg07175883	0.0747287	0.28394	0.209211	1.90566e-05	0.000220972	chr2	176957908	+	Island	HOXD13	NM_000523	1stExon
cg05829782	0.0609933	0.270212	0.209219	0.000456481	0.00184824	chr14	74707911	+	Island	VSX2	NM_182894	Body
cg23842170	0.13875	0.347969	0.209219	1.65638e-05	0.000200138	chr4	66534538	-	N_Shore	EPHA5	NM_004439; NM_182472	Body
cg00540067	0.43265	0.641879	0.209229	1.04879e-07	5.54505e-06	chr3	126074344	+	N_Shore	KLF15	NM_014079	5'UTR
cg10571987	0.141939	0.351175	0.209236	0.000258032	0.00127715	chr6	41528395	-	Island	FOXP4	NM_001012426; NM_001012427; NM_138457	5'UTR
cg21230493	0.124402	0.333653	0.209252	1.84384e-05	0.000216119	chr8	26722496	-	Island	ADRA1A	NM_000680; NM_033302; NM_033303; NM_033304	1stExon; 5'UTR
cg26802026	0.433848	0.643106	0.209257	0.000481057	0.00191065	chr5	127872329	-	N_Shore	FBN2	NM_001999	Body
cg02123767	0.398386	0.607644	0.209259	3.45141e-06	6.62198e-05	chr17	71295007	-	OpenSea	CDC42EP4	NM_012121	5'UTR
cg18921980	0.0677808	0.277046	0.209265	0.000143047	0.00086573	chr2	175594943	+	Island			intergenic
cg16355785	0.113985	0.323271	0.209286	0.000584635	0.00216526	chr5	161274751	+	OpenSea	GABRA1	NM_000806; NM_001127643; NM_001127644; NM_001127645; NM_001127646	1stExon; 5'UTR; TSS1500; TSS200
cg23229395	0.0488702	0.25816	0.20929	0.000631344	0.00227552	chr19	58609770	+	Island	ZSCAN18	NM_001145542; NM_001145543; NM_001145544; NM_023926	Body; TSS200
cg18764577	0.0426071	0.251901	0.209294	1.24732e-05	0.000164707	chr18	7117790	+	Island	LAMA1	NM_005559	1stExon; 5'UTR
cg09473315	0.25326	0.46256	0.209301	6.86112e-06	0.000108133	chr17	76228233	-	Island	LOC283999	NM_001145529	Body
cg14400886	0.0796428	0.288951	0.209309	0.000178672	0.00100234	chr4	134070441	+	Island	PCDH10	NM_020815; NM_032961	TSS200
cg24116870	0.0919177	0.301227	0.209309	2.19495e-05	0.000243707	chr12	43946284	+	Island	ADAMTS20	NM_025003	TSS1500
cg18537001	0.196955	0.406268	0.209313	0.000821021	0.00268668	chr1	38230834	+	Island	EPHA10	NM_001099439; NM_173641	TSS200
cg03086707	0.257618	0.466937	0.20932	0.000173427	0.000982489	chr5	140740607	+	N_Shore	PCDHGA1; PCDHGA2; PCDHGA3; PCDHGA4; PCDHGB1; PCDHGB2	NM_018912; NM_018915; NM_018916; NM_018917; NM_018922; NM_018923; NM_032096	1stExon; Body
cg09031823	0.444036	0.653359	0.209323	1.28583e-06	3.26906e-05	chr4	83674996	+	OpenSea	MIR575; SCD5	NM_001037582; NM_024906; NR_030301	Body; TSS1500
cg14476101	0.394116	0.60347	0.209354	2.44014e-07	1.00169e-05	chr1	120255992	-	S_Shore	PHGDH	NM_006623	Body
cg22538780	0.199707	0.409069	0.209362	0.00023371	0.00119514	chr8	77585448	-	OpenSea	LOC100192378	NR_024360	Body
cg26938561	0.23523	0.444623	0.209393	6.63647e-06	0.000105628	chr19	22193724	-	S_Shore	ZNF208	NM_007153	1stExon; 5'UTR
cg02774186	0.046081	0.255478	0.209397	0.00825377	0.0119605	chr18	57364587	+	Island	CCBE1	NM_133459	1stExon; 5'UTR
cg00924004	0.0711119	0.28051	0.209399	0.000558693	0.00210372	chr8	65490710	+	N_Shore	LOC401463	NR_015374	TSS1500
cg21928701	0.0711617	0.280566	0.209405	0.00315613	0.0063808	chr19	822086	+	Island	LPPR3	NM_024888	TSS200
cg22741735	0.414195	0.6236	0.209405	0.00143999	0.00384779	chr5	139056804	-	Island	CXXC5	NM_016463	5'UTR
cg25331919	0.598781	0.808225	0.209444	1.01243e-08	1.04064e-06	chr18	47092023	+	S_Shelf	LIPG	NM_006033	Body
cg09156097	0.2842	0.493646	0.209446	7.86177e-05	0.000585055	chr5	138729283	+	Island	LOC389333	NM_001161546	1stExon
cg05801246	0.23687	0.446323	0.209454	2.09262e-05	0.000236146	chr10	125651549	+	S_Shore	CPXM2	NM_198148	TSS200
cg04578774	0.0327698	0.242226	0.209456	0.00130034	0.00360437	chr11	44332664	+	Island	ALX4	NM_021926	TSS1500
cg05522774	0.0820246	0.291489	0.209465	0.0001134	0.000745242	chr21	34443443	+	Island	OLIG1	NM_138983	1stExon; 3'UTR
cg14768785	0.0317485	0.241235	0.209486	0.00036414	0.00159832	chr3	172166517	+	Island	GHSR	NM_004122; NM_198407	TSS1500
cg08664487	0.19321	0.402708	0.209498	0.000273928	0.00132637	chr6	56818409	-	N_Shore	BEND6; DST	NM_001144769; NM_152731	Body; TSS1500
cg23657185	0.0894964	0.298994	0.209498	0.000535675	0.00204825	chr6	99272559	+	Island			intergenic
cg24280540	0.0676237	0.277129	0.209505	0.000487293	0.00192636	chr8	69243510	+	Island			intergenic
cg02120774	0.103218	0.312729	0.20951	0.00403216	0.00747753	chr7	45961473	-	S_Shore	IGFBP3	NM_000598; NM_001013398	TSS1500
cg16018474	0.0868405	0.296354	0.209513	0.00019772	0.00107107	chr1	158119501	-	Island			intergenic
cg14323675	0.178535	0.38805	0.209514	3.00778e-06	6.00515e-05	chr9	17907018	-	Island			intergenic
cg00109302	0.125537	0.335059	0.209522	6.0675e-05	0.000491853	chr3	147096098	+	OpenSea			intergenic
cg24133115	0.105512	0.315089	0.209577	0.000215743	0.00113534	chr6	166075520	-	Island	PDE10A	NM_001130690; NM_006661	1stExon; 5'UTR
cg24425021	0.0450621	0.254651	0.209589	9.50461e-05	0.000663849	chr13	79177520	-	Island	POU4F1	NM_006237	1stExon; 5'UTR
cg15736524	0.282352	0.491944	0.209592	2.20607e-05	0.000244509	chr11	43568922	-	Island			intergenic
cg17295878	0.403043	0.612648	0.209605	0.00409747	0.00755261	chr17	77924665	+	S_Shore	TBC1D16	NM_019020	Body
cg09682330	0.0240753	0.233689	0.209613	0.000232597	0.00119169	chr6	28411287	+	OpenSea	ZSCAN23	NM_001012455	TSS200
cg24924958	0.168918	0.378535	0.209617	0.000135767	0.000836775	chr6	142409993	+	Island	NMBR	NM_002511	TSS200
cg02583418	0.0636361	0.273257	0.209621	5.66378e-06	9.42258e-05	chr2	105473340	+	Island	POU3F3	NM_006236	1stExon
cg23666945	0.504526	0.714176	0.20965	1.09121e-06	2.89433e-05	chr3	32861150	-	Island	TRIM71	NM_001039111	Body
cg14425564	0.167244	0.376896	0.209652	0.000466722	0.00187483	chr9	126794772	-	OpenSea	LHX2	NM_004789	Body
cg17716664	0.0323558	0.242009	0.209654	0.00184923	0.00451603	chr1	165204799	-	Island	LMX1A	NM_177398	Body
cg14089714	0.160974	0.370628	0.209654	6.11353e-05	0.000494204	chr13	37004601	-	N_Shore	CCNA1	NM_001111046; NM_001111047	TSS1500
cg04617948	0.0939484	0.303616	0.209667	6.32488e-06	0.000102212	chr10	129535138	-	Island	FOXI2	NM_207426	TSS1500
cg17567560	0.0140458	0.223744	0.209699	0.00103033	0.00310427	chr10	105036863	+	Island	INA	NM_032727	TSS200
cg21660130	0.485833	0.695532	0.209699	5.02058e-06	8.65064e-05	chr1	16370243	-	OpenSea	CLCNKB	NM_000085	TSS200
cg12835736	0.366911	0.576616	0.209705	1.79382e-05	0.000211995	chr6	1395164	+	S_Shore	FOXF2	NM_001452	3'UTR
cg10742917	0.316926	0.526637	0.209711	6.75697e-06	0.000106952	chr7	56242801	+	Island			intergenic
cg24999105	0.349223	0.558939	0.209715	5.76134e-05	0.000474397	chr6	137106435	+	OpenSea	MAP3K5	NM_005923	Body
cg21473142	0.208544	0.418259	0.209715	0.000466556	0.00187441	chr3	27762095	+	N_Shore	EOMES	NM_005442	Body
cg26411222	0.27813	0.48785	0.20972	1.52698e-05	0.000189306	chr12	115104352	+	N_Shore			intergenic
cg25349154	0.0881995	0.29792	0.209721	0.000126198	0.000797263	chr18	5197559	-	S_Shore	LOC642597	NM_001145194	TSS1500
cg04453180	0.0760143	0.285739	0.209725	3.28378e-05	0.000323201	chr5	140856330	+	Island	PCDHGA1; PCDHGA10; PCDHGA11; PCDHGA12; PCDHGA2; PCDHGA3; PCDHGA4; PCDHGA5; PCDHGA6; PCDHGA7; PCDHGA8; PCDHGA9; PCDHGB1; PCDHGB2; PCDHGB3; PCDHGB4; PCDHGB5; PCDHGB6; PCDHGB7; PCDHGC3	NM_002588; NM_003735; NM_003736; NM_018912; NM_018913; NM_018914; NM_018915; NM_018916; NM_018917; NM_018918; NM_018919; NM_018920; NM_018921; NM_018922; NM_018923; NM_018924; NM_018925; NM_018926; NM_018927; NM_032088; NM_032092; NM_032402; NM_032403	1stExon; Body
cg07695835	0.143303	0.353043	0.209739	7.11042e-05	0.000546868	chr4	20985984	+	OpenSea	KCNIP4	NM_001035003; NM_001035004; NM_147182; NM_147183	5'UTR; Body
cg11014124	0.211927	0.421672	0.209746	0.000381	0.00164563	chr5	140782297	-	S_Shelf	PCDHGA1; PCDHGA2; PCDHGA3; PCDHGA4; PCDHGA5; PCDHGA6; PCDHGA7; PCDHGA8; PCDHGA9; PCDHGB1; PCDHGB2; PCDHGB3; PCDHGB4; PCDHGB5	NM_003736; NM_018912; NM_018915; NM_018916; NM_018917; NM_018918; NM_018919; NM_018920; NM_018921; NM_018922; NM_018923; NM_018924; NM_018925; NM_032088; NM_032089	Body; TSS1500
cg22274539	0.107119	0.316883	0.209765	0.000210063	0.00111533	chr12	103696209	-	Island	C12orf42	NM_001099336; NM_198521	Body
cg26330116	0.184041	0.393814	0.209773	0.000230843	0.001186	chr15	37173000	+	Island	LOC145845	NR_024264	Body
cg14161359	0.175611	0.385395	0.209785	0.000134011	0.000829471	chr11	30039031	+	Island	KCNA4	NM_002233	TSS1500
cg02612397	0.286231	0.496017	0.209786	0.000278514	0.00134148	chr6	125855124	+	OpenSea			intergenic
cg10743390	0.336736	0.546526	0.20979	4.42576e-09	5.76729e-07	chr19	30020728	-	Island	VSTM2B	NM_001146339	Body
cg15343119	0.094149	0.30396	0.209812	5.53204e-05	0.000461372	chr18	74961785	+	Island	GALR1	NM_001480	TSS1500
cg20248516	0.257055	0.466871	0.209817	1.43433e-05	0.000181334	chr2	119602901	-	Island	EN1	NM_001426	Body
cg17749384	0.590443	0.800262	0.209818	1.75642e-08	1.5399e-06	chr10	28571186	-	OpenSea	MPP7	NM_173496	TSS200
cg03940684	0.133145	0.342964	0.20982	6.60681e-05	0.000520999	chr3	239733	-	Island	CHL1	NM_006614	5'UTR
cg25585712	0.0948159	0.304642	0.209826	1.09296e-05	0.000149821	chr4	41869213	-	Island			intergenic
cg14103680	0.0421271	0.25196	0.209833	0.00254788	0.00555554	chr6	28603059	+	Island			intergenic
cg05186311	0.103563	0.313396	0.209833	9.7461e-06	0.000138248	chr10	131758454	-	Island	EBF3	NM_001005463	Body
cg04748834	0.109453	0.319296	0.209843	9.73057e-05	0.000674529	chr3	239229	+	Island	CHL1	NM_006614	5'UTR
cg24642825	0.0677104	0.277563	0.209853	0.00210005	0.00490102	chr15	89248793	+	OpenSea			intergenic
cg21217024	0.0499282	0.259785	0.209857	0.00115446	0.00333582	chr11	105481406	+	Island	GRIA4	NM_000829; NM_001077243; NM_001077244; NM_001112812	5'UTR; TSS200
cg13694927	0.35068	0.56054	0.20986	5.44042e-07	1.76497e-05	chr7	27184712	-	Island	HOXA5	NM_019102	TSS1500
cg01914621	0.158456	0.368323	0.209866	4.6502e-05	0.000410177	chr7	155260474	-	Island			intergenic
cg23799901	0.090533	0.30041	0.209876	0.000260675	0.00128539	chr7	124404431	+	Island	GPR37	NM_005302	1stExon
cg05892568	0.124451	0.334334	0.209883	3.80971e-05	0.000357838	chr19	30015782	-	Island			intergenic
cg11437784	0.0410657	0.25096	0.209894	0.000315915	0.00145684	chr13	112710823	+	Island			intergenic
cg00926215	0.0642345	0.274133	0.209898	1.98193e-05	0.000227573	chr2	223162049	-	N_Shore	CCDC140; PAX3	NM_000438; NM_001127366; NM_013942; NM_153038; NM_181457; NM_181458; NM_181459; NM_181460; NM_181461	Body; TSS1500
cg00133595	0.0452156	0.255115	0.209899	0.00278854	0.00587986	chr16	31228059	-	Island	PYDC1; TRIM72	NM_001008274; NM_152901	3'UTR; Body
cg13534450	0.0353293	0.245231	0.209902	0.00201198	0.00476667	chr8	75897297	+	S_Shore	CRISPLD1	NM_031461	5'UTR
cg03799283	0.246859	0.456779	0.20992	2.67242e-06	5.52564e-05	chr15	96910011	-	Island			intergenic
cg18944047	0.0422777	0.25221	0.209932	9.16334e-05	0.000647852	chr17	72322143	-	Island	KIF19	NM_153209	TSS1500
cg02866106	0.386057	0.595997	0.20994	1.75689e-05	0.000208867	chr7	136553110	-	N_Shore	CHRM2	NM_000739; NM_001006626; NM_001006627; NM_001006628; NM_001006629; NM_001006630; NM_001006631; NM_001006632	TSS1500
cg05783139	0.0453904	0.255335	0.209945	0.000287571	0.00136973	chr2	198650985	-	Island	BOLL	NM_033030; NM_197970	TSS1500; TSS200
cg18815647	0.223179	0.433147	0.209968	1.10479e-05	0.000151033	chr13	25744676	-	Island	FAM123A	NM_152704; NM_199138	1stExon; Body
cg20027133	0.114089	0.324061	0.209972	8.04824e-05	0.00059476	chr11	35547514	-	S_Shore	PAMR1	NM_001001991; NM_015430	TSS1500
cg14128735	0.282708	0.492683	0.209975	4.18716e-06	7.59454e-05	chr11	44324976	-	Island	ALX4	NM_021926	Body
cg04787888	0.272429	0.482423	0.209994	0.000160296	0.000932886	chr16	86547322	+	N_Shore	FOXF1	NM_001451	3'UTR
cg01016191	0.309373	0.519383	0.21001	0.000220571	0.00115195	chr12	130707332	-	OpenSea			intergenic
cg02685896	0.082877	0.292903	0.210026	0.00040153	0.00170255	chr17	27038861	+	Island	PROCA1	NM_152465	1stExon; 5'UTR
cg13563725	0.158422	0.368471	0.210048	6.22683e-06	0.000101186	chr15	27212911	-	Island			intergenic
cg14160480	0.438958	0.649011	0.210053	5.70828e-07	1.82614e-05	chr1	15697398	-	OpenSea	FHAD1	NM_052929	Body
cg20403938	0.159528	0.369595	0.210067	4.62253e-05	0.000408722	chr12	54377457	+	N_Shore	HOXC10	NM_017409	TSS1500
cg14857764	0.229528	0.439596	0.210068	0.000185692	0.0010278	chr13	50706663	+	N_Shore			intergenic
cg05034973	0.127614	0.337686	0.210073	0.0002549	0.00126711	chr10	119294332	-	Island	EMX2OS	NR_002791	Body
cg07395354	0.279318	0.489393	0.210075	0.00105141	0.00314283	chr7	15727127	+	OpenSea	MEOX2	NM_005924	TSS1500
cg22797735	0.118383	0.328462	0.210079	0.00209609	0.00489481	chr12	115122157	+	Island	TBX3	NM_005996; NM_016569	TSS200
cg06942814	0.323609	0.533703	0.210094	1.7093e-09	2.9216e-07	chr7	27170819	+	S_Shore	HOXA4	NM_002141	TSS1500
cg06951626	0.204647	0.414742	0.210095	5.88547e-05	0.00048176	chr12	22095330	-	Island			intergenic
cg06911354	0.2265	0.436603	0.210102	0.00123602	0.00348516	chr7	27197455	+	N_Shore	HOXA7	NM_006896	TSS1500
cg15272362	0.0739405	0.284059	0.210118	0.000298427	0.00140376	chr20	25062823	-	Island	VSX1	NM_014588; NM_199425	TSS200
cg10390058	0.0837935	0.293917	0.210124	4.40012e-05	0.000394455	chr18	74962794	+	Island	GALR1	NM_001480	1stExon
cg03078363	0.054796	0.264924	0.210128	0.000593528	0.00218641	chr12	54408664	+	Island			intergenic
cg27471124	0.180508	0.390639	0.210131	2.92968e-08	2.22378e-06	chr11	109292789	+	N_Shore	C11orf87	NM_207645	TSS200
cg18165707	0.477047	0.687189	0.210142	0.00205042	0.00482684	chr8	142189543	-	OpenSea	DENND3	NM_014957	Body
cg11857997	0.0423229	0.252469	0.210146	0.000536565	0.00205004	chr5	3591992	+	Island			intergenic
cg08052226	0.446839	0.656991	0.210152	0.00163902	0.00418015	chr19	13207993	-	N_Shore	NFIX	NM_002501	3'UTR
cg11979589	0.0321959	0.242372	0.210176	0.000846995	0.0027403	chr4	110223967	+	Island	COL25A1	NM_032518; NM_198721	TSS200
cg24085946	0.116748	0.326941	0.210193	0.000455076	0.00184448	chr1	204797839	-	Island	NFASC	NM_001005388; NM_001005389; NM_001160332; NM_001160333; NM_015090	1stExon; 5'UTR
cg26446499	0.162825	0.373026	0.210201	2.42815e-05	0.00026237	chr5	77253555	+	N_Shore			intergenic
cg27265170	0.164939	0.375146	0.210207	1.20005e-05	0.000160378	chr1	50889510	+	Island	DMRTA2	NM_032110	TSS1500
cg21745307	0.670808	0.88102	0.210211	1.59453e-09	2.77194e-07	chr20	43937448	+	S_Shore	MATN4; RBPJL	NM_003833; NM_014276; NM_030590; NM_030592	Body; TSS1500
cg12065366	0.0577862	0.268002	0.210216	0.000338974	0.00152442	chr3	238618	+	Island	CHL1	NM_006614	TSS200
cg21401879	0.0269527	0.237175	0.210222	0.0016381	0.00417901	chr2	45162036	-	Island			intergenic
cg26656135	0.0951836	0.305408	0.210224	0.000214322	0.00113038	chr6	133562774	+	Island	EYA4	NM_004100; NM_172103; NM_172105	1stExon; 5'UTR
cg02166450	0.0743583	0.284594	0.210235	0.000160924	0.000935089	chr13	112712795	+	S_Shore			intergenic
cg11877129	0.0884943	0.298739	0.210245	5.19754e-05	0.00044252	chr12	128752356	+	Island	TMEM132C	NM_001136103	Body
cg04897683	0.136089	0.346374	0.210285	1.80704e-05	0.00021306	chr5	134871462	+	Island	NEUROG1	NM_006161	1stExon; 5'UTR
cg22014661	0.0188068	0.229101	0.210294	0.000310749	0.0014413	chr6	62996130	+	Island	KHDRBS2	NM_152688	TSS200
cg11538641	0.132911	0.343215	0.210304	0.000698503	0.00242374	chr6	100902258	+	N_Shore	SIM1	NM_005068	Body
cg24725789	0.0404103	0.25072	0.21031	0.000434521	0.00179137	chr10	119310288	-	N_Shore			intergenic
cg07696699	0.0622759	0.272593	0.210317	0.000745956	0.0025282	chr4	17783502	-	Island	FAM184B	NM_015688	TSS1500
cg16236779	0.604019	0.81434	0.210321	9.26717e-09	9.79269e-07	chr10	104905387	-	OpenSea	NT5C2	NM_001134373; NM_012229	Body
cg04273811	0.135428	0.345758	0.21033	9.65424e-05	0.000671463	chr3	36422059	-	Island	STAC	NM_003149	TSS200
cg07260592	0.264746	0.475082	0.210337	9.22232e-07	2.56271e-05	chr6	161100122	-	Island			intergenic
cg06321998	0.0740744	0.284416	0.210341	0.000255434	0.00126871	chr6	27173991	+	OpenSea			intergenic
cg26529864	0.700193	0.910545	0.210353	5.40788e-12	4.84765e-09	chr2	74375903	+	S_Shore	BOLA3	NM_001035505; NM_212552	TSS1500
cg10461004	0.0170171	0.227383	0.210365	0.00095247	0.00295145	chr4	13549496	+	Island	LOC285548	NR_015450	TSS200
cg04622777	0.0733815	0.283752	0.210371	0.000135004	0.000833487	chr16	55357776	-	Island	IRX6	NM_024335	TSS1500
cg21276413	0.0735908	0.283983	0.210392	6.99264e-05	0.000541081	chr15	27112287	-	Island	GABRA5	NM_000810; NM_001165037	1stExon; 5'UTR
cg08737296	0.0986521	0.309069	0.210417	0.00026724	0.00130584	chr20	61808691	-	Island	MIR124-3	NR_029670	TSS1500
cg16897114	0.0473019	0.257733	0.210431	0.000363031	0.0015954	chr12	5153174	-	Island	KCNA5	NM_002234	1stExon; 5'UTR
cg20370678	0.236714	0.447146	0.210432	1.22531e-05	0.000162599	chr17	58216297	-	Island			intergenic
cg03774463	0.171672	0.382112	0.21044	9.70115e-05	0.00067341	chr7	96636616	-	S_Shore	DLX6; DLX6AS	NM_005222; NR_015448	Body
cg10290276	0.153419	0.363879	0.210459	3.01956e-05	0.000304392	chr11	2291754	-	Island	ASCL2	NM_005170	1stExon; 5'UTR
cg23234640	0.114234	0.324696	0.210462	0.000101741	0.000694046	chr18	5197420	+	S_Shore	LOC642597	NM_001145194	TSS200
cg05294276	0.727676	0.938147	0.210471	1.14984e-13	3.60751e-10	chr10	112618918	+	OpenSea			intergenic
cg05185738	0.665327	0.875828	0.210501	2.25001e-09	3.56355e-07	chr15	70371992	-	OpenSea	MIR629; TLE3	NM_001105192; NM_005078; NM_020908; NR_030714	Body; TSS200
cg11281641	0.0443675	0.254874	0.210506	0.00256792	0.0055827	chr2	171674855	+	Island	GAD1	NM_000817; NM_013445	5'UTR
cg04895288	0.0579168	0.268431	0.210514	0.00174888	0.00435418	chr7	98099949	+	Island			intergenic
cg12568898	0.111967	0.322489	0.210521	2.12598e-05	0.000238685	chr13	53424049	-	N_Shore	PCDH8	NM_002590; NM_032949	TSS1500
cg00784153	0.269472	0.480004	0.210532	2.1786e-05	0.000242403	chr19	10077007	-	N_Shore	COL5A3	NM_015719	Body
cg10437806	0.0399585	0.250494	0.210535	0.000541386	0.00206189	chr12	21680508	+	Island	C12orf39	NM_030572	Body
cg17029237	0.451671	0.66221	0.210539	7.72788e-05	0.000578291	chr17	73555445	-	N_Shelf	LLGL2	NM_001015002; NM_001031803; NM_004524	Body
cg10570241	0.128179	0.338734	0.210555	0.00124039	0.00349324	chr7	158785291	-	Island			intergenic
cg14306956	0.0385222	0.249089	0.210567	0.00283497	0.00594483	chr9	37027384	+	Island	PAX5	NM_016734	Body
cg15812020	0.264753	0.475321	0.210567	1.3219e-07	6.50445e-06	chr13	25506235	-	Island	LOC646405	NR_026730	Body
cg18164784	0.147017	0.357593	0.210576	0.000161362	0.0009368	chr5	140762229	+	N_Shore	PCDHGA1; PCDHGA2; PCDHGA3; PCDHGA4; PCDHGA5; PCDHGA6; PCDHGA7; PCDHGB1; PCDHGB2; PCDHGB3	NM_018912; NM_018915; NM_018916; NM_018917; NM_018918; NM_018919; NM_018920; NM_018922; NM_018923; NM_018924; NM_032087	Body; TSS1500
cg21915313	0.366117	0.576697	0.21058	3.95081e-05	0.000367087	chr5	140774426	+	Island	PCDHGA1; PCDHGA2; PCDHGA3; PCDHGA4; PCDHGA5; PCDHGA6; PCDHGA7; PCDHGA8; PCDHGB1; PCDHGB2; PCDHGB3; PCDHGB4	NM_003736; NM_014004; NM_018912; NM_018915; NM_018916; NM_018917; NM_018918; NM_018919; NM_018920; NM_018922; NM_018923; NM_018924; NM_032088	1stExon; Body
cg22350070	0.160945	0.371538	0.210593	0.000794829	0.00263195	chr2	79738639	+	N_Shore	CTNNA2	NM_001164883; NM_004389	TSS1500
cg01224715	0.41707	0.627665	0.210595	1.37164e-05	0.00017582	chr5	140811520	+	Island	PCDHGA1; PCDHGA10; PCDHGA11; PCDHGA12; PCDHGA2; PCDHGA3; PCDHGA4; PCDHGA5; PCDHGA6; PCDHGA7; PCDHGA8; PCDHGA9; PCDHGB1; PCDHGB2; PCDHGB3; PCDHGB4; PCDHGB5; PCDHGB6; PCDHGB7	NM_003735; NM_003736; NM_018912; NM_018913; NM_018914; NM_018915; NM_018916; NM_018917; NM_018918; NM_018919; NM_018920; NM_018921; NM_018922; NM_018923; NM_018924; NM_018925; NM_018926; NM_018927; NM_032088; NM_032092; NM_032094	1stExon; Body
cg20631104	0.111512	0.322136	0.210624	0.000205854	0.00109945	chr4	81951446	-	N_Shore	BMP3	NM_001201	TSS1500
cg04175027	0.26605	0.476676	0.210625	3.35079e-06	6.47475e-05	chr2	123418722	+	OpenSea			intergenic
cg00931644	0.251719	0.462356	0.210637	0.00349517	0.0068167	chr13	77461368	+	S_Shore	KCTD12	NM_138444	TSS1500
cg12069267	0.389429	0.600068	0.210639	1.73025e-06	4.04322e-05	chr4	1407858	+	Island			intergenic
cg22500428	0.0462473	0.2569	0.210652	0.00476189	0.00833769	chr12	4381882	-	Island	CCND2	NM_001759	TSS1500
cg18552380	0.0502241	0.260886	0.210662	0.00012174	0.000778652	chr14	97685945	+	Island			intergenic
cg26307359	0.062761	0.273427	0.210666	0.00166372	0.0042206	chr17	27332646	-	Island	SEZ6	NM_001098635; NM_178860	Body
cg26963356	0.124272	0.334947	0.210675	0.00039249	0.00167755	chr6	55443833	-	Island	HMGCLL1	NM_001042406; NM_019036	1stExon
cg11972677	0.220949	0.431633	0.210684	2.07563e-05	0.000234902	chr11	30605704	+	Island	MPPED2	NM_001145399	5'UTR
cg23213887	0.214103	0.424805	0.210702	3.55765e-06	6.77647e-05	chr5	127872767	+	Island	FBN2	NM_001999	Body
cg03368099	0.258668	0.469387	0.210719	7.1973e-07	2.13771e-05	chr7	27184521	-	Island	HOXA5	NM_019102	TSS1500
cg15936446	0.22487	0.435605	0.210735	6.0571e-05	0.000491352	chr5	42952369	-	Island			intergenic
cg00011616	0.393514	0.604257	0.210743	0.0037303	0.00711263	chr17	75672423	+	OpenSea			intergenic
cg19630629	0.14974	0.360487	0.210747	4.96964e-05	0.000429206	chr7	136556193	+	Island	CHRM2	NM_000739; NM_001006626; NM_001006627; NM_001006628; NM_001006629; NM_001006630; NM_001006631; NM_001006632	5'UTR
cg18207741	0.176612	0.387373	0.210761	0.000156926	0.000919855	chr15	60294120	+	S_Shore			intergenic
cg14977066	0.089858	0.300621	0.210763	0.00011287	0.000742964	chr1	50891195	-	Island			intergenic
cg15680288	0.0789951	0.289763	0.210768	0.00058551	0.00216699	chr4	112709411	+	OpenSea			intergenic
cg02508651	0.19455	0.405321	0.210771	1.69218e-07	7.76666e-06	chr17	46604554	+	Island			intergenic
cg04859466	0.101931	0.31272	0.210789	1.13298e-06	2.97697e-05	chr3	181444563	-	Island	SOX2OT	NR_004053	Body
cg06493930	0.427558	0.638356	0.210797	3.4389e-05	0.000333707	chr11	22689814	-	S_Shore	GAS2	NM_001143830; NM_177553	1stExon; 5'UTR
cg15235999	0.280933	0.491765	0.210832	3.40394e-05	0.000331198	chr19	52996352	-	Island	ZNF578	NM_001099694	5'UTR
cg06228507	0.157326	0.368184	0.210858	1.36882e-06	3.41676e-05	chr20	61637360	-	Island	BHLHE23	NM_080606	1stExon; 3'UTR
cg16633951	0.130998	0.341865	0.210867	0.000304604	0.00142234	chr10	42971575	-	Island	LOC84856	NR_026827	Body
cg07268058	0.125085	0.335954	0.21087	1.41579e-05	0.000179523	chr15	76630260	-	Island	ISL2	NM_145805	Body
cg11028201	0.22134	0.432214	0.210874	0.000260203	0.00128398	chr4	41867562	+	Island			intergenic
cg00609966	0.0192742	0.230162	0.210887	0.00039942	0.00169694	chr16	1202819	+	Island	CACNA1H	NM_001005407; NM_021098	TSS1500
cg17202313	0.0202725	0.231161	0.210888	0.00122269	0.00346039	chr3	181444989	+	Island	SOX2OT	NR_004053	Body
cg18938204	0.18838	0.399283	0.210904	6.33139e-05	0.000506432	chr20	39994857	-	Island	EMILIN3	NM_052846	Body
cg22289434	0.0860377	0.296943	0.210905	1.68775e-05	0.000202884	chr20	34188940	-	Island	FER1L4	NR_024377	Body
cg18824585	0.127106	0.338019	0.210913	0.000100143	0.00068679	chr8	114445084	-	Island	CSMD3	NM_052900; NM_198123	Body
cg07039180	0.0684772	0.279396	0.210918	0.000253801	0.0012637	chr7	49814435	-	Island	VWC2	NM_198570	5'UTR
cg11123720	0.222798	0.433727	0.210929	0.000117295	0.000761272	chr5	75701065	+	S_Shore	IQGAP2	NM_006633	Body
cg14074305	0.518293	0.729225	0.210932	6.19421e-05	0.00049879	chr2	106260513	+	OpenSea			intergenic
cg19521279	0.29115	0.502095	0.210945	0.000555243	0.002096	chr7	27144595	+	N_Shore			intergenic
cg03075534	0.13762	0.348568	0.210948	0.000192973	0.00105394	chr1	240161447	+	Island			intergenic
cg01257975	0.211566	0.422525	0.210959	4.1724e-06	7.57721e-05	chr22	40058706	-	Island	CACNA1I	NM_001003406; NM_021096	Body
cg20161965	0.406588	0.617551	0.210964	0.00291545	0.00605364	chr7	27171401	-	S_Shore	HOXA4	NM_002141	TSS1500
cg09083947	0.209723	0.420695	0.210972	9.30284e-05	0.000654135	chr12	66123496	-	S_Shore			intergenic
cg05227131	0.112903	0.323881	0.210978	0.000241767	0.00122329	chr20	21378220	+	Island	NKX2-4	NM_033176	TSS200
cg25324047	0.0915511	0.302529	0.210978	0.000540773	0.00206026	chr10	22765840	-	Island			intergenic
cg02317400	0.079568	0.290552	0.210984	7.52317e-05	0.000568233	chr10	135050345	+	Island	VENTX	NM_014468	TSS1500
cg02182795	0.0693767	0.280365	0.210989	0.000385456	0.00165771	chr8	57069688	-	Island			intergenic
cg18213472	0.0497587	0.260768	0.211009	0.000451542	0.00183557	chr6	84419189	-	Island	SNAP91	NM_014841; NR_026669	TSS200
cg00491180	0.0786663	0.289681	0.211015	0.000115121	0.000752279	chr16	2892604	+	Island	TMPRSS8	NR_026864	Body
cg14485004	0.0288856	0.239917	0.211031	0.00024175	0.00122329	chr17	75524913	-	Island			intergenic
cg24890104	0.117414	0.328476	0.211061	2.3778e-05	0.000258447	chr6	27648895	-	S_Shore			intergenic
cg21053529	0.130879	0.341962	0.211084	0.000177097	0.000996931	chr15	35046760	+	Island	GJD2	NM_020660	TSS200
cg18374393	0.636569	0.847657	0.211088	1.03334e-09	2.01129e-07	chr14	105737848	+	N_Shore	BRF1	NM_001519	Body
cg01501009	0.0712893	0.282386	0.211096	3.92774e-07	1.40033e-05	chr19	57183268	-	Island	ZNF835	NM_001005850	Body
cg26055747	0.445296	0.656407	0.21111	0.00028584	0.00136504	chr7	788797	+	N_Shelf	HEATR2	NM_017802	Body
cg22855255	0.189017	0.400127	0.211111	0.000296774	0.00139845	chr17	50237267	-	S_Shore	CA10	NM_001082533; NM_001082534; NM_020178	5'UTR; TSS1500; TSS200
cg16435571	0.0395247	0.250639	0.211114	1.45563e-05	0.000183109	chr3	10858003	-	Island	SLC6A11	NM_014229	1stExon
cg06728579	0.0446719	0.255804	0.211132	0.00815586	0.0118665	chr16	56224901	-	Island	GNAO1; LOC283856	NM_020988; NM_138736; NR_027078	Body; TSS1500
cg17495130	0.121416	0.332552	0.211136	0.00106839	0.0031758	chr2	176960255	-	N_Shore	HOXD13	NM_000523	3'UTR
cg13996522	0.556626	0.767767	0.21114	0.00189265	0.00458275	chr14	103294363	+	OpenSea	TRAF3	NM_003300; NM_145725; NM_145726	5'UTR
cg26293019	0.287831	0.498977	0.211145	0.000280948	0.00134862	chr5	50688913	+	S_Shelf	ISL1	NM_002202	Body
cg24723331	0.07097	0.282127	0.211157	0.000132615	0.000823938	chr12	22487219	+	Island	ST8SIA1	NM_003034	1stExon; 5'UTR
cg08638184	0.123535	0.334695	0.21116	1.02939e-05	0.000143615	chr7	19183563	+	N_Shore			intergenic
cg17352975	0.0660408	0.277205	0.211165	2.89142e-05	0.000295102	chr20	5297429	+	Island			intergenic
cg00362285	0.240717	0.451892	0.211175	1.10154e-05	0.000150728	chr1	236444212	+	N_Shore	ERO1LB	NM_019891	Body
cg08677617	0.174239	0.385439	0.2112	0.00048278	0.00191518	chr10	102484048	-	N_Shore			intergenic
cg13096208	0.040372	0.251576	0.211204	0.000482284	0.00191385	chr18	55019843	+	Island	ST8SIA3	NM_015879	1stExon; 5'UTR
cg18119885	0.131128	0.342343	0.211215	0.00112822	0.00328685	chr2	2617271	+	OpenSea			intergenic
cg07434402	0.0377814	0.249003	0.211222	0.00258609	0.00560625	chr11	84431535	+	OpenSea	DLG2	NM_001142699; NM_001364	Body
cg27635470	0.589064	0.800309	0.211244	6.31875e-09	7.4342e-07	chr16	75241125	-	OpenSea	CTRB2	NM_001025200	TSS200
cg14537713	0.07158	0.282826	0.211246	0.000228391	0.00117844	chr6	27258466	+	N_Shore			intergenic
cg08242633	0.340631	0.551879	0.211249	2.37048e-05	0.000258032	chr8	2591411	+	OpenSea			intergenic
cg10824063	0.133175	0.344428	0.211253	1.42949e-05	0.000180875	chr11	20690934	+	Island	NELL1	NM_006157; NM_201551	TSS200
cg11229862	0.108665	0.319928	0.211264	1.97438e-05	0.000226983	chr3	126113682	+	Island	CCDC37	NM_182628	TSS200
cg00860808	0.154862	0.366132	0.21127	0.000107412	0.000719457	chr2	171670500	-	Island			intergenic
cg11957331	0.0210343	0.232308	0.211273	0.00226618	0.00514536	chr19	42828156	+	Island	TMEM145	NM_173633	Body
cg03349020	0.0516342	0.262913	0.211279	0.000892307	0.00283196	chr16	744861	+	Island	FBXL16	NM_153350	Body
cg16235582	0.264831	0.476123	0.211292	6.50728e-05	0.000515712	chr11	78673212	+	Island	ODZ4	NM_001098816	Body
cg00803827	0.208141	0.419435	0.211294	7.57977e-06	0.000115803	chr10	43393846	+	Island			intergenic
cg16939364	0.143558	0.354856	0.211298	4.98578e-07	1.65738e-05	chr8	56015750	+	Island	XKR4	NM_052898	1stExon
cg17040483	0.672821	0.884128	0.211307	2.90978e-11	1.55453e-08	chr7	131221478	+	OpenSea	PODXL	NM_001018111; NM_005397	Body
cg22794704	0.0645298	0.275839	0.21131	0.0025525	0.00556185	chr2	162273437	+	Island	TBR1	NM_006593	1stExon
cg24060451	0.0606734	0.271989	0.211316	2.36793e-05	0.000257851	chr22	33454209	+	Island	SYN3	NM_001135774	5'UTR
cg14186066	0.116312	0.327644	0.211331	1.60685e-05	0.000196017	chr14	60976115	+	Island	SIX6	NM_007374	1stExon; 5'UTR
cg02990869	0.0928089	0.304147	0.211339	8.4303e-06	0.000125112	chr4	165304842	+	Island	MARCHF1	NM_001166373	TSS1500
cg27338202	0.542718	0.754065	0.211347	2.05755e-07	8.82961e-06	chr3	187481967	+	OpenSea			intergenic
cg26199241	0.190424	0.40178	0.211357	0.000685322	0.00239494	chr17	59529486	+	Island			intergenic
cg07583894	0.0568622	0.268228	0.211366	0.00109025	0.00321791	chr19	12936512	+	Island	RTBDN	NM_001080997; NM_031429	3'UTR
cg04067139	0.0311006	0.242474	0.211373	0.00306461	0.0062582	chr11	58673167	-	Island			intergenic
cg20974609	0.318736	0.530118	0.211382	1.13708e-05	0.000154232	chr7	27181671	-	N_Shore	HOXA5	NM_019102	Body
cg27549720	0.235646	0.447032	0.211385	0.000956445	0.00296003	chr1	19992167	+	Island	HTR6	NM_000871	1stExon; 5'UTR
cg05940984	0.0906746	0.302069	0.211395	0.000211433	0.00112013	chr11	32448678	+	Island	WT1	NM_000378; NM_024424; NM_024425; NM_024426	Body
cg19469447	0.108262	0.319685	0.211422	1.71662e-05	0.000205544	chr10	135341870	+	Island	CYP2E1	NM_000773	Body
cg12869912	0.0463542	0.25779	0.211436	0.000715134	0.00246027	chr20	58152803	+	Island			intergenic
cg04145134	0.146092	0.357533	0.211441	5.88875e-06	9.69476e-05	chr14	99697672	+	OpenSea	BCL11B	NM_022898; NM_138576	Body
cg11235498	0.0910969	0.302545	0.211448	0.000874697	0.00279581	chr3	140771656	+	S_Shore	SPSB4	NM_080862	5'UTR
cg06275859	0.18274	0.394189	0.211449	4.46921e-06	7.96368e-05	chr4	1407694	-	Island			intergenic
cg17137424	0.255996	0.467451	0.211455	9.32174e-06	0.00013401	chr1	231299352	+	Island	TRIM67	NM_001004342	1stExon
cg22700015	0.550543	0.762002	0.211458	4.35065e-05	0.000392001	chr1	228743131	-	Island			intergenic
cg26149682	0.225314	0.436786	0.211471	2.57764e-07	1.03935e-05	chr6	10417663	+	Island	TFAP2A	NM_001042425	Body
cg18926212	0.0915488	0.303033	0.211484	0.000844499	0.00273498	chr12	50297936	-	Island	FAIM2	NM_012306	TSS1500
cg22799141	0.139844	0.351333	0.211489	0.000455521	0.00184578	chr12	114885621	+	N_Shore			intergenic
cg01650137	0.224209	0.435706	0.211497	4.53879e-05	0.000403319	chr4	153534702	+	OpenSea			intergenic
cg01670677	0.0275545	0.239068	0.211513	0.000460903	0.00185975	chr11	71955322	+	Island	PHOX2A	NM_005169	TSS200
cg08330031	0.425574	0.637097	0.211524	2.70703e-05	0.000282497	chr10	104623503	+	OpenSea	C10orf32	NM_001136200; NM_144591	3'UTR
cg02978421	0.0420176	0.253546	0.211528	0.000231836	0.00118934	chr7	27135780	-	Island	HOXA1	NM_005522; NM_153620	TSS200
cg25555059	0.261262	0.472793	0.211531	7.08988e-06	0.000110431	chr5	128301488	-	S_Shore	SLC27A6	NM_001017372; NM_014031	1stExon; 5'UTR
cg19290410	0.0708456	0.282393	0.211547	0.000106369	0.000714752	chr12	114847438	+	Island	TBX5	NM_000192; NM_080717	TSS1500
cg10767192	0.222496	0.434053	0.211557	5.20541e-06	8.87124e-05	chr12	115135606	+	N_Shore			intergenic
cg01787574	0.142692	0.35425	0.211559	5.22263e-05	0.000443881	chr12	16758057	+	OpenSea	LMO3	NM_001001395; NM_018640	5'UTR
cg18120446	0.276139	0.487705	0.211566	1.39317e-05	0.000177457	chr4	13531076	-	Island			intergenic
cg20909645	0.498315	0.709896	0.21158	0.000422671	0.00175899	chr8	99985049	-	Island			intergenic
cg18498241	0.354272	0.565856	0.211584	5.32951e-07	1.73788e-05	chr11	69286352	-	Island			intergenic
cg10746936	0.170406	0.382007	0.2116	0.000865919	0.00277832	chr14	95240143	+	Island			intergenic
cg00969405	0.426267	0.637881	0.211614	5.64944e-05	0.000468287	chr7	27184441	-	Island	HOXA5	NM_019102	TSS1500
cg03202804	0.0715409	0.283156	0.211616	0.000216842	0.00113848	chr4	154710353	-	Island	SFRP2	NM_003013	TSS200
cg03734437	0.0981241	0.30974	0.211616	0.00205935	0.00484016	chr8	97173526	-	Island	GDF6	NM_001001557	TSS1500
cg22749589	0.0690158	0.280641	0.211625	0.00024499	0.00123424	chr20	21501710	+	N_Shore			intergenic
cg02018277	0.0775651	0.28919	0.211625	0.00246773	0.00543763	chr15	65116255	-	Island	PIF1	NM_025049	Body
cg03175653	0.0928758	0.304521	0.211645	1.64994e-05	0.000199633	chr18	74961798	+	Island	GALR1	NM_001480	TSS1500
cg05446471	0.522502	0.734152	0.21165	8.7415e-06	0.000128058	chr3	13522740	+	S_Shore	HDAC11	NM_001136041; NM_024827	5'UTR; Body
cg23217097	0.0647979	0.276449	0.211651	6.01442e-05	0.000489277	chr14	42074635	+	N_Shore			intergenic
cg22875872	0.142621	0.354273	0.211651	0.000577666	0.00214784	chr1	44031756	-	Island	PTPRF	NM_002840; NM_130440	Body
cg14511946	0.061542	0.273244	0.211702	0.00106213	0.00316362	chr9	23850969	-	Island			intergenic
cg11108269	0.0611752	0.272901	0.211726	0.000435676	0.0017945	chr14	36989404	-	Island	NKX2-1	NM_001079668; NM_003317	1stExon; 5'UTR; TSS1500
cg16181396	0.248039	0.459785	0.211746	4.90991e-05	0.000425477	chr3	147126206	+	N_Shore	ZIC1	NM_003412	TSS1500
cg16803520	0.117926	0.329677	0.211751	9.90371e-05	0.00068169	chr7	64030739	-	Island			intergenic
cg03888064	0.530432	0.742192	0.211759	3.70712e-08	2.60947e-06	chr1	156305656	-	N_Shelf	C1orf182; CCT3	NM_001008800; NM_001008883; NM_005998; NM_144627	Body; TSS1500
cg20354141	0.0684795	0.280241	0.211761	6.97904e-06	0.000109234	chr7	100609766	-	Island			intergenic
cg26492514	0.124218	0.335984	0.211766	1.75855e-05	0.000209007	chr5	168728236	+	Island	SLIT3	NM_003062	TSS200
cg05923687	0.0366224	0.248399	0.211777	3.36753e-05	0.000328724	chr1	63795711	+	Island			intergenic
cg13845094	0.0919951	0.303781	0.211786	0.00149845	0.00394565	chr12	81108034	+	N_Shelf			intergenic
cg04034767	0.0210943	0.232897	0.211802	0.00588069	0.00956333	chr12	52400907	+	Island	GRASP	NM_181711	1stExon
cg06679347	0.04507	0.256908	0.211838	0.00125713	0.0035236	chr4	177714350	-	Island	VEGFC	NM_005429	TSS1500
cg23605843	0.222539	0.434383	0.211845	0.000142158	0.000862565	chr1	26735630	+	N_Shore			intergenic
cg06049868	0.237565	0.449415	0.211851	2.62691e-06	5.45034e-05	chr13	112717707	+	S_Shore			intergenic
cg10919664	0.305722	0.517584	0.211862	0.000103322	0.000701037	chr6	28945322	-	OpenSea			intergenic
cg20266154	0.111952	0.323814	0.211862	0.000642541	0.00229946	chr17	35165846	+	Island			intergenic
cg12199221	0.186482	0.398354	0.211872	0.000586815	0.00217036	chr5	83017078	+	N_Shore	HAPLN1	NM_001884	TSS200
cg22557091	0.092492	0.304378	0.211886	3.57467e-05	0.000342624	chr11	31827920	+	Island	PAX6	NM_000280; NM_001127612; NM_001604	Body
cg04285275	0.0593461	0.271237	0.211891	0.000334864	0.00151198	chr16	31549141	+	Island			intergenic
cg23242052	0.104328	0.316225	0.211898	8.26122e-06	0.000123367	chr2	176947786	-	Island	EVX2	NM_001080458	Body
cg20482521	0.0285427	0.240448	0.211905	0.000312935	0.00144784	chr10	106400667	+	Island	SORCS3	NM_014978	TSS200
cg12172720	0.380944	0.592863	0.211918	3.79752e-06	7.10096e-05	chr5	150019603	-	OpenSea	SYNPO	NM_001109974; NM_001166208; NM_001166209; NM_007286	Body; TSS1500
cg09151131	0.430945	0.642872	0.211927	3.60684e-07	1.31985e-05	chr17	48552276	+	N_Shelf			intergenic
cg24881420	0.130987	0.342934	0.211948	2.25675e-06	4.8814e-05	chr5	170735754	+	Island	TLX3	NM_021025	TSS1500
cg05308495	0.213692	0.425641	0.211948	0.00254267	0.00554857	chr19	54515169	-	Island	CACNG6	NM_031897; NM_145814; NM_145815	Body
cg26390889	0.0848503	0.296803	0.211952	6.76076e-05	0.000529023	chr5	33936462	+	Island	RXFP3	NM_016568	TSS200
cg13640145	0.197896	0.409889	0.211993	3.01338e-05	0.000303994	chr4	122685651	-	N_Shore	LOC100192379; TMEM155	NM_152399; NR_024365	5'UTR; TSS200
cg06896987	0.231089	0.443082	0.211993	8.15161e-05	0.000599581	chr2	177003735	-	N_Shore			intergenic
cg19863592	0.0752501	0.287251	0.212001	0.00220839	0.00505946	chr12	129338841	+	S_Shore	GLT1D1	NM_144669	Body
cg08446824	0.59455	0.806552	0.212002	9.2974e-05	0.000653857	chr4	1720184	-	N_Shore	TMEM129	NM_001127266; NM_138385	Body
cg05849109	0.137581	0.349583	0.212002	0.000522989	0.00201665	chr5	180531288	+	S_Shore			intergenic
cg14716686	0.456041	0.66806	0.212019	2.80712e-07	1.10649e-05	chr21	30452862	-	OpenSea	C21orf7	NM_020152	TSS200
cg21511365	0.0351704	0.247196	0.212025	0.000182504	0.00101579	chr8	9763739	+	Island			intergenic
cg22275864	0.267006	0.479046	0.21204	1.938e-05	0.000223767	chr8	37822562	-	Island	ADRB3	NM_000025	Body
cg24394856	0.208783	0.420841	0.212058	8.34946e-05	0.000608664	chr6	134175900	-	OpenSea			intergenic
cg13596497	0.110256	0.322318	0.212062	5.98667e-06	9.81794e-05	chr13	110959104	-	Island	COL4A1; COL4A2	NM_001845; NM_001846	Body; TSS1500
cg00397673	0.187233	0.399299	0.212067	2.6954e-07	1.0724e-05	chr18	56940418	-	Island	RAX	NM_013435	1stExon
cg01843946	0.0562517	0.268325	0.212073	8.80867e-05	0.000630723	chr14	37124434	+	N_Shore			intergenic
cg07592254	0.583135	0.795225	0.21209	3.62508e-08	2.57633e-06	chr8	63444750	+	OpenSea	NKAIN3	NM_173688	Body
cg26682580	0.0301741	0.242265	0.212091	1.12661e-05	0.000153173	chr12	128752058	-	Island	TMEM132C	NM_001136103	Body
cg11710851	0.107466	0.319568	0.212102	0.000549725	0.00208277	chr12	130765858	+	OpenSea			intergenic
cg26124318	0.0843226	0.296435	0.212112	0.000101088	0.000690791	chr8	38965122	+	Island	ADAM32	NM_145004	1stExon; 5'UTR
cg25033990	0.139845	0.351959	0.212114	4.90056e-07	1.63703e-05	chr17	32484014	-	Island	ACCN1	NM_001094	TSS200
cg26618441	0.299774	0.511912	0.212138	0.000156899	0.000919756	chr5	140213825	-	N_Shore	PCDHA1; PCDHA2; PCDHA3; PCDHA4; PCDHA5; PCDHA6; PCDHA7	NM_018900; NM_018905; NM_018906; NM_018907; NM_018908; NM_018909; NM_018910; NM_031411; NM_031849; NM_031852	Body; TSS200
cg17974166	0.229238	0.441382	0.212144	5.53077e-05	0.000461372	chr1	23280069	-	Island			intergenic
cg08238265	0.636298	0.848445	0.212147	1.0526e-10	3.99719e-08	chr14	64682912	-	OpenSea	SYNE2	NM_015180; NM_182910; NM_182913; NM_182914	1stExon; 5'UTR; Body
cg24390913	0.0640932	0.276268	0.212175	2.77244e-05	0.000287366	chr10	118899788	+	Island			intergenic
cg22680204	0.136675	0.348851	0.212176	4.30448e-05	0.000389085	chr4	5895098	+	Island	CRMP1	NM_001014809	TSS1500
cg02696327	0.32208	0.53426	0.21218	0.000173892	0.000984489	chr16	49312543	+	N_Shore	CBLN1	NM_004352	3'UTR
cg05075118	0.0732949	0.285481	0.212186	0.00118436	0.0033913	chr3	132756991	+	Island	TMEM108	NM_001136469; NM_023943	TSS200
cg19942495	0.228468	0.440675	0.212207	1.05529e-08	1.07712e-06	chr17	32484027	-	Island	ACCN1	NM_001094	TSS1500
cg09775582	0.0121607	0.22437	0.212209	0.00481491	0.00839713	chr17	45810865	-	Island	TBX21	NM_013351	1stExon
cg10140638	0.158988	0.371205	0.212217	2.17695e-05	0.00024228	chr2	220174207	+	Island	PTPRN	NM_002846	TSS200
cg27013696	0.222078	0.434313	0.212235	2.87466e-07	1.12671e-05	chr7	19158030	+	Island	TWIST1	NM_000474	TSS1500
cg11002404	0.050176	0.262417	0.212241	0.000168019	0.000962864	chr10	11060038	+	Island	CUGBP2	NM_001025077; NM_006561	1stExon; 5'UTR; Body
cg05166490	0.0282072	0.240453	0.212246	0.000132095	0.000821598	chr8	41754172	-	Island	ANK1	NM_001142446	1stExon; 5'UTR
cg08529882	0.158165	0.370411	0.212246	9.22534e-06	0.000133147	chr10	124902456	+	Island			intergenic
cg17987176	0.0857019	0.29795	0.212248	0.000167489	0.000960827	chr1	181452839	-	Island	CACNA1E	NM_000721	1stExon; 5'UTR
cg20959866	0.141683	0.353931	0.212249	7.95834e-07	2.30018e-05	chr1	4714008	-	Island	AJAP1	NM_001042478; NM_018836	TSS1500
cg10980774	0.0429391	0.255197	0.212258	0.00147661	0.00390877	chr11	112832547	+	Island	NCAM1	NM_000615; NM_001076682; NM_181351	Body
cg00089091	0.153818	0.366099	0.212281	0.000724025	0.00247891	chr2	115919950	-	Island	DPP10	NM_001004360; NM_020868	Body
cg05026135	0.0760021	0.288294	0.212292	4.88932e-05	0.000424087	chr19	30713427	+	Island			intergenic
cg07028914	0.078366	0.290668	0.212302	0.000141428	0.000859766	chr6	85474090	-	Island	TBX18	NM_001080508	TSS200
cg19856705	0.241249	0.453561	0.212311	3.2879e-07	1.23484e-05	chr1	234667500	-	OpenSea			intergenic
cg22916586	0.353684	0.565995	0.212311	7.57626e-07	2.22495e-05	chr12	12686957	+	OpenSea	DUSP16	NM_030640	5'UTR
cg05327835	0.030239	0.242552	0.212313	0.00213178	0.00494756	chr4	996175	+	Island	IDUA	NM_000203	Body
cg06653699	0.0385375	0.250853	0.212316	4.81369e-05	0.000419698	chr16	51185082	-	Island	SALL1	NM_001127892; NM_002968	1stExon; TSS1500
cg27655158	0.0373608	0.249691	0.212331	0.000620424	0.00224921	chr4	1396593	+	Island			intergenic
cg04490714	0.0937637	0.306099	0.212336	1.86161e-05	0.000217599	chr16	55690564	+	Island	SLC6A2	NM_001043	1stExon; 5'UTR
cg10156366	0.0834783	0.295825	0.212347	0.00384014	0.00725023	chr2	79220381	+	Island			intergenic
cg25928819	0.17092	0.383267	0.212347	9.65223e-05	0.000671358	chr12	133484026	+	N_Shore			intergenic
cg08156066	0.0695357	0.281886	0.21235	7.83546e-05	0.000583658	chr20	21695334	+	Island	PAX1	NM_006192	Body
cg07957294	0.308556	0.52091	0.212353	0.000103964	0.000703944	chr1	170638917	+	OpenSea	PRRX1	NM_006902; NM_022716	Body
cg17120366	0.498318	0.710672	0.212354	1.21198e-05	0.000161391	chr10	28571322	+	OpenSea	MPP7	NM_173496	TSS1500
cg06455422	0.432231	0.644591	0.21236	3.76493e-05	0.00035477	chr13	98875360	-	OpenSea	FARP1	NM_001001715; NM_005766	Body
cg03348397	0.153233	0.365604	0.212371	2.28215e-05	0.000250748	chr8	54789648	-	Island	RGS20	NM_170587	Body
cg10524033	0.0841094	0.296482	0.212373	0.000105701	0.000711687	chr4	134070433	+	Island	PCDH10	NM_020815; NM_032961	TSS200
cg12018098	0.107724	0.320097	0.212374	0.00119781	0.0034154	chr19	38885481	-	Island	SPRED3	NM_001042522	Body
cg07413251	0.0476622	0.260064	0.212402	0.00109847	0.00323243	chr3	27771667	+	Island			intergenic
cg22162281	0.123734	0.336139	0.212406	0.000634217	0.00228176	chr2	207139197	-	N_Shore	ZDBF2	NM_020923	TSS1500
cg26698460	0.448936	0.661346	0.21241	2.09578e-05	0.000236381	chr19	58716004	-	Island	ZNF274	NM_016324; NM_016325; NM_133502	5'UTR; Body
cg09619624	0.449386	0.661836	0.212451	0.000192451	0.00105227	chr22	18985632	-	Island			intergenic
cg18912520	0.137728	0.350202	0.212474	1.00119e-05	0.000140768	chr6	41528623	-	Island	FOXP4	NM_001012426; NM_001012427; NM_138457	5'UTR
cg17898329	0.0707344	0.283212	0.212478	0.000360578	0.00158782	chr4	154713496	-	N_Shore			intergenic
cg09143673	0.146191	0.358683	0.212491	6.03372e-05	0.000490095	chr5	172664439	-	Island			intergenic
cg16761390	0.182542	0.39506	0.212518	0.00192619	0.00463735	chr7	27290724	-	N_Shore			intergenic
cg19118812	0.0213751	0.233913	0.212538	0.00182772	0.00448168	chr7	37488438	+	Island	ELMO1	NM_014800	1stExon; 5'UTR
cg17424999	0.0540733	0.266625	0.212552	5.30252e-05	0.00044879	chr11	20622988	-	Island	SLC6A5	NM_004211	Body
cg26759954	0.0555698	0.268126	0.212556	0.000425933	0.00176791	chr6	13925420	+	Island	RNF182	NM_001165032; NM_001165033; NM_001165034; NM_152737	5'UTR; TSS200
cg13921352	0.0647427	0.277305	0.212563	0.000301294	0.00141168	chr3	68981890	+	Island	FAM19A4	NM_001005527; NM_182522	TSS200
cg06807928	0.491339	0.703924	0.212585	0.000149028	0.000889384	chr13	112610059	-	N_Shore			intergenic
cg15634877	0.15422	0.366806	0.212586	9.81404e-06	0.000138861	chr2	220299643	+	Island	SPEG	NM_005876	TSS200
cg13912115	0.0288444	0.24145	0.212605	0.000129943	0.000813046	chr5	33936362	-	Island	RXFP3	NM_016568	TSS200
cg08204023	0.158746	0.371358	0.212611	7.88267e-05	0.000586211	chr5	37835109	+	Island	GDNF	NM_000514; NM_199231; NM_199234	5'UTR; TSS1500
cg01925738	0.375419	0.588052	0.212632	0.000722773	0.00247662	chr5	140480770	+	N_Shore	PCDHB3	NM_018937	1stExon
cg16193029	0.619177	0.831819	0.212642	8.7047e-09	9.36507e-07	chr3	48413550	+	OpenSea	FBXW12	NM_001159927; NM_001159929; NM_207102	TSS200
cg22975913	0.0834281	0.296072	0.212644	0.0015897	0.0040992	chr11	32457727	-	N_Shore	WIT1; WT1	NM_000378; NM_024424; NM_024425; NM_024426; NR_023920	Body; TSS1500
cg02900995	0.0563358	0.268991	0.212655	3.02072e-05	0.000304455	chr7	155598018	+	Island	SHH	NM_000193	Body
cg11903133	0.0760538	0.28872	0.212666	0.000799621	0.0026427	chr20	50722613	-	S_Shore	ZFP64	NM_199427	Body
cg08254359	0.293146	0.505816	0.21267	0.00025657	0.00127263	chr12	54398518	-	N_Shore			intergenic
cg09562045	0.0707757	0.28345	0.212674	0.00155925	0.00404921	chr4	5890424	+	Island	CRMP1	NM_001014809; NM_001313	Body; TSS200
cg02778237	0.254354	0.467046	0.212692	1.76217e-05	0.00020923	chr6	72298242	+	N_Shore			intergenic
cg03002848	0.0738821	0.286577	0.212695	4.34523e-05	0.000391697	chr10	135050343	+	Island	VENTX	NM_014468	TSS1500
cg06093355	0.318366	0.531063	0.212697	3.41486e-05	0.000331966	chr2	46547693	+	OpenSea	EPAS1	NM_001430	Body
cg24724428	0.204187	0.416902	0.212714	0.000997232	0.00304023	chr6	11044888	+	Island	ELOVL2	NM_017770	TSS1500
cg01582980	0.142472	0.355197	0.212725	7.09054e-05	0.000545823	chr7	20825545	+	Island	SP8	NM_182700; NM_198956	5'UTR; Body
cg15618978	0.1779	0.390626	0.212725	7.14546e-06	0.000110969	chr3	160167990	+	Island	TRIM59	NM_173084	TSS1500
cg25781755	0.262408	0.475139	0.212731	0.000100374	0.000687769	chr4	13537089	+	N_Shore			intergenic
cg07519873	0.0277462	0.24049	0.212744	9.06755e-05	0.000643635	chr19	54483188	+	Island	CACNG8	NM_031895	Body
cg16914674	0.591325	0.804072	0.212746	0.000289166	0.00137463	chr15	90349662	-	OpenSea	ANPEP	NM_001150	Body
cg10599900	0.0595933	0.272349	0.212755	0.00216093	0.00499033	chr20	30063036	-	Island	REM1	NM_014012	TSS200
cg27014135	0.0295803	0.242338	0.212757	0.0137541	0.0168171	chr16	25703528	-	Island	HS3ST4	NM_006040	1stExon; 5'UTR
cg12097222	0.111013	0.323771	0.212758	0.00364172	0.00699953	chr8	16885000	-	Island	EFHA2	NM_181723	1stExon
cg16635314	0.0451748	0.257938	0.212763	0.00029151	0.0013825	chr16	31580299	+	Island	CSDAP1	NR_027011	Body
cg07212778	0.0553846	0.268174	0.212789	4.63506e-05	0.000409295	chr2	119916510	-	Island	C1QL2	NM_182528	TSS200
cg15213210	0.0308787	0.243686	0.212807	0.000640986	0.00229652	chr1	18962937	+	Island	PAX7	NM_001135254; NM_002584; NM_013945	Body
cg18366919	0.167579	0.380387	0.212807	4.23555e-05	0.000384833	chr19	15344364	-	Island	EPHX3	NM_001142886; NM_024794	TSS1500
cg19822251	0.0816024	0.294442	0.212839	3.41714e-05	0.000332091	chr3	9595395	-	Island	LHFPL4	NM_198560	1stExon; 5'UTR
cg02271895	0.117284	0.330126	0.212842	4.92377e-06	8.52915e-05	chr5	127872958	-	Island	FBN2	NM_001999	Body
cg16415058	0.16392	0.376766	0.212846	4.18066e-06	7.58803e-05	chr10	108923781	-	Island	SORCS1	NM_001013031; NM_052918	1stExon
cg00290506	0.0397459	0.252624	0.212878	0.000347175	0.0015493	chr1	224804226	-	Island	CNIH3	NM_152495	1stExon; 5'UTR
cg02340083	0.0406259	0.25352	0.212894	0.000439701	0.00180494	chr1	50882006	-	Island			intergenic
cg18527574	0.518834	0.731731	0.212897	2.56208e-07	1.03498e-05	chr2	222434303	+	N_Shore	EPHA4	NM_004438	Body
cg26659079	0.164692	0.377591	0.2129	1.52274e-06	3.67296e-05	chr2	5836181	-	Island	SOX11	NM_003108	1stExon; 3'UTR
cg16859420	0.140548	0.353505	0.212957	0.000101339	0.00069191	chr8	41219116	+	OpenSea			intergenic
cg12035092	0.0461757	0.259134	0.212959	0.00245716	0.00542297	chr2	149633226	-	Island	KIF5C	NM_004522	1stExon
cg08330224	0.0715474	0.284522	0.212975	0.000605286	0.00221308	chr16	12996889	-	Island	SHISA9	NM_001145204; NM_001145205	Body
cg06341701	0.264918	0.477896	0.212977	1.15119e-05	0.000155631	chr2	176986261	-	N_Shore	HOXD9	NM_014213	TSS1500
cg16896079	0.050061	0.263039	0.212978	0.000572825	0.00213679	chr12	41582362	-	Island	PDZRN4	NM_001164595	1stExon
cg08692733	0.240047	0.45303	0.212983	5.18927e-05	0.000441987	chr10	112404738	-	S_Shore	RBM20	NM_001134363	Body
cg27494647	0.198285	0.411271	0.212987	0.00109817	0.0032321	chr7	150038898	+	Island	RARRES2	NM_002889	TSS200
cg09938511	0.127945	0.340933	0.212988	0.00102306	0.00309054	chr8	77590322	-	Island	LOC100192378	NR_024360	Body
cg03671597	0.170345	0.383339	0.212993	1.31134e-05	0.000170628	chr17	27333463	+	S_Shore	SEZ6	NM_001098635; NM_178860	TSS1500
cg10848640	0.266299	0.47931	0.213011	8.6637e-06	0.000127244	chr4	4857082	-	N_Shore			intergenic
cg03127334	0.210881	0.423891	0.213011	0.000724197	0.00247924	chr21	40033634	+	Island	ERG	NM_001136154; NM_004449	1stExon; 5'UTR
cg16179952	0.223741	0.436772	0.21303	6.85697e-08	4.07006e-06	chr2	947117	-	Island	SNTG2	NM_018968	Body
cg13319711	0.231012	0.444056	0.213044	1.82498e-06	4.18898e-05	chr7	39015544	-	Island			intergenic
cg19944763	0.0421503	0.25521	0.213059	0.000539397	0.00205669	chr10	15761854	-	Island	ITGA8	NM_003638	TSS200
cg09803262	0.246133	0.459194	0.21306	7.42762e-05	0.000563373	chr7	96622608	-	OpenSea	DLX6AS	NR_015448	Body
cg17566175	0.310706	0.523788	0.213082	1.76194e-06	4.09407e-05	chr6	56389866	-	OpenSea	DST	NM_001144769; NM_001144770; NM_001144771; NM_015548; NM_183380	Body
cg07568194	0.0595086	0.272596	0.213088	3.57081e-05	0.000342428	chr16	77468850	-	Island	ADAMTS18	NM_199355	1stExon; 5'UTR
cg22154659	0.503277	0.716371	0.213094	6.62282e-06	0.000105526	chr7	27134369	-	N_Shore	HOXA1	NM_005522; NM_153620	3'UTR; Body
cg02236650	0.107352	0.320496	0.213144	0.00177705	0.00439902	chr10	17269775	-	N_Shore	VIM	NM_003380	TSS1500
cg02227188	0.17558	0.38873	0.21315	0.00115611	0.00333797	chr12	54396354	-	S_Shore	HOXC9	NM_006897	Body
cg21814870	0.455448	0.668598	0.21315	8.31991e-05	0.000607417	chr4	62383240	-	Island	LPHN3	NM_015236	Body
cg07591403	0.0617319	0.274884	0.213152	0.00117913	0.00338193	chr16	89267679	-	N_Shore			intergenic
cg15270892	0.19922	0.412385	0.213164	0.000258672	0.00127901	chr3	27762352	-	Island	EOMES	NM_005442	Body
[truncated: 5,352 more rows]
