# Supplementary material for: Deciphering the Heterogeneity of Pancreatic Cancer: DNA Methylation-Based Cell Type Deconvolution Unveils Distinct Subgroups and Immune Landscapes
Source: Epigenomes. 2025 Sep 5;9(3):34. doi: 10.3390/epigenomes9030034 (PMC12452622; doi:10.3390/epigenomes9030034)
Supplement: Supplementary file 1 [file epigenomes-09-00034-s001.zip › Supplementary_Table S2.xlsx]

## Sheet: Supplementary Table S2a
Supplementary Table S2a. DNA methylation-based tumor deconvolution of cell types in The Cancer Genome Atlas (TCGA) Pancreatic Cancer (PAAD) cohort. The deconvolution results are expressed as proportions of cell types, where samples highlighted in orange were unable to undergo further cell type stratification. PAM (Partitioning Around Medoids) clusterization was employed to differentiate the pheno…
TCGA Sample ID	MUTATION	DECONVOLUTION																	Sample Type	TUMOR PURITY	TUMOR PHENOTYPE
		Tumor	Non-tumor
			Angiogenic			Immune
	KRAS oncogene		Endothelial	Epithelial	Stromal	Myeloid					Lymphocyte									InfiniumPurify	PAM clusterization
						Granulocyte			Mononuclear		Natural Killer	B cell		T cell
												B naïve	B memory	CD4T			CD8T
						Basophil	Eosinophil	Neutrophil	Monocyte	Dendritic				CD4T naïve	CD4T memory	T regulatory	CD8T naïve	CD8T memory
TCGA-2J-AAB1-01A	yes	73.9683	3.72798	4.57378	3.81418	0	0	0	3.32607	4.65796	1.79985	0	0.394652	0	2.94741	0.789828	0	0	Primary Tumor	0.52	Cluster 1
TCGA-2J-AAB6-01A	yes	85.8403	1.20699	0.689706	3.12242	1.02419	0	0	0	7.06113	0.662628	0	0	0	0.392668	0	0	0	Primary Tumor	0.57	Cluster 1
TCGA-2J-AAB8-01A	yes	87.0011	0.408249	0	0.418803	0.630422	0.397651	3.35579	1.19823	4.38153	0.687376	0	0.165258	0	0.547417	0.586058	0	0.222115	Primary Tumor	0.38	Cluster 1
TCGA-2J-AABH-01A	yes	72.8036	1.74695	11.1926	3.87958	1.89496	0.38085	0.413362	2.68458	4.10238	0.901215	0	0	0	0	0	0	0	Primary Tumor	0.52	Cluster 1
TCGA-2J-AABI-01A	yes	87.8555	1.32703	1.49747	1.89923	1.02342	0.410291	0.656927	0.351647	3.33589	0.772634	0.0763431	0.370039	0	0.216199	0.207422	0	0	Primary Tumor	0.64	Cluster 1
TCGA-2J-AABO-01A	yes	72.3403	9.03397	0.699533	6.20253	0	0	0	1.58791	4.19504	1.82213	0	1.06165	0	1.56497	0.869427	0.365214	0.257353	Primary Tumor	0.48	Cluster 1
TCGA-2J-AABP-01A	no	88.0702	0	0	0	0	0	0	0	5.08647	0.289971	0	1.91381	0	1.86245	0.322985	0	2.45411	Primary Tumor	0.05	Cluster 1
TCGA-2J-AABU-01A	yes	83.269	2.81387	1.5337	3.3542	0	0	0	1.35993	3.73413	0.146109	0	0.774375	0.00347993	2.20628	0.403672	0	0.401275	Primary Tumor	0.5	Cluster 1
TCGA-2L-AAQA-01A	yes	88.2889	2.32332	2.1058	1.94818	0.0184568	0.000700369	0	0	2.95786	0.551189	0	0	0	1.16286	0	0	0.642761	Primary Tumor	0.56	Cluster 1
TCGA-2L-AAQE-01A	yes	82.8739	3.17194	1.48495	2.22575	1.28626	0	0	2.55914	2.21966	0	0	0.620988	0	1.06842	0.323617	0	2.1654	Primary Tumor	0.53	Cluster 1
TCGA-2L-AAQJ-01A	yes	86.2278	1.70904	0.985607	0.898874	0.92604	0.110422	0.634927	0	4.18068	0.284396	0	1.88839	0	0.410284	0.00914452	0	1.73439	Primary Tumor	0.5	Cluster 1
TCGA-3A-A9IB-01A	yes	76.3273	7.97615	0.0288468	2.17313	0.551928	0.0451578	0.717507	2.38296	7.34503	0.260601	0	0	0	2.19141	0	0	0	Primary Tumor	0.44	Cluster 1
TCGA-3A-A9IC-01A	yes	90.2945	1.89536	0.373552	2.00945	0.558036	0.0484011	0.976563	1.04083	1.74973	0.713074	0	0	0	0.340477	0	0	0	Primary Tumor	0.46	Cluster 1
TCGA-3A-A9IH-01A	yes	75.8215	4.8436	6.25178	3.64631	1.21068	0	0	2.76244	2.55485	0.0786185	0	0	0	1.97425	0.85602	0	0	Primary Tumor	0.53	Cluster 1
TCGA-3A-A9IJ-01A	no	87.7897	3.53234	0	4.37618	0	0	0	0.822546	0.316757	1.9666	0	1.19583	0	0	0	0	0	Primary Tumor	0.05	Cluster 1
TCGA-3A-A9IL-01A	no	88.9945	0.473694	0	0.964206	0	0	0	0	0	0	0	0	0	0	0	0	9.56757	Primary Tumor	0.04	Cluster 1
TCGA-3A-A9IN-01A	no	85.6562	0.0112936	0	0.00992513	5.98134	0	2.54525	1.029	4.76702	0	0	0	0	0	0	0	0	Primary Tumor	0.06	Cluster 1
TCGA-3A-A9IO-01A	no	85.3271	0	0	0	0.22057	0.201309	0.0273383	0	6.47402	3.44716	0	2.22397	0	0	0	0.0449418	2.03362	Primary Tumor	0.05	Cluster 1
TCGA-3A-A9IU-01A	yes	82.7542	2.06837	4.86332	2.48204	1.96643	0.632972	0.320706	0.915915	2.9417	0.678574	0	0.375739	0	0	0	0	0	Primary Tumor	0.53	Cluster 1
TCGA-3A-A9IV-01A	no	89.0369	0	0.343364	10.6198	0	0	0	0	0	0	0	0	0	0	0	0	0	Primary Tumor	0.08	Cluster 1
TCGA-3A-A9IZ-01A	yes	81.9455	0	0	0	0.775707	0	14.7226	2.55617	0	0	0	0	0	0	0	0	0	Primary Tumor	0.52	Cluster 1
TCGA-3A-A9J0-01A	no	84.8161	1.81848	4.00728	1.41181	0.54878	0.0961366	0	1.04806	4.68133	0.686858	0	0.63375	0	0.0533957	0.0228839	0.159178	0.0159178	Primary Tumor	0.55	Cluster 1
TCGA-F2-6879-01A	yes	89.2457	1.99019	3.72218	1.89445	0	0	0	1.94997	1.19754	0	0	0	0	0	0	0	0	Primary Tumor	0.59	Cluster 1
TCGA-F2-6880-01A	NA	20.6219	5.92928	57.9897	8.62244	4.47782	0	0	1.93857	0	0.420288	0	0	0	0	0	0	0	Primary Tumor	0.05	Cluster 1
TCGA-F2-A44G-01A	yes	88.6154	0	0	0	0.85943	0.276629	6.37858	0	3.26475	0.0452747	0	0	0	0.364276	0.195701	0	0	Primary Tumor	0.41	Cluster 1
TCGA-F2-A8YN-01A	yes	87.4971	2.30646	2.47783	1.22206	0.179546	0.0642085	0	0	4.76727	0.824592	0	0	0	0.656865	0.00406728	0	0	Primary Tumor	0.54	Cluster 1
TCGA-FB-A4P5-01A	no	84.6885	0	0	0	0	0	0	0	3.25667	0.449164	0.120418	2.78436	0	1.39113	0.726244	0	6.5835	Primary Tumor	0.21	Cluster 1
TCGA-FB-A545-01A	yes	86.1195	2.66222	5.01855	2.949	0.555126	0.0389562	0	1.03477	1.19584	0.253984	0.0189169	0.153137	0	0	0	0	0	Primary Tumor	0.63	Cluster 1
TCGA-FB-A5VM-01A	yes	85.098	1.47893	0	0.680973	0	0	0	0.590825	3.52948	0.615163	0	2.32185	0	0	0	1.59241	4.09233	Primary Tumor	0.43	Cluster 1
TCGA-FB-A78T-01A	yes	73.977	0	10.7645	4.55041	2.74517	0.0960156	0	1.81758	3.25473	0.157444	0	0	0	0.297924	2.33926	0	0	Primary Tumor	0.53	Cluster 1
TCGA-FB-AAPP-01A	no	91.4844	0	5.34657	1.74979	0	0	0	1.41927	0	0	0	0	0	0	0	0	0	Primary Tumor	0.86	Cluster 1
TCGA-FB-AAPQ-01A	yes	69.4125	3.76728	6.95559	6.38455	0	0	0	6.35071	5.89346	1.08778	0	0.148102	0	0	0	0	0	Primary Tumor	0.5	Cluster 1
TCGA-FB-AAPS-01A	no	83.3999	2.21471	0	1.33679	0.039872	0.122334	0	0.353804	5.31095	0.195517	0.0723678	1.24633	0	2.95153	0.142965	0	2.61294	Primary Tumor	0.29	Cluster 1
TCGA-FB-AAPU-01A	yes	84.8275	0.276128	5.70508	1.75973	0	0	0	2.50291	2.23069	0.964265	0	0	0	0.413736	0.682847	0	0.637145	Primary Tumor	0.59	Cluster 1
TCGA-FB-AAPZ-01A	yes	88.1922	0	6.10118	1.79834	0	0	0	0.0625609	2.73182	0.738445	0	0.279524	0	0.00141509	0.00670428	0	0.0878368	Primary Tumor	0.64	Cluster 1
TCGA-FB-AAQ0-01A	yes	85.9576	1.56333	3.97629	3.68741	1.01843	0.0964424	0.227604	1.45885	2.01408	0	0	0	0	0	0	0	0	Primary Tumor	0.56	Cluster 1
TCGA-FB-AAQ1-01A	yes	68.6028	2.49224	6.0832	4.56106	1.37068	0.471929	0.666253	1.92281	10.8846	1.59471	0	0.494316	0	0.0532467	0.802135	0	0	Primary Tumor	0.44	Cluster 1
TCGA-FB-AAQ2-01A	yes	80.2498	0.65384	1.4487	2.96407	1.14001	0.742284	0.539485	0.989593	4.36645	2.085	0.037262	1.99208	0	0.378602	0.559857	0	1.85296	Primary Tumor	0.5	Cluster 1
TCGA-FB-AAQ6-01A	yes	84.9819	1.3004	3.924	3.89358	0	0	0	0.955569	3.42781	0.866469	0	0.525471	0	0	0	0	0.124846	Primary Tumor	0.57	Cluster 1
TCGA-FZ-5922-01A	yes	69.7969	6.15455	9.3264	4.38675	0.722037	0.269979	0	2.07614	3.22494	1.15494	0	0.836741	0	0.00795679	0.00309768	0.976277	1.06327	Primary Tumor	0.42	Cluster 1
TCGA-FZ-5924-01A	yes	88.4237	1.52471	1.17808	1.3276	0.564948	0.0583173	3.26577	2.09317	1.56368	0	0	0	0	0	0	0	0	Primary Tumor	0.5	Cluster 1
TCGA-H6-8124-01A	yes	87.9933	3.56599	5.57249	1.08768	1.39441	0	0	0	0.386144	0	0	0	0	0	0	0	0	Primary Tumor	0.65	Cluster 1
TCGA-HV-A5A3-01A	yes	84.8789	1.72235	5.23065	3.18047	0.438981	0	0	0	4.31234	0.233902	0	0	0	0	0.00238676	0	0	Primary Tumor	0.58	Cluster 1
TCGA-HV-A5A4-01A	yes	87.0068	1.58037	4.60481	2.0519	0	0	0	0.311945	3.48406	0.566331	0	0	0	0.389146	0.00466043	0	0	Primary Tumor	0.57	Cluster 1
TCGA-HV-A5A6-01A	yes	87.6401	1.60778	4.73623	0.982095	1.38139	0	3.42345	0.196116	0	0	0	0	0	0	0	0	0	Primary Tumor	0.56	Cluster 1
TCGA-HV-A7OL-01A	yes	86.9237	0	0	0	1.19137	0.502413	1.87037	0.844918	3.00381	0.643707	1.93577	1.62937	0	0.448086	0.477229	0	0.529215	Primary Tumor	0.47	Cluster 1
TCGA-HV-AA8X-01A	yes	85.8599	2.84969	4.32102	2.84969	0.344941	0.090547	0	0.603115	2.40175	0.332568	0	0.346763	0	0	0	0	0	Primary Tumor	0.56	Cluster 1
TCGA-HZ-7289-01A	no	87.9001	0.999611	0.724935	0.165153	0	0	0	2.01409	6.36405	0	0	0.49514	0	0	0	0.417535	0.919344	Primary Tumor	0.59	Cluster 1
TCGA-HZ-7919-01A	yes	73.2146	4.15787	4.88579	3.30184	0.319158	0	0	0	7.21124	0	0	0	0	2.96334	0.351358	0	3.59481	Primary Tumor	0.51	Cluster 1
TCGA-HZ-7920-01A	no	80.893	1.89672	0	0.588775	0.378835	0.320142	0.170742	0	5.48022	0.598788	0.949698	2.42194	0	0.21094	0.0409241	3.10176	2.94747	Primary Tumor	0.05	Cluster 1
TCGA-HZ-8005-01A	yes	88.9784	0.0821517	0	0.0870398	0.823672	0	3.47561	0	5.01418	0.522465	0	0	0	0.442708	0.573789	0	0	Primary Tumor	0.47	Cluster 1
TCGA-HZ-8519-01A	NA	81.3953	2.26924	0	1.15436	0.00590693	0.00674395	0	0.357316	4.81689	2.0983	0	1.51923	0	0.254571	0.0585414	2.05099	4.01256	Primary Tumor	0.29	Cluster 1
TCGA-HZ-8637-01A	yes	83.45	0	0	0	0.557526	0.435746	1.97703	0	5.17655	0.503551	0.196998	2.61765	0	1.43739	0.678546	0.311101	2.65795	Primary Tumor	0.39	Cluster 1
TCGA-HZ-A49I-01A	yes	79.7899	2.7161	2.93123	1.23319	0	0	0	1.86009	8.25857	0.918039	0	0.830189	0	0.125836	0.0485509	0	1.28833	Primary Tumor	0.46	Cluster 1
TCGA-HZ-A77Q-01A	yes	87.8651	0.816202	0	0.409975	0.338607	0.431631	1.85118	0	3.59671	0.769824	0.952403	0.799611	0	0.165052	0.258997	0.456709	1.28802	Primary Tumor	0.35	Cluster 1
TCGA-HZ-A8P0-01A	yes	78.3409	1.4863	1.32	0.444331	1.12617	0	5.79065	1.78089	4.72573	0	0	0	0	0.584981	0.144894	1.03934	3.21583	Primary Tumor	0.43	Cluster 1
TCGA-HZ-A8P1-01A	yes	86.3957	1.58686	3.71681	2.13844	0	0	0	0.226303	3.87016	1.10385	0	0.19991	0	0	0	0.114085	0.64789	Primary Tumor	0.61	Cluster 1
TCGA-HZ-A9TJ-01A	yes	80.5678	1.58049	8.24556	3.03162	0.378627	0.00462869	0	2.33206	3.10652	0.597692	0	0.15505	0	0	0	0	0	Primary Tumor	0.58	Cluster 1
TCGA-IB-7644-01A	yes	86.2906	1.81394	8.23112	1.70689	1.19026	0	0	0.767219	0	0	0	0	0	0	0	0	0	Primary Tumor	0.52	Cluster 1
TCGA-IB-7646-01A	yes	88.1344	0.724881	0.0407236	0.479375	0.671378	0.00864435	4.06285	1.55302	3.73736	0.351862	0	0.0066894	0	0.210006	0.0187715	0	0	Primary Tumor	0.48	Cluster 1
TCGA-IB-7647-01A	yes	83.4178	0.147167	0	0.0904762	0.112796	0.0723776	0.0150395	0	3.66197	0.98165	2.42932	3.46058	0	1.65295	0.398585	1.16459	2.39471	Primary Tumor	0.4	Cluster 1
TCGA-IB-7652-01A	yes	62.4508	4.86143	9.75496	3.46558	0.39607	0.057911	0	1.39049	12.9816	1.25956	0	0	0	2.43452	0.416431	0.0341162	0.49658	Primary Tumor	0.45	Cluster 1
TCGA-IB-7885-01A	no	82.0426	0.573009	0	0.365862	1.02504	0.408758	4.02784	0.0473106	5.59447	0.822408	0	1.54847	0	0.757024	0.742604	0	2.04464	Primary Tumor	0.35	Cluster 1
TCGA-IB-7886-01A	yes	85.2487	1.71629	3.26328	1.76941	1.39976	0	0.0187133	0.926564	1.58304	0.941278	0	0	0	2.18667	0.468023	0	0.478323	Primary Tumor	0.55	Cluster 1
TCGA-IB-7887-01A	yes	88.1184	0	0	0	0.652628	0	8.55437	0.7567	1.91794	0	0	0	0	0	0	0	0	Primary Tumor	0.44	Cluster 1
TCGA-IB-7888-01A	no	77.0455	0.787038	0	0.265302	0.859045	0.290703	1.12688	0.559903	5.12411	0.614422	0.689526	6.05448	0.36625	2.139	0.567179	1.06452	2.44614	Primary Tumor	0.35	Cluster 1
TCGA-IB-7890-01A	yes	87.2158	3.2324	0.416785	2.82796	0	0	0	0	5.02156	1.16167	0	0	0	0.123854	0	0	0	Primary Tumor	0.5	Cluster 1
TCGA-IB-7893-01A	yes	89.7962	2.77262	0	3.09162	0	0	0	0	3.34166	0.601759	0	0.119924	0	0.153202	0.075542	0	0.0475084	Primary Tumor	0.42	Cluster 1
TCGA-IB-8127-01A	yes	84.3281	1.40848	1.77141	1.4926	0	0	0	0	5.44554	0.91457	0	0.586263	0	0.749741	0.175241	0	3.12805	Primary Tumor	0.57	Cluster 1
TCGA-IB-A5SP-01A	yes	83.1111	1.01289	10.8508	1.23114	3.13057	0	0	0.316973	0.346459	0	0	0	0	0	0	0	0	Primary Tumor	0.63	Cluster 1
TCGA-IB-A5SQ-01A	no	81.5212	1.92282	0	1.70613	0.0305802	0.0252854	0.0101574	0.71912	4.91044	0.959245	0.348824	2.77366	0	1.21	0.524926	0.249638	3.08799	Primary Tumor	0.34	Cluster 1
TCGA-IB-A5SS-01A	yes	89.0176	2.1178	0	1.9424	0.142396	0.287822	0.621089	0	4.62077	0.712361	0	0	0	0.131549	0	0.032934	0.373253	Primary Tumor	0.5	Cluster 1
TCGA-IB-A5ST-01A	no	83.361	0	0	0	0.282721	0.355872	1.12891	0.236278	2.17774	0	4.29853	3.11625	0.429019	1.54242	1.12362	0.56922	1.37838	Primary Tumor	0.15	Cluster 1
TCGA-IB-A6UF-01A	yes	72.331	0	13.4632	8.54116	0	0	0	0.858943	4.80573	0	0	0	0	0	0	0	0	Primary Tumor	0.58	Cluster 1
TCGA-IB-A7LX-01A	yes	84.8572	0.847448	4.23344	3.77361	0	0	0	0	3.55828	1.74011	0	0.0133171	0	0	0	0	0.976591	Primary Tumor	0.57	Cluster 1
TCGA-IB-A7M4-01A	yes	86.9829	0.688695	0.353717	0.736716	0	0	0	0	4.34561	0.961157	0	1.14189	0	1.97021	0.643248	0	2.17589	Primary Tumor	0.46	Cluster 1
TCGA-IB-AAUN-01A	yes	76.1991	3.70796	6.8939	4.20697	0	0	0	1.24443	4.69597	1.25039	0	0.792327	0	0.478602	0.279897	0	0.250481	Primary Tumor	0.55	Cluster 1
TCGA-IB-AAUO-01A	yes	85.6007	0.764176	0.821532	0.934556	0.586165	0.0102836	4.19228	0.691275	4.39185	0.77175	0	0.155595	0	0.437213	0	0.105155	0.53746	Primary Tumor	0.47	Cluster 1
TCGA-IB-AAUP-01A	no	84.8364	0	0	0	0	0	0	0	1.43073	0	3.54081	4.47338	0	2.66208	0.469462	0	2.58715	Primary Tumor	0.3	Cluster 1
TCGA-IB-AAUR-01A	no	84.3724	0	0	0	0.187789	0.0502742	0.072454	0.368145	1.25215	0.0916822	5.33385	2.3964	0	2.33536	0.888146	0	2.6514	Primary Tumor	0.23	Cluster 1
TCGA-IB-AAUS-01A	no	85.8076	0	0	0	0.194226	0.218106	0.684565	2.54911	5.89245	0.466376	0	0.383356	0	1.09503	0.813232	0	1.896	Primary Tumor	0.14	Cluster 1
TCGA-IB-AAUU-01A	yes	78.7224	3.04142	5.75432	2.09826	0.688801	0	0	0	6.42591	0	0	0	0	0	0	1.14491	2.12401	Primary Tumor	0.54	Cluster 1
TCGA-IB-AAUV-01A	no	84.29	0	0	0	0.191255	0.129664	0.0410603	0.557086	5.20998	0.454646	0.364754	1.53072	0	0.86569	0.0895815	0.0642682	6.21134	Primary Tumor	0.05	Cluster 1
TCGA-L1-A7W4-01A	NA	88.4315	1.21268	2.09331	1.2663	1.18796	0.911452	1.50031	0.486669	2.90977	0	0	0	0	0	0	0	0	Primary Tumor	0.57	Cluster 1
TCGA-M8-A5N4-01A	yes	86.3943	0	0	0	0.427729	0.263218	6.0403	0	5.58586	0.865278	0	0.121388	0	0.153205	0.126226	0.002066	0.0204169	Primary Tumor	0.42	Cluster 1
TCGA-OE-A75W-01A	yes	83.6745	1.42193	3.10238	2.97312	0.395822	0.0338376	0	2.89577	2.47186	0.689719	0	0	0	0.471159	0.192683	0	1.67726	Primary Tumor	0.54	Cluster 1
TCGA-PZ-A5RE-01A	yes	86.5101	0.942826	1.54693	1.33333	0.930623	0.159901	0.319802	3.16355	3.73627	0.0729848	0	0	0	0.729224	0.554451	0	0	Primary Tumor	0.51	Cluster 1
TCGA-Q3-A5QY-01A	no	85.639	0	0	0	0.17391	0.136259	0.218732	0.186136	1.40056	0.0810698	1.44877	4.3207	0.896772	2.25932	1.37465	0.839854	1.02427	Primary Tumor	0.21	Cluster 1
TCGA-Q3-AA2A-01A	yes	87.5151	0.730112	1.48635	0.424233	0.69224	0.0897348	0.977468	2.59486	4.28338	0.32225	0	0	0	0.858046	0	0	0.0262667	Primary Tumor	0.5	Cluster 1
TCGA-S4-A8RM-01A	yes	86.4203	0.873708	4.13904	1.42934	0	0	0	0.575335	3.30368	0.434961	0	0	0	0.420142	0.0726605	0	2.33082	Primary Tumor	0.59	Cluster 1
TCGA-S4-A8RO-01A	NA	86.8588	1.66021	3.21556	1.56933	0	0	0	0	4.67409	1.05468	0	0	0	0.170179	0.204053	0	0.593122	Primary Tumor	0.64	Cluster 1
TCGA-S4-A8RP-01A	yes	81.283	2.66751	5.49256	3.22708	0	0	0	0.311251	3.49353	1.34463	0	0.121138	0	0.775625	0.00589829	0	1.27782	Primary Tumor	0.48	Cluster 1
TCGA-US-A779-01A	yes	64.4474	6.91733	17.6984	5.85792	0	0	0	5.07894	0	0	0	0	0	0	0	0	0	Primary Tumor	0.53	Cluster 1
TCGA-US-A77J-01A	NA	78.915	0	0	0	0.279631	0.0622255	0.085272	0	3.88726	0.547211	6.65792	2.94634	0.338872	3.25317	1.03638	0.156689	1.83403	Primary Tumor	0.04	Cluster 1
TCGA-XD-AAUG-01A	no	75.2405	7.35714	0	8.76761	0	0	0	3.13979	2.3103	1.3579	0	0.473275	0	0	0	0.699423	0.654055	Primary Tumor	0.06	Cluster 1
TCGA-XD-AAUH-01A	no	81.6184	0	0	0	0	0	0	0.281385	4.68528	0.792204	1.2131	4.89818	0	0.65767	0.251548	1.49015	4.11206	Primary Tumor	0.2	Cluster 1
TCGA-XN-A8T3-01A	yes	63.1421	6.96168	9.8466	4.83419	0	0	0	0	6.38411	0.641221	0	0	0	0.0127337	0.00191772	0.663243	7.51224	Primary Tumor	0.41	Cluster 1
TCGA-XN-A8T5-01A	no	83.6674	0	0	0	0.355714	0.169138	0.040105	0.189134	1.8353	0.0822945	4.59652	2.99221	0	1.25876	0.378707	1.37883	3.05586	Primary Tumor	0.2	Cluster 1
TCGA-YH-A8SY-01A	yes	90.3057	1.44926	0	1.5951	0.589172	0.303406	0.920802	0.99133	3.37839	0.255653	0	0	0	0.185611	0	0	0.025581	Primary Tumor	0.43	Cluster 1
TCGA-YY-A8LH-01A	yes	86.8963	0.713682	5.23955	1.04579	1.13705	0.200521	0	1.72024	1.63909	0.222115	0	0.206473	0	0.340725	0.242857	0	0.395601	Primary Tumor	0.57	Cluster 1
TCGA-Z5-AAPL-01A	no	87.1188	0	0	0	0.0907487	0.146926	0.311138	0.447249	0.736646	0.0425921	1.70456	3.98682	0.389802	2.13599	1.17416	0.0966185	1.61795	Primary Tumor	0.16	Cluster 1
TCGA-2J-AAB4-01A	yes	58.0364	4.11877	9.0767	4.08452	0.836977	0.191807	0	5.91985	9.26985	1.87543	0	0	0	2.12966	0	0.552026	3.908	Primary Tumor	0.41	Cluster 2
TCGA-2J-AAB9-01A	no	50.4206	5.59536	6.92547	6.47219	0.715347	0.360925	0.169082	4.3036	12.4766	3.53853	0.0132679	2.38159	0	0	0	1.08409	5.54331	Primary Tumor	0.24	Cluster 2
TCGA-2J-AABE-01A	yes	65.0836	4.15426	2.18732	5.61983	0	0	0	3.33093	13.1882	2.84284	0	0.576465	0	2.50701	0.509556	0	0	Primary Tumor	0.43	Cluster 2
TCGA-2J-AABF-01A	yes	65.6368	0.644596	0.879707	0.973752	2.18984	1.30105	2.48967	4.7347	10.8538	2.13544	0	1.11932	0	1.57455	1.24338	1.99209	2.23135	Primary Tumor	0.41	Cluster 2
TCGA-2J-AABK-01A	yes	60.6208	4.40914	9.62607	6.17617	0.337873	0.254059	0.0357953	3.18832	7.05294	3.13603	0	1.34282	0	0	0	0.859357	2.96059	Primary Tumor	0.33	Cluster 2
TCGA-2J-AABT-01A	yes	61.5683	6.34087	0.349622	5.38206	0.872121	0.400551	0.639176	1.31818	12.5176	1.66848	0	0.552983	0	3.33445	0.526897	1.49948	3.02926	Primary Tumor	0.32	Cluster 2
TCGA-2J-AABV-01A	no	27.7303	4.59718	38.9588	9.01408	8.91878	1.13374	0	5.11529	0.742283	1.80105	0	0.176982	0	0	0	0	1.81146	Primary Tumor	0.15	Cluster 2
TCGA-2L-AAQI-01A	yes	53.5681	5.17366	15.2581	4.43757	2.25369	0.256517	0.067183	2.76473	10.1858	2.84074	0	0.967386	0	0	0	0	2.22652	Primary Tumor	0.43	Cluster 2
TCGA-2L-AAQL-01A	yes	57.8387	10.5195	6.65714	6.95023	0.24539	0.0175278	0	2.19303	9.11243	1.33829	0	1.14106	0	3.64819	0	0.00528894	0.333203	Primary Tumor	0.5	Cluster 2
TCGA-3A-A9I5-01A	no	58.7653	6.09157	0	4.61228	1.80532	0	9.00689	5.42202	10.0991	0	0	1.91887	0	0.699164	1.36247	0	0.217015	Primary Tumor	0.44	Cluster 2
TCGA-3A-A9I9-01A	yes	65.0577	1.58051	6.60717	1.06607	6.43509	0	2.28492	4.24371	5.92371	0	0	0	0	6.80111	0	0	0	Primary Tumor	0.43	Cluster 2
TCGA-3E-AAAY-01A	no	61.6445	5.67984	2.3864	3.28265	1.99296	0.906522	2.94101	3.14499	8.47515	1.95816	0	1.57632	0	1.16147	0.297218	0.593852	3.95901	Primary Tumor	0.29	Cluster 2
TCGA-3E-AAAZ-01A	yes	67.8305	6.27078	3.84617	6.62949	0	0	0	3.19117	3.71891	1.73479	0	1.38604	0	2.87362	0	1.38242	1.13612	Primary Tumor	0.49	Cluster 2
TCGA-F2-A44H-01A	no	50.212	9.0616	8.36963	6.57927	1.55299	1.1216	0.809678	0	18.4308	2.00846	0	1.29051	0	0.18782	0	0	0.37564	Primary Tumor	0.36	Cluster 2
TCGA-FB-A7DR-01A	yes	66.6322	3.31636	0	3.16636	1.96611	1.63497	6.15702	2.4391	9.86656	1.48663	0	1.1658	0	0.172757	0.17463	0	1.82155	Primary Tumor	0.4	Cluster 2
TCGA-FB-AAQ3-01A	yes	56.9641	8.16274	8.64744	9.08807	0	0	0	6.1617	7.13228	1.27187	0	0	0	1.68043	0.705566	0.0076007	0.178194	Primary Tumor	0.46	Cluster 2
TCGA-FZ-5920-01A	yes	62.5492	10.1121	7.71661	6.42746	0.678245	0.312724	0	4.04671	4.81007	1.1017	0	0	0	1.79399	0.266356	0.0123268	0.172576	Primary Tumor	0.43	Cluster 2
TCGA-FZ-5923-01A	yes	46.4411	8.80768	19.9018	6.34532	1.8055	0.497168	0.0610557	2.69618	6.81535	3.87489	0	2.08967	0	0	0	0	0.664266	Primary Tumor	0.45	Cluster 2
TCGA-H8-A6C1-01A	yes	73.2036	1.08527	0.661062	0.362347	3.84298	1.66741	6.03443	2.79958	4.92884	0	0	0.916961	0	1.44671	1.75295	0.557618	0.740201	Primary Tumor	0.45	Cluster 2
TCGA-HV-A5A5-01A	no	60.0405	2.77552	1.35516	2.74758	2.05183	1.13765	5.18036	0	11.6003	2.54113	0	2.55102	0	2.83087	1.96126	0.0255417	3.20122	Primary Tumor	0.3	Cluster 2
TCGA-HV-AA8V-01A	yes	63.9813	6.08426	0	6.97409	1.40668	0.910205	1.56758	1.81453	11.4773	1.67794	0	0.677631	0	0.903114	0.903114	0	1.62226	Primary Tumor	0.8	Cluster 2
TCGA-HZ-7924-01A	no	59.4654	4.1532	11.5928	2.99995	1.79292	0.930937	0.0306481	2.4627	5.36913	2.11348	0	3.70904	0.126647	0.918188	0.56991	1.34756	2.41748	Primary Tumor	0.24	Cluster 2
TCGA-HZ-7925-01A	yes	70.3229	5.13035	0	3.36953	1.31045	0.303472	7.79373	2.26042	6.4193	0.477173	0	0	0	1.46549	0.662613	0	0.484617	Primary Tumor	0.37	Cluster 2
TCGA-HZ-7926-01A	yes	64.2778	3.37952	4.99452	2.9668	2.92575	0.737636	0.737636	0.241568	5.7031	1.63904	3.78916	3.67499	0	0.0669455	0.0945351	0.144576	4.62644	Primary Tumor	0.37	Cluster 2
TCGA-HZ-8317-01A	no	56.9103	10.3246	8.27476	3.28579	2.48958	0.80675	2.98119	0	10.2047	2.30588	0	0.774299	0	0	0	0.725302	0.916891	Primary Tumor	0.28	Cluster 2
TCGA-HZ-8638-01A	no	51.3548	8.15614	12.8557	2.45864	2.60452	0.9916	2.88694	0	7.80914	3.16238	0	2.8996	0	0	0	0.0557294	4.76486	Primary Tumor	0.09	Cluster 2
TCGA-HZ-A49H-01A	yes	54.0387	4.90953	4.58865	0.468491	3.37129	1.15634	2.40225	4.987	7.41383	1.76588	0	2.03947	0	2.04473	0.130237	2.10046	8.58316	Primary Tumor	0.11	Cluster 2
TCGA-HZ-A77O-01A	yes	67.0487	1.76933	8.08835	4.44438	5.00827	0.420337	2.43259	2.41347	4.95397	2.19952	0	0.66744	0	0	0.553671	0	0	Primary Tumor	0.48	Cluster 2
TCGA-HZ-A77P-01A	no	67.6065	7.66554	0.788721	5.21174	0.42658	0.354254	0	2.62212	8.47394	1.58091	0	1.04727	0	0	0	0.803798	3.41862	Primary Tumor	0.4	Cluster 2
TCGA-IB-7649-01A	yes	56.9139	5.73738	6.34522	4.05471	3.50413	0.558035	0.0656511	0	12.7204	0.399034	0	1.25945	0	2.92577	1.29526	0.0865853	4.13445	Primary Tumor	0.37	Cluster 2
TCGA-IB-A6UG-01A	yes	52.6531	1.62181	12.1154	6.6157	3.20147	1.11806	0.332691	0.747914	9.84097	2.24829	0.0890994	3.69358	0	0.296804	1.84215	0	3.58301	Primary Tumor	0.47	Cluster 2
TCGA-IB-AAUM-01A	yes	52.006	8.01742	8.28622	4.76411	1.75324	0.791432	0	0	8.06811	2.78387	0	3.3128	0	1.89997	0.635495	0.0737408	7.60759	Primary Tumor	0.24	Cluster 2
TCGA-IB-AAUQ-01A	yes	66.3852	8.00686	0	10.5711	0	0	0	4.98326	7.42977	0.990561	0	0.642685	0	0.205635	0.784925	0	0	Primary Tumor	0.38	Cluster 2
TCGA-IB-AAUW-01A	no	61.7007	9.15529	3.72365	2.39243	0.756223	0.159593	0	2.80095	5.6019	1.73619	0.74746	3.66418	0	0	0	2.64996	4.91149	Primary Tumor	0.07	Cluster 2
TCGA-LB-A7SX-01A	no	79.7723	0.208224	0.722378	0.554197	3.46437	1.59734	0.88165	0.50964	6.07137	0.800548	0	2.63752	0	1.73389	0.873667	0	0.172915	Primary Tumor	0.52	Cluster 2
TCGA-LB-A8F3-01A	no	60.5123	8.17764	17.6172	5.87652	1.56604	1.79949	0.204266	0	4.24653	0	0	0	0	0	0	0	0	Primary Tumor	0.43	Cluster 2
TCGA-LB-A9Q5-01A	no	46.982	4.44643	17.6408	4.89218	5.00358	0.919878	5.71439	2.99709	5.09383	2.60867	0	0.913036	0	0	0	0	2.78802	Primary Tumor	0.23	Cluster 2
TCGA-RB-A7B8-01A	yes	70.2185	3.26234	0.647785	4.14817	1.96377	1.04768	1.85749	1.60482	10.9546	1.38161	0	0.846105	0	0.597849	0.977536	0	0.491681	Primary Tumor	0.42	Cluster 2
TCGA-US-A774-01A	no	59.4977	4.72813	1.5132	3.27779	2.23098	1.06795	1.37516	0	10.9098	1.11913	0	6.40144	0	0.697838	0.331668	0	6.84919	Primary Tumor	0.32	Cluster 2
TCGA-US-A77E-01A	no	69.519	3.61519	2.76523	4.92414	2.08762	0.426803	6.56906	1.7939	6.20322	0.401691	0	0.244508	0	0.57341	0.876171	0	0	Primary Tumor	0.48	Cluster 2
TCGA-US-A77G-01A	yes	58.0421	1.71956	19.1404	4.5855	3.99495	0.601146	0	3.93457	4.95122	0.311826	0	0	0	0.060686	2.65805	0	0	Primary Tumor	0.5	Cluster 2
TCGA-XD-AAUL-01A	yes	78.919	2.82952	0.624466	2.12737	2.13579	1.00143	4.02344	0	6.50005	0	0	0	0	1.61948	0.219462	0	0	Primary Tumor	0.4	Cluster 2
TCGA-2J-AABA-01A	no	61.894	5.52851	0	4.5635	0	0	0	4.44459	7.68851	3.22054	0	4.12549	0	2.3764	3.01758	0	3.1409	Primary Tumor	0.43	Cluster 3
TCGA-2J-AABR-01A	no	61.7524	2.95999	2.56074	4.36426	0.821435	0.440479	0.312927	2.17901	9.43963	3.0743	0	2.46727	0	0.79036	0.805033	1.80196	6.23023	Primary Tumor	0.17	Cluster 3
TCGA-3A-A9I7-01A	yes	66.6991	2.84294	4.77532	2.3219	1.18267	0.139495	0	1.25021	4.33527	0	0	8.17354	0	2.61551	0.0990993	0.810974	4.75398	Primary Tumor	0.28	Cluster 3
TCGA-3A-A9IX-01A	no	59.6116	3.20278	2.84849	2.58396	0.957213	0.282197	0	0.974133	8.99279	2.14334	1.3494	5.1683	0	0.785755	0.776653	3.95701	6.36639	Primary Tumor	0.22	Cluster 3
TCGA-F2-7273-01A	no	60.7471	6.13081	1.42101	4.11771	0	0	0	0.551666	13.554	2.54444	0	1.97997	0	0	0	1.76865	7.18466	Primary Tumor	0.18	Cluster 3
TCGA-F2-7276-01A	NA	58.1192	5.40121	0.916414	2.86187	1.36139	0.410521	0.599993	0.356601	10.5438	1.90548	1.69375	4.41424	0	1.56948	0.326083	1.07617	8.44377	Primary Tumor	0.16	Cluster 3
TCGA-F2-A7TX-01A	yes	59.7647	0.686184	0.988046	0.328367	0	0	0	0	12.9563	1.73276	0	1.67776	0	3.25796	0.757666	4.65111	13.1991	Primary Tumor	0.44	Cluster 3
TCGA-FB-A4P6-01A	no	53.1857	4.79245	6.89235	3.25594	0.615143	0.248243	0.00780639	0.752207	13.2092	2.24796	0	1.6782	0	1.44631	0.62498	3.8325	7.21102	Primary Tumor	0.18	Cluster 3
TCGA-FB-AAPY-01A	yes	68.4748	1.35867	0.846466	1.27451	0.469838	0.127893	0	2.03186	10.5205	0.928914	0	2.34284	0	3.48227	1.39684	0	6.74465	Primary Tumor	0.4	Cluster 3
TCGA-FZ-5919-01A	yes	70.2479	2.66169	0	1.28562	1.24401	0.311002	0.122415	1.07558	8.75166	0.710485	0	3.81078	0	3.51061	2.57775	0	3.6905	Primary Tumor	0.35	Cluster 3
TCGA-FZ-5926-01A	yes	44.4933	9.45891	17.825	4.89904	0.244116	0	0	1.57509	9.89838	1.51226	0	0.16398	0	0	0	2.94452	6.98541	Primary Tumor	0.33	Cluster 3
TCGA-H6-A45N-01A	no	64.6817	4.56883	0	3.26966	0	0	0	0	12.1034	2.8024	0	4.0361	0	0.532378	0.319835	0.524025	7.16167	Primary Tumor	0.27	Cluster 3
TCGA-HZ-7918-01A	no	57.3005	1.2307	1.14991	0.829442	0	0	0	0	11.3728	1.53186	0	4.33483	0	5.41092	1.64318	0	15.1959	Primary Tumor	0.43	Cluster 3
TCGA-HZ-7922-01A	yes	68.8283	5.35624	1.96317	2.92425	0.471215	0	0	0	6.1258	0	0	4.21348	0	7.708	0	0.901206	1.50833	Primary Tumor	0.52	Cluster 3
TCGA-HZ-7923-01A	NA	68.9315	1.95406	0	0.697192	0.485372	0.574295	0.796602	0.5597	9.0098	0.151341	0	2.29763	0	3.89648	0.941834	0.980302	8.72386	Primary Tumor	0.08	Cluster 3
TCGA-HZ-8001-01A	no	70.485	1.50757	0	0.505879	0.688541	0.493408	0.381903	0	9.78464	0.993706	0.778187	4.96558	0	0.459321	0.105474	2.73695	6.1138	Primary Tumor	0.34	Cluster 3
TCGA-HZ-8002-01A	no	59.0561	8.73571	3.45002	3.092	0.0411596	0.0198119	0	0	11.6252	1.88868	0	1.76832	0	1.78617	0.259022	1.72239	6.55536	Primary Tumor	0.2	Cluster 3
TCGA-HZ-8003-01A	no	54.9724	3.81043	4.37062	2.36834	0.386068	0.298194	0.0734681	0	11.5113	2.86465	0	5.84911	0	1.31293	0.403733	3.48118	8.2976	Primary Tumor	0.25	Cluster 3
TCGA-HZ-8315-01A	yes	65.1091	4.7236	2.0337	3.69673	0	0	0	0	11.3343	2.92961	0	2.40674	0	1.22905	0.3736	1.26628	4.89722	Primary Tumor	0.47	Cluster 3
TCGA-HZ-8636-01A	yes	63.2568	3.48836	1.80773	3.27651	1.00479	0.324405	0.726322	0	15.0404	3.24802	0	0.722947	0	1.56282	0.241013	2.74508	2.55483	Primary Tumor	0.51	Cluster 3
TCGA-HZ-A49G-01A	yes	51.3918	5.15631	9.576	3.86506	0	0	0	0	16.0643	3.54845	0	1.48337	0	0.0102751	0.00247849	1.48944	7.41255	Primary Tumor	0.3	Cluster 3
TCGA-HZ-A4BH-01A	yes	74.4759	4.13719	0	1.30305	0	0	0	0	6.80729	0.997971	0	3.49884	0	3.18169	1.25453	0.307638	4.03591	Primary Tumor	0.46	Cluster 3
TCGA-HZ-A4BK-01A	yes	58.7064	5.87562	7.39376	2.45364	0	0	0	0	12.3044	2.73127	0	1.33962	0	3.2722	1.74003	0	4.18304	Primary Tumor	0.41	Cluster 3
TCGA-IB-7645-01A	yes	74.2241	0	0	0	1.07248	0.768288	2.17617	0	7.5687	0.902273	0	2.42486	0	2.05159	1.28498	0.862776	6.66381	Primary Tumor	0.3	Cluster 3
TCGA-IB-7651-01A	yes	62.2599	4.63767	1.66399	3.91007	0	0	0	0	8.347	2.10317	0	5.70039	0	3.87399	2.66559	0.965261	3.87296	Primary Tumor	0.47	Cluster 3
TCGA-IB-7889-01A	yes	56.5232	4.60743	4.94286	2.52522	0.563122	0.12651	0.0262276	0	11.6532	1.8101	0	8.23439	0	0.288685	0	1.64948	7.04956	Primary Tumor	0.43	Cluster 3
TCGA-IB-7891-01A	no	57.8517	4.21343	2.38847	2.709	0	0	0	0	14.3239	1.89298	0	4.32114	0	1.95262	0.854651	2.07826	7.41388	Primary Tumor	0.37	Cluster 3
TCGA-IB-7897-01A	no	66.4917	5.43247	0	1.46556	0.128061	0.0929391	0.0135086	0	8.72979	1.10379	0	2.18564	0	0.513346	0.179136	3.21599	10.448	Primary Tumor	0.19	Cluster 3
TCGA-IB-8126-01A	no	57.4194	3.20336	1.67605	1.78851	1.25746	0.74746	0.823015	0	8.14756	2.87839	0	5.39254	0	0	0	2.04381	14.6224	Primary Tumor	0.34	Cluster 3
TCGA-IB-A5SO-01A	yes	69.0761	4.41453	0	3.69885	0	0	0	0	10.1286	1.1088	0	4.59901	0	0.901275	0.257839	0	5.815	Primary Tumor	0.34	Cluster 3
TCGA-IB-AAUT-01A	NA	56.6651	3.86117	2.71852	2.45317	0.243946	0.09619	0	0	14.1035	1.65487	0	2.36568	0	0	0	1.67126	14.1666	Primary Tumor	0.07	Cluster 3
TCGA-RB-AA9M-01A	no	57.24	8.43355	3.63771	3.82331	0	0	0	0	11.3768	2.60968	0	2.68876	0	0.454495	0.0425871	2.72479	6.96832	Primary Tumor	0.32	Cluster 3
TCGA-RL-AAAS-01A	NA	62.1882	4.52678	0.052688	2.18655	1.17754	0.16822	0	0.800488	5.70224	0.130637	4.43278	5.18767	0	1.4848	0.783903	0.63168	10.5459	Primary Tumor	0.1	Cluster 3
TCGA-XD-AAUI-01A	yes	67.926	2.4781	0	1.66455	0.347264	0.22823	0.0609925	0	10.7896	1.67991	1.23569	6.3578	0	2.41498	0.570859	1.52499	2.72106	Primary Tumor	0.29	Cluster 3
TCGA-YB-A89D-01A	yes	61.9584	6.66938	0	4.99128	0	0	0	0	14.2541	2.16225	0	0.390768	0	3.4145	0.600741	0.486645	5.07192	Primary Tumor	0.44	Cluster 3
TCGA-2L-AAQM-01A	no	91.8626	NA	NA	NA	NA	NA	NA	NA	NA	NA	NA	NA	NA	NA	NA	NA	NA	Primary Tumor	0.06	NA
TCGA-3A-A9IR-01A	no	89.8186	NA	NA	NA	NA	NA	NA	NA	NA	NA	NA	NA	NA	NA	NA	NA	NA	Primary Tumor	0.06	NA
TCGA-3A-A9IS-01A	no	90.1697	NA	NA	NA	NA	NA	NA	NA	NA	NA	NA	NA	NA	NA	NA	NA	NA	Primary Tumor	0.06	NA
TCGA-FZ-5919-11A	NA	0	12.2699	52.1929	7.62291	1.97575	0.579635	0	14.8554	7.10938	3.39413	0	0	0	0	0	0	0	Adjacent Normal	NA	NA
TCGA-FZ-5920-11A	NA	0	2.71123	75.1064	17.9619	1.53232	0.766158	0	0	0	1.922	0	0	0	0	0	0	0	Adjacent Normal	NA	NA
TCGA-FZ-5922-11A	NA	0	37.6921	11.6035	7.50361	3.54572	1.37186	14.3939	4.92805	11.3319	1.64258	0	0	0	0	0	2.0884	3.89835	Adjacent Normal	NA	NA
TCGA-FZ-5923-11A	NA	0	9.71256	77.7307	12.5567	0	0	0	0	0	0	0	0	0	0	0	0	0	Adjacent Normal	NA	NA
TCGA-FZ-5924-11A	NA	0	17.1716	23.3372	4.84032	4.23233	1.0549	0	9.67093	15.5392	2.21916	0	3.85941	0	0	0	2.46341	15.6115	Adjacent Normal	NA	NA
TCGA-FZ-5926-11A	NA	0	0	88.093	11.907	0	0	0	0	0	0	0	0	0	0	0	0	0	Adjacent Normal	NA	NA
TCGA-H6-8124-11A	NA	0	9.25972	2.60012	7.05013	0	0	0	0	43.1947	6.82001	0	4.68153	0	0	0	7.4799	18.9139	Adjacent Normal	NA	NA
TCGA-H6-A45N-11A	NA	0	0	0	0	3.13193	2.27879	3.88404	0	16.4372	9.56878	12.624	24.0425	0	1.04983	1.67099	0	25.3119	Adjacent Normal	NA	NA
TCGA-HV-A5A3-11A	NA	0	4.52345	5.16812	6.41449	4.16368	2.78246	3.14278	1.83559	33.7916	8.06171	0	6.45816	0	2.88646	1.76655	2.60779	16.3972	Adjacent Normal	NA	NA
TCGA-US-A776-01A	no	89.2522	0	6.09429	1.40334	0	0	0	NA	NA	NA	NA	NA	NA	NA	NA	NA	NA	Primary Tumor	0.74	NA
TCGA-YB-A89D-11A	NA	0	13.9639	0	6.66617	0	0	0	0	47.1942	5.55986	0	4.42109	0	4.67086	1.46338	1.55771	14.5028	Adjacent Normal	NA	NA

## Sheet: Supplementary Table  S2b
Supplementary Table S2b.	Comparison between HiTIMED-predicted groups and histopathological evaluation of slides from the Cancer Digital Slide Archive (http://cancer.digitalslidearchive.net) for a subset of TCGA-PAAD cohort.
TCGA ID	HiTIMED groups			Histomorphological parameters
	Hypo-inflamed	Myeloid-enriched	Lymphoid-enriched	Lymphoid aggregates	Histiocyte infiltration	Eosinophil infiltration	Desmoplasia
TCGA-2J-AABA			X	4	1	0	30
TCGA-2J-AABR			X	2	1	0	40
TCGA-3A-A9I7			X	4	1	0	25
TCGA-3A-A9IX			X	4	0	0	10
TCGA-F2-7273			X	4	0	0	15
TCGA-F2-7276			X	4	0	1	5
TCGA-F2-A7TX			X	4	1	0	30
TCGA-FB-A4P6			X	4	0	0	30
TCGA-FB-AAPY			X	3	0	0	35
TCGA-FZ-5919			X	4	1	0	20
TCGA-FZ-5926			X	3	1	0	40
TCGA-H6-A45N			X	4	0	0	20
TCGA-HZ-7918			X	1	2	0	50
TCGA-HZ-7922			X	1	1	0	45
TCGA-HZ-7923			X	2	1	0	35
TCGA-HZ-8001			X	4	0	1	15
TCGA-HZ-8002			X	2	0	0	15
TCGA-HZ-8003			X	4	1	0	25
TCGA-HZ-8315			X	3	0	1	45
TCGA-HZ-A49G			X	3	1	0	35
TCGA-2J-AAB4		X		0	2	0	45
TCGA-2J-AAB9		X		0	2	0	40
TCGA-2J-AABE		X		0	2	0	35
TCGA-2J-AABF		X		3	2	0	40
TCGA-2J-AABK		X		0	3	0	55
TCGA-2J-AABT		X		0	2	0	40
TCGA-2J-AABV		X		2	4	0	60
TCGA-2L-AAQI		X		2	4	0	50
TCGA-2L-AAQL		X		0	1	0	35
TCGA-3A-A9I5		X		0	1	0	40
TCGA-3A-A9I9		X		0	2	0	45
TCGA-3E-AAAY		X		0	1	0	30
TCGA-3E-AAAZ		X		4	1	0	40
TCGA-F2-A44H		X		3	1	0	50
TCGA-2J-AAB1	X			0	0	0	70
TCGA-2J-AAB6	X			0	0	0	80
TCGA-2J-AAB8	X			3	1	0	65
TCGA-2J-AABH	X			4	1	0	55
TCGA-2J-AABI	X			4	0	0	60
TCGA-2J-AABO	X			4	0	0	70
TCGA-2J-AABP	X			0	0	0	55
TCGA-2J-AABU	X			0	1	0	70
TCGA-2L-AAQA	X			0	0	0	80
TCGA-2L-AAQE	X			2	0	0	85
TCGA-2L-AAQJ	X			0	0	0	90
TCGA-3A-A9IB	X			0	0	0	80
TCGA-3A-A9IC	X			0	0	0	80
TCGA-3A-A9IH	X			0	0	0	80
TCGA-3A-A9IJ	X			0	0	0	0
TCGA-3A-A9IL	X			0	0	0	0
TCGA-3A-A9IN	X			0	0	0	50
TCGA-3A-A9IO	X			0	0	0	60
TCGA-3A-A9IU	X			0	0	0	60
TCGA-3A-A9IV	X			0	0	0	70
